# Supplementary material for: Two Novel Dimorphism-Related Virulence Factors of Zymoseptoria tritici Identified Using Agrobacterium-Mediated Insertional Mutagenesis
Source: Int J Mol Sci. 2021 Dec 30;23(1):400. doi: 10.3390/ijms23010400 (PMC8745584; doi:10.3390/ijms23010400)
Supplement: Supplementary file 1 [file ijms-23-00400-s001.zip]

Archive with 13 entries (13 files):
- S1_Fig.tif
- S1_File.pdf
- S1_Table.xlsx
- S2_Fig.tif
- S2_File.pdf
- S2_Table.xlsx
- S3_Fig.tif
- S4_Fig.tif
- S5_Fig.tif
- S6_Fig.tif
- S7_Fig.tif
- S8_Fig.tif
- Supporting information.pdf
