# Supplementary material for: Two Novel Dimorphism-Related Virulence Factors of Zymoseptoria tritici Identified Using Agrobacterium-Mediated Insertional Mutagenesis
Source: Int J Mol Sci. 2021 Dec 30;23(1):400. doi: 10.3390/ijms23010400 (PMC8745584; doi:10.3390/ijms23010400)
Supplement: Supplementary file 1 [file ijms-23-00400-s001.zip › S1_Table.xlsx]

## Sheet: comparative analysis
Protein ID	Description	IPO323	∆myco5	∆myco56	∆Zthog1
(JGI)	(best hit according to BLASTp analysis against "nr" database)	(FPKM)	(FPKM)	(FPKM)	(FPKM)
39898	aquaporin [Sphaerulina musiva SO2202]	549.536	216.701	198.042	3.22396
40311	monooxygenase [Marssonina brunnea f. sp. 'multigermtubi' MB_m1]	13.1775	32.607	4.32617	4.83675
49735	cytochrome P450 [Sphaerulina musiva SO2202]	56.2009	190.06	104.977	12.0264
54115	hypothetical protein	68.1847	59.0519	189.132	22.6154
59219	gamma-carboxymuconolactone decarboxylase [Acidiphilium cryptum]	391.239	448.25	225.279	66.8631
61630	CipC protein [Beauveria bassiana ARSEF 2860]	68.1566	1021.26	22.2648	13.258
61690	methyltransferase domain-containing protein [Aspergillus kawachii IFO 4308]	470.407	451.253	404.321	31.6863
63646	Similar to Heat shock protein hsp9; acc. no. P50519 [Pyronema omphalodes CBS 100304]	67.4331	106.629	398.668	51.0766
72883	alcohol oxidase [Passalora fulva]	4.957	7.8624	53.2553	7.01333
76071	phosphate-repressible phosphate permease [Verticillium dahliae VdLs.17]	60.6567	16.0432	41.638	193.768
78442	hypothetical protein	680.94	3980.14	1335.71	508.501
78859	hypothetical protein	121.504	1293.69	104.831	149.988
79738	hypothetical protein	1379.95	1737.26	1447.88	62.0477
82331	hypothetical protein	53.1536	42.1277	285.565	83.4238
89280	hypothetical protein	439.694	1283.34	930.465	20.451
97057	hypothetical protein	7.59355	6.15755	90.6693	4.71592
97372	hypothetical protein	82.2995	571.656	82.4657	89.6057
102108	hypothetical protein	29.8917	26.0472	132.817	172.507
102341	beta-glucanosyltransferase [Zymoseptoria tritici IPO323]	163.597	986.234	90.7826	97.7283
102657	hypothetical protein	211.404	332.848	283.528	32.3409
103427	hypothetical protein	2.40576	121.674	11.8477	2.59686
103460	Ferritin/ribonucleotide reductase-like protein [Macrophomina phaseolina MS6]	764.607	160.182	3210.32	2332.38
103760	D-arabinitol 2-dehydrogenase [Pyrenophora tritici-repentis Pt-1C-BFP]	54.7537	205.572	88.7439	26.7973
104299	tyrosinase [Zymoseptoria tritici IPO323]	39.7574	79.0825	355.99	180.37
104444	hypothetical protein	84.018	30.0313	61.617	330.321
104758	hypothetical protein	60.5515	23.8547	172.282	57.4455
105182	hypothetical protein	1101.96	304.016	735.894	82.6818
105661	hypothetical protein	366.478	305.017	655.649	25.9987
105791	aldehyde dehydrogenase [Sphaerulina musiva SO2202]	8998.19	3590.62	11698.4	16205.3
106037	hypothetical protein	5.55365	1338.33	9.70826	4.7686
106329	hypothetical protein	312.722	12.601	1078.76	233.282
106335	hypothetical protein	2763.41	82.3477	9924.33	2345.6
106452	related to cell wall glycoprotein [Claviceps purpurea 20.1]	8.14558	78.4578	62.6951	7.83113
106843	hypothetical protein	477.853	326.467	550.206	9.1945
107781	hypothetical protein	24.5588	63.5981	155.646	75.7964
108499	von Willebrand and RING finger domain containing protein [Pyrenophora tritici-repentis Pt-1C-BFP]	19.3878	160.284	13.6464	14.6519
108912	hypothetical protein	497.257	939.696	946.382	39.8035
109621	TOS1 [Ajellomyces dermatitidis ATCC 18188]	4.10121	46.9128	13.2525	12.59
109761	hypothetical protein	47.1996	15.3064	220.189	5.38889
109777	hypothetical protein	9.44393	1911.98	9.39186	17.3473
111657	CFEM domain-containing protein [Colletotrichum orbiculare MAFF 240422]	166.127	297.019	363.317	14.1029
106779	glucan 1,3-beta-glucosidase precursor [Pyrenophora tritici-repentis Pt-1C-BFP]	25.0507	10.1316	83.5794	7.08085
68922	alpha-L-arabinofuranosidase axhA-2 [Colletotrichum higginsianum]	127.918	13.6616	20.9847	19.4836
74252	plant senescence-associated protein [Sphaerulina musiva SO2202]	199.471	255.449	1726.37	279.305
23191	MFS general substrate transporter [Sphaerulina musiva SO2202]	692.769	25.4898	435.715	135.449
38075	Acyl-CoA dehydrogenase NM [Glarea lozoyensis ATCC 20868]	6.17573	64.1815	8.87318	12.5057
41244	major facilitator superfamily transporter [Colletotrichum graminicola M1.001]	55.5397	15.4838	106.082	14.6924
43383	salicylate hydroxylase [Capronia coronata CBS 617.96]	5.71817	9.524	79.1299	26.8503
43487	Cloroperoxidase [Sphaerulina musiva SO2202]	77.5169	54.7066	25.1927	7.62675
49829	sulfate transporter 4.1 [Verticillium dahliae VdLs.17]	3.64322	20.8392	51.7828	3.07444
63214	acetoin reductase [Colletotrichum fioriniae PJ7]	281.804	17.334	298.157	582.274
63538	oxidase [Marssonina brunnea f. sp. 'multigermtubi' MB_m1]	144.425	15.3304	229.88	159.872
64595	Sugar/inositol transporter [Macrophomina phaseolina MS6]	25.4397	7.2431	134.895	6.67091
70577	siderophore iron [Colletotrichum orbiculare MAFF 240422]	19.3624	24.3239	7.37781	65.6757
72602	Alkylglycerol monooxygenase [Fusarium oxysporum f. sp. cubense race 1]	259.806	908.742	136.567	74.7064
72846	metalloprotease [Sphaerulina musiva SO2202]	22.2136	10.34	45.7149	101.637
76021	metalloprotease [Sphaerulina musiva SO2202]	27.8192	16.5219	91.5561	183.818
82765	3-oxoacyl-(acyl-carrier-protein) reductase [Pyrenophora tritici-repentis Pt-1C-BFP]	9.03977	13.8402	66.4231	9.08397
90843	hypothetical protein	34.9314	474.776	46.7334	103.793
92432	hypothetical protein	62.5184	3.63322	51.358	103.758
92901	hypothetical protein	239.979	10.0542	155.571	311.171
99379	chitinase [Aspergillus fumigatus]	3.82299	8.9125	43.5275	51.5959
100089	polyketide synthase [Zymoseptoria tritici IPO323]	122.627	36.0135	42.674	8.54671
100990	Glutathione-dependent formaldehyde-activating family GFA [Macrophomina phaseolina MS6]	96.3046	56.2987	74.835	10.4384
101477	Siderophore iron transporter 1 [Penicillium roqueforti]	39.1246	30.8716	31.1387	249.76
101835	hypothetical protein	698.843	34.4456	630.716	136.004
104337	Serine hydrolase FSH [Penicillium roqueforti]	124.204	20.1477	8.2715	3.7614
104571	phosphatidylethanolamine-binding-like protein [Zymoseptoria tritici IPO323]	831.86	23.5532	2634.58	281.128
104715	MFS peptide transporter [Aspergillus kawachii IFO 4308]	845.237	108.557	2089.7	2193.37
105608	hypothetical protein	186.764	110.137	1576.14	1519.55
106445	hypothetical protein	11.9319	110.616	14.4368	21.3639
43176	steroid monooxygenase [Sphaerulina musiva SO2202]	4.57501	1.7158	17.6818	418.714
46257	hypothetical protein	51.8611	141.584	256.784	0
70541	fatty acid hydroxylase superfamily protein [Aspergillus kawachii IFO 4308]	63.6316	128.187	35.4332	6.61076
74298	Cloroperoxidase [Sphaerulina musiva SO2202]	1804.84	218.149	103.523	35.1417
77055	hydrophobic surface binding protein B [Aspergillus oryzae]	461.555	15.9829	137.944	127.749
77672	alpha/beta-hydrolase [Aspergillus ruber CBS 135680]	364.855	83.0221	886.896	282.197
94368	Cloroperoxidase [Sphaerulina musiva SO2202]	123.594	9.42399	125.002	55.308
96677	Cloroperoxidase [Sphaerulina musiva SO2202]	31.9909	18.6919	449.089	11.2813
99917	secreted small proline-rich-protein [Zymoseptoria tritici IPO323]	283.194	124.143	1352.83	656.696
101235	Cloroperoxidase [Sphaerulina musiva SO2202]	62.2268	357.975	86.3628	21.6137
102956	Cu,Zn superoxide dismutase-like protein, partial [Sphaerulina musiva SO2202]	29.49	17.9949	338.343	206.462
109991	hypothetical protein	6.50952	1638.52	7.05825	8.21801
61141	Endo-1,4-beta-xylanase [Fusarium oxysporum f. sp. cubense race 4]	353.196	37.5712	262.466	304.144
65051	glycoside hydrolase family 115 protein [Baudoinia compniacensis UAMH 10762]	38.9354	14.9359	102.656	52.8558
111130	alpha-L-arabinofuranosidase [Colletotrichum higginsianum]	461.574	39.7913	217.738	133.473
