# Supplementary material for: Two Novel Dimorphism-Related Virulence Factors of Zymoseptoria tritici Identified Using Agrobacterium-Mediated Insertional Mutagenesis
Source: Int J Mol Sci. 2021 Dec 30;23(1):400. doi: 10.3390/ijms23010400 (PMC8745584; doi:10.3390/ijms23010400)
Supplement: Supplementary file 1 [file ijms-23-00400-s001.zip › S2_Table.xlsx]

## Sheet: legend
	Function or process							PHI-Base/other sources
		Cell signalling							Loss of pathogenicity
		Cell Wall							Reduced virulence / effector (plant avirulence determinant)
		CWDE							Increased virulence; no effect; unaffected pathogenicity
		DNA Metabolism							Targeted mutant strains used for transcriptome analysis
		Metabolic Transformation
		Metabolism
		Oxidative stress
		Protein modification
		Secondary metabolism
		Stress response						PHI-Base	Pathogen Host Interactions database, contains expertly curated molecular and biological information on genes proven to affect the outcome of pathogen-host interactions
									accessible at: http://www.phi-base.org/
		Transcription factor
		Transport
		unknown

## Sheet: all DE genes
Gene model (JGI)	IPO323 (FPKM)	∆myco5 (FPKM)	∆myco56 (FPKM)	∆Zthog1 (FPKM)	FC (∆myco5 / IPO323)	FC (∆myco56 / IPO323)	FC (∆Zthog1 / IPO323)	Description (best hit according to BLASTp analysis against "nr" database)	E-value	PHI-base terms (best hit according to BLASTp analysis; threshold E-value: 1E-29)	E-value	category (customized)	Protein-ID (JGI)	SignalP 4.1 (secreted?)	goName (JGI)	gotermType (JGI)	goAcc (JGI)	other comments (PaperBLAST)	PaperBlast (Link)
estExt_fgenesh1_kg.C_chr_10098	135.675	316.4	1707.29	714.145	2.33204	12.5837	5.26364	GTP-binding protein EsdC [Colletotrichum higginsianum]	5e-48			Cell signalling	102068	-	-	-	-	Required for sexual development in A. nidulans negative regulation of conidium formation, positive regulation of sexual sporulation resulting in formation of a cellular spore	102068
estExt_fgenesh1_kg.C_chr_10870	10.9167	26.4409	128.226	67.6919	2.42206	11.7459	6.20077	verprolin [Pyrenophora tritici-repentis Pt-1C-BFP]	3e-104			Cell signalling	102785	-	-	-	-	hypothetical protein	102785
estExt_fgenesh1_kg.C_chr_130147	179.744	266.555	526.678	4.08667	1.48297	2.93016	-43.983	family A G protein-coupled receptor-like protein [Sphaerulina musiva SO2202]	1e-157			Cell signalling	106573	-	ion channel activity,ion transport,membrane	molecular_function,biological_process,cellular_component	GO:0005216,GO:0006811,GO:0016020	hypothetical protein	106573
estExt_Genewise1.C_chr_100086	54.5492	37.3717	611.434	214.025	-1.45964	11.2089	3.92352	Similar to Myb-like DNA-binding protein myb-1; acc. no. O13493 [Pyronema omphalodes CBS 100304]	4e-53	GzFlbD_Gibberella_zeae_(related:_Fusarium_graminearum)_Unaffected_pathogenicity	2e-51	Cell signalling	62856	-	DNA binding	molecular_function	GO:0003677	MYB family conidiophore development protein FlbD, putative from Aspergillus fumigatus Af293	62856
estExt_Genewise1Plus.C_chr_100765	271.281	248.051	233.365	15.2237	-1.09365	-1.16248	-17.8196	MAP kinase Hog1p [Zymoseptoria tritici IPO323]	0	Hog1_Cochliobolus_heterostrophus_Reduced_virulence	0.0	Cell signalling	76502	-	protein kinase activity,ATP binding,protein amino acid phosphorylation,protein-tyrosine kinase activity,protein serine/threonine kinase activity,MAP kinase activity	molecular_function,biological_process	GO:0004672,GO:0005524,GO:0006468,GO:0004713,GO:0004674,GO:0004707	Mitogen-activated protein kinase Hog1; MAP kinase Hog1	76502
e_gw1.2.1682.1	417.234	33.7421	20.8306	24.8928	-12.3654	-20.0299	-16.7612	protein kinase domain protein [Aspergillus clavatus NRRL 1]	2e-59			Cell signalling	36575	-	protein kinase activity,ATP binding,protein amino acid phosphorylation,protein serine/threonine kinase activity	molecular_function,biological_process	GO:0004672,GO:0005524,GO:0006468,GO:0004674	putative protein kinase; upregulation during conidial germination in Fusarium oxysporum f sp. Ciceris	36575
gw1.3.1827.1	55.3133	42.1962	155.132	296.283	-1.31086	2.80461	5.35645	cyclin [Sphaerulina musiva SO2202]	4e-86			Cell signalling	27084	-	-	-	-	pclA , similarity to cyclin Pcl1 S	27084
e_gw1.9.733.1	33.1619	4.03276	23.287	47.8578	-8.22313	-1.42405	1.44316	Metallo-dependent phosphatase [Sphaerulina musiva SO2202]	0			Cell signalling	47115	0.749	hydrolase activity,nucleotide catabolic process,hydrolase activity, acting on ester bonds	molecular_function,biological_process	GO:0016787,GO:0009166,GO:0016788	5-nucleotidase	47115
estExt_fgenesh1_pg.C_chr_50485	4.10121	46.9128	13.2525	12.59	11.4388	3.23136	3.06983	TOS1 [Ajellomyces dermatitidis ATCC 18188]	4e-83			Cell signalling	109621	0.747	-	-	-	TOS1 protein similar to alpha agglutinin anchor subunit from Candida albicans	109621
estExt_fgenesh1_pm.C_chr_10428	33.3367	149.918	36.3216	22.2383	4.49709	1.08954	-1.49907	LMBR1 domain protein [Neosartorya fischeri NRRL 181]	0			Cell signalling	98456	-	-	-	-	hypothetical protein	98456
fgenesh1_pg.C_chr_1000296	2.72914	24.4179	1.6807	2.73445	8.9471	-1.62381	1.00195	Ca2+/calmodulin-dependent protein kinase [Zymoseptoria tritici IPO323]	1e-20			Cell signalling	88879	-	protein kinase activity,ATP binding,protein amino acid phosphorylation,protein-tyrosine kinase activity	molecular_function,biological_process	GO:0004672,GO:0005524,GO:0006468,GO:0004713	hypothetical protein	88879
fgenesh1_pg.C_chr_3000811	10.9099	50.3228	8.73742	6.59785	4.61258	-1.24864	-1.65355	ankyrin repeat protein [Aspergillus clavatus NRRL 1]	0			Cell signalling	92101	-	-	-	-	Ankyrin repeat domain-containing protein	92101
estExt_fgenesh1_pg.C_chr_30207	19.3878	160.284	13.6464	14.6519	8.26726	-1.42073	-1.32323	hypothetical protein (von Willebrand and RING finger domain containing protein [Pyrenophora tritici-repentis Pt-1C-BFP])	0			Cell signalling	108499	-	protein binding,zinc ion binding	molecular_function	GO:0005515,GO:0008270	von Willebrand RING finger domain-containing protein from Neurospora crassa OR74A	108499
estExt_fgenesh1_pg.C_chr_130169	166.127	297.019	363.317	14.1029	1.7879	2.18698	-11.7796	CFEM domain-containing protein [Colletotrichum orbiculare MAFF 240422]	3e-78	PTH11_Magnaporthe_oryzae_Reduced_virulence	8e-32	Cell Wall	111657	0.672	-	-	-	hypothetical protein	111657
fgenesh1_pg.C_chr_4000659	0	0.109085	5.0976	0.211675	0	0	0	flocculin, putative [Trichomonas vaginalis G3]	3e-10			Cell Wall	92879	-	-	-	-	hypothetical protein	92879
estExt_fgenesh1_kg.C_chr_130019	8.14558	78.4578	62.6951	7.83113	9.63195	7.69682	-1.04015	related to cell wall glycoprotein [Claviceps purpurea 20.1]	2e-31			Cell wall	106452	0.557	-	-	-	hypothetical protein	106452
estExt_Genewise1Plus.C_chr_110739	461.555	15.9829	137.944	127.749	-28.8781	-3.34596	-3.61298	hydrophobic surface binding protein B [Aspergillus oryzae]	1e-30			Cell wall	77055	0.828	-	-	-	antigenic cell wall galactomannoprotein, putative from Aspergillus fumigatus Af293	77055
estExt_fgenesh1_pg.C_chr_10122	25.0507	10.1316	83.5794	7.08085	-2.47253	3.33641	-3.53781	glucan 1,3-beta-glucosidase precursor [Pyrenophora tritici-repentis Pt-1C-BFP]	6e-171			CWDE	106779	0.672	hydrolase activity, hydrolyzing O-glycosyl compounds,carbohydrate metabolic process	molecular_function,biological_process	GO:0004553,GO:0005975	glucan 1,3-beta-glucosidase from Sclerotinia sclerotiorum 1980 UF-70	106779
estExt_fgenesh1_pm.C_chr_30036	3.82299	8.9125	43.5275	51.5959	2.33129	11.3857	13.4962	chitinase [Aspergillus fumigatus]	6e-68			CWDE	99379	0.713	hydrolase activity, hydrolyzing O-glycosyl compounds,carbohydrate metabolic process	molecular_function,biological_process	GO:0004553,GO:0005975	Endochitinase A1; Chitinase A1; EC 3.2.1.14 from Neosartorya fumigata	99379
e_gw1.6.1271.1	52.2313	289.417	39.3686	22.6572	5.54106	-1.32672	-2.30528	endo-1,4-beta-xylanase-like protein [Ophiocordyceps sinensis CO18]	8e-41			CWDE	44375	-	-	-	-	Outer spore wall protein LDS1; Lipid droplets in sporulation protein 1 from Saccharomyces cerevisiae, involved in spore wall assembly	44375
estExt_fgenesh1_pg.C_chr_100384	461.574	39.7913	217.738	133.473	-11.5999	-2.11986	-3.45818	alpha-L-arabinofuranosidase [Colletotrichum higginsianum]	0			CWDE	111130	0.790	L-arabinose metabolic process,alpha-N-arabinofuranosidase activity	biological_process,molecular_function	GO:0046373,GO:0046556	alpha-N-arabinofuranosidase A from Magnaporthe grisea 70-15	111130
estExt_fgenesh1_pg.C_chr_80170	36.8647	1315.85	50.3145	29.0202	35.694	1.36484	-1.27031	LysM [Glarea lozoyensis ATCC 20868]	6e-59			CWDE	110386	0.818	-	-	-	LysM domain protein from Aspergillus fumigatus Af293	110386
estExt_Genewise1.C_chr_71130	353.196	37.5712	262.466	304.144	-9.40071	-1.34568	-1.16128	Endo-1,4-beta-xylanase [Fusarium oxysporum f. sp. cubense race 4]	1e-121	endo-1,4-beta-xylanase_[GH10_family]_Magnaporthe_oryzae_(related:_Magnaporthe_grisea)_Reduced_virulence	3e-87	CWDE	61141	0.823	hydrolase activity, hydrolyzing O-glycosyl compounds,carbohydrate metabolic process	molecular_function,biological_process	GO:0004553,GO:0005975	Endo-1,4-beta-xylanase 1; Xylanase 1; 1,4-beta-D-xylan xylanohydrolase 1	61141
estExt_Genewise1Plus.C_chr_80251	16.9898	4.52149	6.48635	119.86	-3.75757	-2.61932	7.05482	endo-1,3-beta-glucanase [Micromonospora sp. CNB394]	3e-102			CWDE	74453	0.918	hydrolase activity, hydrolyzing O-glycosyl compounds,carbohydrate metabolic process	molecular_function,biological_process	GO:0004553,GO:0005975	family 16 glycosylhydrolase from Streptomyces himastatinicus ATCC 53653	74453
fgenesh1_pm.C_chr_10000006	42.9112	1606.14	87.5259	56.4611	37.4294	2.0397	1.31577	CBD9-like protein [Sphaerulina musiva SO2202]	8e-99			CWDE	87659	-	-	-	-	cellobiose dehydrogenase, putative from Aspergillus fumigatus Af293	87659
estExt_fgenesh1_pg.C_chr_80368	76.3459	71.7002	3.19077	72.839	-1.06479	-23.9271	-1.04815	RNA-binding protein Cip2 [Marssonina brunnea f. sp. 'multigermtubi' MB_m1]	9e-124			DNA Metabolism	110503	-	nucleic acid binding	molecular_function	GO:0003676	RNA-binding post-transcriptional regulator cip2; Csx1-interacting protein 2 from Schizosaccharomyces pombe	110503
estExt_Genewise1Plus.C_chr_90191	18.0227	11.5815	38.5054	78.3802	-1.55616	2.13649	4.34897	glutamyl-tRNA amidotransferase subunit A [Sphaerulina musiva SO2202]	0			DNA Metabolism	75341	-	carbon-nitrogen ligase activity, with glutamine as amido-N-donor,catalytic activity,metabolic process	molecular_function,biological_process	GO:0016884,GO:0003824,GO:0008152	allophanate hydrolase	75341
estExt_Genewise1Plus.C_chr_21065	17.8786	87.7367	16.9889	22.0173	4.90736	-1.05237	1.23149	DNA ligase 4 [Coccidioides immitis RS]	0	LIG4_Candida_albicans_Reduced virulence	1e-105	DNA Metabolism	68344	-	DNA ligase (ATP) activity,ATP binding,DNA replication,DNA repair,DNA recombination	molecular_function,biological_process	GO:0003910,GO:0005524,GO:0006260,GO:0006281,GO:0006310	DNA ligase 4; DNA ligase IV; Mutagen-sensitive protein 53; Polydeoxyribonucleotide synthase [ATP] 4	68344
e_gw1.10.586.1	30.0833	5.40712	67.2369	70.3842	-5.56365	2.23502	2.33964	endonuclease/exonuclease/phosphatase family protein [Sphaerulina musiva SO2202]	0			DNA Metabolism	48631	0.830	-	-	-	endonuclease/exonuclease/phosphatase from Neurospora crassa OR74A	48631
e_gw1.11.466.1	60.1056	249.334	42.0753	87.1256	4.14827	-1.42852	1.44954	histone deposition protein Asf1 [Sphaerulina musiva SO2202]	1e-94	GzP53L001_Gibberella_zeae_(related:_Fusarium_graminearum)_Unaffected_pathogenicity	2e-100	DNA Metabolism	50079	-	nucleus,chromatin assembly or disassembly	cellular_component,biological_process	GO:0005634,GO:0006333	histone chaperone asf1 from Paracoccidioides lutzii Pb01	50079
estExt_fgenesh1_kg.C_chr_30036	44.207	248.062	35.8815	53.0906	5.61137	-1.23203	1.20095	zf-PARP-domain-containing protein [Sphaerulina musiva SO2202]	4e-53			DNA Metabolism	103551	-	DNA binding,nucleus,zinc ion binding	molecular_function,cellular_component	GO:0003677,GO:0005634,GO:0008270	PARP-type zinc finger-containing protein C2A9.07c from Schizosaccharomyces pombe (strain 972 / ATCC 24843) (Fission yeast)	103551
estExt_Genewise1Plus.C_chr_22090	22.7152	87.762	26.7212	13.2207	3.86358	1.17636	-1.71815	Regulator of chromosome condensation RCC1 [Macrophomina phaseolina MS6]	2e-130			DNA Metabolism	69058	0.485	monooxygenase activity,iron ion binding,electron transport,heme binding	molecular_function,biological_process	GO:0004497,GO:0005506,GO:0006118,GO:0020037	SCF-associated factor 1 from Saccharomyces cerevisiae (strain ATCC 204508 / S288c) (Baker's yeast)	69058
fgenesh1_pm.C_chr_11000044	97.7838	32.7492	119.193	223.384	-2.98584	1.21894	2.28447	DNA methylase, N-6 adenine-specific, conserved site [Penicillium roqueforti]	1e-94			DNA Metabolism	87952	-	nucleic acid binding,methyltransferase activity,methylation	molecular_function,biological_process	GO:0003676,GO:0008168,GO:0032259	eRF1 methyltransferase catalytic subunit MTQ2; eRF1 MTase catalytic subunit MTQ2; N(5)-glutamine methyltransferase MTQ2	87952
fgenesh1_pm.C_chr_3000110	14.2873	104.411	10.259	9.72952	7.30796	-1.39266	-1.46845	DSB repair complex subunit Ku70 [Sphaerulina musiva SO2202]	0	ku70_Claviceps_purpurea_Loss_of_pathogenicity	0.0	DNA Metabolism	85040	-	DNA binding,ATP-dependent DNA helicase activity,nucleus,double-strand break repair via nonhomologous end joining,DNA-dependent protein kinase complex	molecular_function,cellular_component,biological_process	GO:0003677,GO:0004003,GO:0005634,GO:0006303,GO:0005958	ATP-dependent DNA helicase II subunit 1	85040
fgenesh1_pm.C_chr_7000174	23.4529	109.721	15.2133	17.5011	4.67836	-1.54161	-1.34008	SNF2 family helicase/ATPase [Byssochlamys spectabilis No. 5]	0			DNA Metabolism	86861	-	hydrogen ion transmembrane transporter activity,proton-transporting two-sector ATPase complex,DNA binding,ATP binding,nucleic acid binding,helicase activity	molecular_function,cellular_component	GO:0015078,GO:0016469,GO:0003677,GO:0005524,GO:0003676,GO:0004386	Uncharacterized ATP-dependent helicase IRC20; Increased recombination centers protein 20	86861
gw1.1.2012.1	13.4144	74.7098	12.414	14.2602	5.56937	-1.08059	1.06305	DNA excision repair protein [Ajellomyces dermatitidis ER-3]	0	GzHOMEL036_Gibberella_zeae_(related:_Fusarium_graminearum)_Unaffected_pathogenicity	0.0	DNA Metabolism	20530	-	DNA binding,ATP binding,nucleic acid binding,helicase activity	molecular_function	GO:0003677,GO:0005524,GO:0003676,GO:0004386	DNA excision repair protein from Cordyceps militaris CM01	20530
gw1.7.361.1	0.19983	373.631	2.38081	0	1869.74	11.9142	0	rta1 domain-containing protein [Colletotrichum gloeosporioides Nara gc5]	5e-97			DNA Metabolism	16430	-	-	-	-	Lipid-translocating exporter-like protein RTA1; Phomenoic acid biosynthesis cluster protein RTA1	16430
estExt_Genewise1Plus.C_chr_32102	15.5649	309.931	58.2118	15.4948	19.9122	3.73994	-1.00452	hypothetical protein (telomerase-binding protein est1a protein [Stemphylium lycopersici])	3e-93			DNA Metabolism	70560	-	-	-	-	EST/SMG-like protein 1 from Saccharomyces cerevisiae, may be involved in the regulation of gene expression responses of environment-sensing pathways	70560
e_gw1.5.224.1	52.0178	23.9762	29.9129	4.08442	-2.16956	-1.73898	-12.7357	lysophospholipase [Marssonina brunnea f. sp. 'multigermtubi' MB_m1]	1e-96	PLB1_Candida_albicans_Reduced_virulence	3e-74	Lipid metabolism	41969	0.897	phospholipase activity,phospholipid catabolic process	molecular_function,biological_process	GO:0004620,GO:0009395	Lysophospholipase 1; CaPLB1; Phospholipase B 1; EC 3.1.1.5 from Candida albicans (strain SC5314 / ATCC MYA-2876)	41969
estExt_fgenesh1_pg.C_chr_11075	62.5889	89.111	98.2086	15.4688	1.42375	1.56911	-4.04614	lysophospholipase Plb2 [Sphaerulina musiva SO2202]	0	PLB1_Candida_albicans_Reduced_virulence	7e-141	Lipid metabolism	107391	0.487	phospholipase activity,phospholipid catabolic process	molecular_function,biological_process	GO:0004620,GO:0009395	Lysophospholipase 1; Phospholipase B 1; EC 3.1.1.5 from Neosartorya fumigata (strain CEA10 / CBS 144.89 / FGSC A1163) (Aspergillus fumigatus)	107391
estExt_fgenesh1_kg.C_chr_70066	30.6726	1534.7	16.6611	28.1385	50.0349	-1.84097	-1.09006	triacylglycerol hydrolase [Zymoseptoria tritici IPO323]	9e-170			Lipid metabolism	105080	-	-	-	-	putative Carboxylesterase, type B [Mycobacterium flavescens PYR-GCK] from Magnaporthe grisea 70-15	105080
estExt_fgenesh1_pg.C_chr_130204	90.866	264.298	28.2923	136.044	2.90866	-3.21169	1.49719	calcineurin-like phosphoesterase [Metarhizium robertsii]	1e-102			Lipid metabolism	111679	-	hydrolase activity	molecular_function	GO:0016787	Metallophosphoesterase MPPED2	111679
estExt_fgenesh1_pg.C_chr_60186	5.21449	305.356	18.3531	6.60444	58.5591	3.51963	1.26656	FabD/lysophospholipase-like protein [Sphaerulina musiva SO2202]	0			Lipid metabolism	109795	-	lipid metabolic process	biological_process	GO:0006629	Calcium-independent phospholipase A2-gamma; Group VIB calcium-independent phospholipase A2	109795
estExt_Genewise1Plus.C_chr_70769	168.347	25.5995	42.9741	88.7807	-6.57618	-3.91741	-1.89621	esterase/lipase [Cladophialophora yegresii CBS 114405]	0			Lipid metabolism	74078	0.700	-	-	-	esterase/lipase from Exophiala dermatitidis NIH/UT8656	74078
fgenesh1_kg.C_chr_7000067	38.3712	1603.69	17.3133	34.1054	41.7941	-2.21628	-1.12508	triacylglycerol hydrolase [Zymoseptoria tritici IPO323]	4e-58			Lipid metabolism	81448	0.693	-	-	-	acetylcholinesterase (EC 3.1.1.7) from Lucilia cuprina	81448
gw1.6.1440.1	167.298	26.6351	500.668	110.963	-6.28111	2.99267	-1.50769	sterol esterase carbohydrate esterase family CE10 [Colletotrichum higginsianum]	1e-134	LIP1_Botrytis_cinerea_Unaffected_pathogenicity	5e-79	Lipid metabolism	29873	-	-	-	-	Probable secreted lipase ARB_02369; EC 3.1.1.3 from Arthroderma benhamiae	29873
e_gw1.2.2333.1	125.689	127.091	100.373	15.3308	1.01115	-1.25222	-8.19846	NAD-dependent epimerase/dehydratase [Sphaerulina musiva SO2202]	1e-82			Metabolism	35394	-	-	-	-	NAD dependent epimerase/dehydratase from Trichophyton rubrum CBS 118892	35394
e_gw1.3.164.1	5.31469	5.06765	47.9357	6.48879	-1.04875	9.01947	1.22092	Multicopper oxidase type 1 [Macrophomina phaseolina MS6]	0	BcLCC2_Botrytis_cinerea_Unaffected_pathogenicity	2e-139	Metabolism	38161	0.671	oxidoreductase activity,copper ion binding	molecular_function	GO:0016491,GO:0005507	Putative laccase-1 protein from Botryosphaeria parva (strain UCR-NP2)	38161
e_gw1.4.847.1	13.1775	32.607	4.32617	4.83675	2.47445	-3.046	-2.72445	monooxygenase [Marssonina brunnea f. sp. 'multigermtubi' MB_m1]	0			Metabolism	40311	-	oxidoreductase activity,FAD binding	molecular_function	GO:0016491,GO:0050660	Chermesin D/asnovolin J monooxidase nvfH; Baeyer-Villiger monooxygenase nvfH; Novofumigatonin biosynthesis cluster protein H	40311
e_gw1.6.392.1	52.598	35.5217	25.6638	3.73589	-1.48073	-2.0495	-14.0791	Cytochrome P450 [Macrophomina phaseolina MS6]	2e-77			Metabolism	43642	-	monooxygenase activity,iron ion binding,electron transport,heme binding	molecular_function,biological_process	GO:0004497,GO:0005506,GO:0006118,GO:0020037	Cytochrome P450 monooxygenase gsfF; Griseofulvin synthesis protein F	43642
estExt_fgenesh1_kg.C_chr_40342	39.7574	79.0825	355.99	180.37	1.98913	8.95406	4.53677	tyrosinase [Zymoseptoria tritici IPO323]	3e-138			Metabolism	104299	0.875	metabolic process,oxidoreductase activity	biological_process,molecular_function	GO:0008152,GO:0016491	Tyrosinase from Podospora anserina (strain S / ATCC MYA-4624 / DSM 980 / FGSC 10383)	104299
estExt_fgenesh1_pm.C_chr_80183	96.3046	56.2987	74.835	10.4384	-1.7106	-1.28689	-9.22599	Glutathione-dependent formaldehyde-activating family GFA [Macrophomina phaseolina MS6]	8e-111			Metabolism	100990	-	-	-	-	hypothetical protein	100990
estExt_Genewise1.C_chr_80812	470.407	451.253	404.321	31.6863	-1.04245	-1.16345	-14.8458	methyltransferase domain-containing protein [Aspergillus kawachii IFO 4308]	1e-63			Metabolism	61690	-	-	-	-	Methyltransferase adrK; Andrastin A biosynthesis cluster protein K	61690
estExt_Genewise1Plus.C_chr_110116	37.1427	15.8953	67.9374	117.195	-2.33671	1.82909	3.15526	cyclopentanone monooxygenase [Grosmannia clavigera kw1407]	1e-172			Metabolism	76665	-	electron transport,oxidoreductase activity,FAD binding	biological_process,molecular_function	GO:0006118,GO:0016491,GO:0050660	FAD-binding monooxygenase acrE; Acurin A biosynthesis cluster protein E	76665
e_gw1.1.1397.1	17.3837	262.078	18.3295	14.5858	15.0761	1.05441	-1.19182	oxidoreductase domain containing protein [Pyrenophora tritici-repentis Pt-1C-BFP]	2e-79			Metabolism	32234	-	oxidoreductase activity, acting on paired donors, with incorporation or reduction of molecular oxygen, 2-oxoglutarate as one donor, and incorporation of one atom each of oxygen into both donors,protein metabolic process	molecular_function,biological_process	GO:0016706,GO:0019538	2OG-Fe(II) oxygenase from Flavobacterium columnare ATCC 49512	32234
e_gw1.11.661.1	56.2009	190.06	104.977	12.0264	3.3818	1.86789	-4.67313	cytochrome P450 [Sphaerulina musiva SO2202]	0			Metabolism	49735	0.516	monooxygenase activity,iron ion binding,electron transport,heme binding	molecular_function,biological_process	GO:0004497,GO:0005506,GO:0006118,GO:0020037	cytochrome P450 monooxygenase (Fum15) from Aspergillus niger CBS 513.88	49735
e_gw1.3.34.1	5.97507	391.372	7.41006	13.8854	65.5008	1.24016	2.32389	UDP-glucuronosyl/UDP-glucosyltransferase [Zymoseptoria tritici IPO323]	0	CHIP6_Colletotrichum_gloeosporioides_Reduced_virulence	0.0	Metabolism	38341	-	carbohydrate metabolic process,transferase activity, transferring hexosyl groups,lipid glycosylation	biological_process,molecular_function	GO:0005975,GO:0016758,GO:0030259	sterol 3beta-glucosyltransferase (EC 2.4.1.173) from Gossypium hirsutum	38341
e_gw1.6.915.1	4.57501	1.7158	17.6818	418.714	-2.6664	3.86487	91.522	steroid monooxygenase [Sphaerulina musiva SO2202]	0			Metabolism	43176	-	flavin-containing monooxygenase activity,FAD binding,NADP binding,oxidoreductase activity	molecular_function	GO:0004499,GO:0050660,GO:0050661,GO:0016491	FAD-binding monooxygenase acrE; Acurin A biosynthesis cluster protein E	43176
estExt_fgenesh1_kg.C_chr_10396	163.597	986.234	90.7826	97.7283	6.02844	-1.80207	-1.674	beta-glucanosyltransferase [Zymoseptoria tritici IPO323]	0	GEL2_Aspergillus_fumigatus_Reduced_virulence	2e-91	Metabolism	102341	0.515	-	-	-	1,3-beta-glucanosyltransferase gel1 from Exophiala dermatitidis NIH/UT8656	102341
estExt_fgenesh1_kg.C_chr_20500	764.607	160.182	3210.32	2332.38	-4.77336	4.19865	3.05043	Ferritin/ribonucleotide reductase-like protein [Macrophomina phaseolina MS6]	4e-77			Metabolism	103460	0.517	-	-	-	hypothetical protein	103460
estExt_fgenesh1_kg.C_chr_50007	124.204	20.1477	8.2715	3.7614	-6.16467	-15.0159	-33.0207	Serine hydrolase FSH [Penicillium roqueforti]	4e-104			Metabolism	104337	-	-	-	-	Esterase FUS5; Fusarin biosynthesis protein 5	104337
estExt_fgenesh1_kg.C_chr_50255	831.86	23.5532	2634.58	281.128	-35.3183	3.1671	-2.95901	phosphatidylethanolamine-binding-like protein [Zymoseptoria tritici IPO323]	3e-141			Metabolism	104571	0.784	-	-	-	OV-16 antigen precursor from Brugia malayi	104571
estExt_fgenesh1_pg.C_chr_40312	26.7912	71.1037	264.663	24.6167	2.65399	9.87873	-1.08833	cytochrome P450 [Sphaerulina musiva SO2202]	0	Related_to_O-methylsterigmatocystin_oxidoreductase_Gibberella_zeae_(related:_Fusarium_graminearum)_Increased_virulence_(Hypervirulence)	2e-33	Metabolism	109100	-	monooxygenase activity,iron ion binding,electron transport,heme binding,metabolic process,oxidoreductase activity	molecular_function,biological_process	GO:0004497,GO:0005506,GO:0006118,GO:0020037,GO:0008152,GO:0016491	Cytochrome P450 monooxygenase psoD; Pseurotin biosynthesis protein D	109100
estExt_fgenesh1_pg.C_chr_90261	114.08	31.8316	108.946	282.945	-3.58386	-1.04712	2.48023	epoxide hydrolase [Colletotrichum fioriniae PJ7]	2e-133			Metabolism	110764	-	catalytic activity,epoxide hydrolase activity,microsome,response to toxin,membrane	molecular_function,cellular_component,biological_process	GO:0003824,GO:0004301,GO:0005792,GO:0009636,GO:0016020	epoxide hydrolase from Pseudomonas sp. M1	110764
estExt_fgenesh1_pm.C_chr_20224	20.3469	7.55652	18.7054	56.0374	-2.69263	-1.08776	2.7541	aminotransferase [Sphaerulina musiva SO2202]	0			Metabolism	99090	-	transaminase activity,pyridoxal phosphate binding	molecular_function	GO:0008483,GO:0030170	Aminotransferase FGSG_17085; Fusaristatin A biosynthesis cluster protein FGSG_17085	99090
estExt_fgenesh1_pm.C_chr_30367	109.071	5.32607	38.0837	12.3283	-20.4787	-2.86398	-8.84721	cytochrome P450 oxidoreductase [Cladophialophora psammophila CBS 110553]	0			Metabolism	99625	-	iron ion binding,electron transport,aromatic compound metabolic process,2 iron, 2 sulfur cluster binding,oxidoreductase activity	molecular_function,biological_process	GO:0005506,GO:0006118,GO:0006725,GO:0051537,GO:0016491	choline monooxygenase from Verticillium dahliae VdLs.17	99625
estExt_Genewise1.C_chr_100592	281.804	17.334	298.157	582.274	-16.2573	1.05803	2.06624	acetoin reductase [Colletotrichum fioriniae PJ7]	8e-135	THR_Metarhizium_anisopliae_Increased_virulence_(Hypervirulence)	1e-34	Metabolism	63214	-	metabolic process,oxidoreductase activity	biological_process,molecular_function	GO:0008152,GO:0016491	L-2,3-butanediol dehydrogenase; L-BDH; (S,S)-butanediol dehydrogenase; Diacetyl reductase [(S)-acetoin forming]	63214
estExt_Genewise1.C_chr_70426	55.3937	227.308	39.7251	28.8222	4.1035	-1.39443	-1.92191	sterigmatocystin biosynthesis monooxygenase stcW [Aspergillus oryzae RIB40]	0			Metabolism	60715	-	-	-	-	FAD-binding monooxygenase moxY; Dothistromin biosynthesis protein moxY	60715
estExt_Genewise1Plus.C_chr_20265	10.0448	147.355	12.1021	12.8922	14.6698	1.20481	1.28347	4-hydroxyacetophenone monooxygenase [Trichoderma reesei RUT C-30]	0			Metabolism	67804	-	oxidoreductase activity,FAD binding	molecular_function	GO:0016491,GO:0050660	flavin-binding monooxygenase, putative from Aspergillus fumigatus Af293	67804
estExt_Genewise1Plus.C_chr_31109	187.87	1328.7	134.557	128.772	7.07244	-1.39621	-1.45894	NAD-dependent epimerase/dehydratase [Macrophomina phaseolina MS6]	7e-102			Metabolism	69901	-	-	-	-	Oxidase ucsJ; UCS1025A pyrrolizidinone biosynthesis cluster protein J	69901
estExt_Genewise1Plus.C_chr_40924	44.723	201.863	43.9173	16.1765	4.51363	-1.01835	-2.76469	oxalate decarboxylase, secreted [Zymoseptoria tritici IPO323]	0			Metabolism	71198	0.756	nutrient reservoir activity	molecular_function	GO:0045735	Oxalate decarboxylase OxdC	71198
estExt_Genewise1Plus.C_chr_41156	3.94137	89.9579	6.9155	5.79658	22.824	1.75459	1.4707	glucose-methanol-choline oxidoreductase [Zymoseptoria tritici IPO323]	0	um03615_Ustilago_maydis_Unaffected_pathogenicity	2e-69	Metabolism	71382	0.832	oxidoreductase activity, acting on CH-OH group of donors,FAD binding	molecular_function	GO:0016614,GO:0050660	Patulin synthase; Dehydrogenase patE; Patulin synthesis protein E	71382
estExt_Genewise1Plus.C_chr_51447	259.806	908.742	136.567	74.7064	3.49777	-1.90241	-3.47769	Alkylglycerol monooxygenase [Fusarium oxysporum f. sp. cubense race 1]	3e-161			Metabolism	72602	-	-	-	-	Fatty acid hydroxylase vlmA; Verlamelin biosynthesis protein A	72602
estExt_Genewise1Plus.C_chr_90882	24.0253	250.783	29.1749	22.746	10.4383	1.21434	-1.05624	salicylate hydroxylase [Aspergillus oryzae 3.042]	6e-66	MPD1_Stagonospora_nodorum	6e-73	Metabolism	75791	-	metabolic process,oxidoreductase activity	biological_process,molecular_function	GO:0008152,GO:0016491	salicylate 1-monooxygenase (EC 1.14.13.1) from Epichloe festucae	75791
fgenesh1_pg.C_chr_1000166	913.521	105.458	805.295	1097.27	-8.66242	-1.13439	1.20114	Glutathione-dependent formaldehyde-activating family GFA [Macrophomina phaseolina MS6]	1e-34			Metabolism	88749	-	-	-	-	hypothetical protein	88749
e_gw1.9.122.1	10.1036	21.1786	46.4694	4.38302	2.09614	4.59929	-2.30517	hypothetical protein (tyrosinase [Pseudocercospora fuligena])	2e-174			Metabolism	47875	0.707	metabolic process,oxidoreductase activity	biological_process,molecular_function	GO:0008152,GO:0016491	tyrosinase from Exophiala dermatitidis NIH/UT8656	47875
e_gw1.1.1096.1	187.52	96.8	145.571	11.5199	-1.93719	-1.28817	-16.2779	alpha/beta-hydrolase [Sphaerulina musiva SO2202]	2e-152			Metabolism	32500	0.619	-	-	-	hypothetical protein	32500
e_gw1.2.831.1	21.8375	13.2092	170.974	195.788	-1.6532	7.82938	8.96568	malate dehydrogenase [Marssonina brunnea f. sp. 'multigermtubi' MB_m1]	8e-54			Metabolism	37010	-	-	-	-	malate dehydrogenase from Magnaporthe grisea 70-15	37010
e_gw1.3.802.1	115.282	54.8495	61.9189	13.7912	-2.10179	-1.86182	-8.3591	17 beta-hydroxysteroid dehydrogenase type 3 [Pseudozyma antarctica T-34]	5e-82			Metabolism	38624	-	metabolic process,oxidoreductase activity	biological_process,molecular_function	GO:0008152,GO:0016491	Very-long-chain 3-oxoacyl-CoA reductase; 17-beta-hydroxysteroid dehydrogenase 12; 17-beta-HSD 12; 3-ketoacyl-CoA reductase; KAR; Estradiol 17-beta-dehydrogenase 12	38624
e_gw1.6.1058.1	5.71817	9.524	79.1299	26.8503	1.66557	13.8383	4.69561	salicylate hydroxylase [Capronia coronata CBS 617.96]	0			Metabolism	43383	-	metabolic process,oxidoreductase activity	biological_process,molecular_function	GO:0008152,GO:0016491	salicylate hydroxylase from Diplodia corticola	43383
e_gw1.9.1147.1	0.882008	0	0.883818	17.2632	0	1.00205	19.5726	ethanolamine utilization protein (EutQ) [Beauveria bassiana ARSEF 2860]	3e-14			Metabolism	47480	-	binding	molecular_function	GO:0005488	hypothetical protein	47480
estExt_fgenesh1_kg.C_chr_10329	514.403	532.33	833.72	53.9296	1.03485	1.62075	-9.53842	NADP-dependent alcohol dehydrogenase C [Pyrenophora tritici-repentis Pt-1C-BFP]	0	MGG_04556_Magnaporthe_oryzae_Reduced_virulence	1e-34	Metabolism	102276	-	zinc ion binding,oxidoreductase activity	molecular_function	GO:0008270,GO:0016491	zinc-binding alcohol dehydrogenase, putative from Aspergillus fumigatus Af293	102276
estExt_fgenesh1_pg.C_chr_10789	18.8726	8.93289	39.5288	91.4817	-2.11271	2.09451	4.84733	glycoside hydrolase family 3 protein [Pseudocercospora fijiensis CIRAD86]	2e-154			Metabolism	107206	-	hydrolase activity, hydrolyzing O-glycosyl compounds,carbohydrate metabolic process	molecular_function,biological_process	GO:0004553,GO:0005975	β-xylosidase / α-L-arabinosidase (XarS;SSO3032)	107206
estExt_fgenesh1_pg.C_chr_130228	6.58444	2.87529	42.3822	24.6821	-2.29001	6.43672	3.74855	alpha/beta-glucosidase agdC [Cladophialophora psammophila CBS 110553]	0	Gas1_Ustilago_maydis_Loss_of_pathogenicity	8e-44	Metabolism	111695	0.740	hydrolase activity, hydrolyzing O-glycosyl compounds,carbohydrate metabolic process,catalytic activity	molecular_function,biological_process	GO:0004553,GO:0005975,GO:0003824	Alpha/beta-glucosidase agdC; EC 3.2.1.20; EC 3.2.1.21 from Emericella nidulans	111695
estExt_fgenesh1_pg.C_chr_50595	2.73711	5.89423	41.992	3.23582	2.15345	15.3417	1.1822	laccase [Ajellomyces capsulatus G186AR]	0	BcLCC2_Botrytis_cinerea_Unaffected_pathogenicity	3e-132	Metabolism	109666	0.826	oxidoreductase activity,catalytic activity,carbohydrate metabolic process	molecular_function,biological_process	GO:0016491,GO:0003824,GO:0005975	Putative laccase protein from Botryotinia fuckeliana (strain BcDW1)	109666
estExt_fgenesh1_pm.C_chr_40316	1.67695	2.33325	58.1459	1.14353	1.39137	34.6736	-1.46647	glutaminase A [Aspergillus nidulans]	0			Metabolism	100000	0.850	-	-	-	Glutaminase A; EC 3.5.1.2 from Aspergillus oryzae (strain ATCC 42149 / RIB 40) (Yellow koji mold)	100000
estExt_fgenesh1_pm.C_chr_50186	18.0411	8.43114	82.3431	18.1274	-2.13982	4.5642	1.00478	acetolactate synthase [Paracoccidioides brasiliensis Pb03]	4e-176			Metabolism	100226	-	magnesium ion binding,transferase activity,thiamin pyrophosphate binding	molecular_function	GO:0000287,GO:0016740,GO:0030976	2-hydroxyacyl-CoA lyase 1; 2-hydroxyphytanoyl-CoA lyase; 2-HPCL; Phytanoyl-CoA 2-hydroxylase 2	100226
estExt_fgenesh1_pm.C_chr_60064	196.075	121.99	231.343	16.1341	-1.6073	1.17987	-12.1528	linoleate diol synthase [Blumeria graminis f. sp. tritici 96224]	0	PPOA_Aspergillus_fumigatus_Increased_virulence	1e-108	Metabolism	100421	-	peroxidase activity,electron transport,response to oxidative stress,heme binding	molecular_function,biological_process	GO:0004601,GO:0006118,GO:0006979,GO:0020037	Psi-producing oxygenase A; Fatty acid oxygenase ppoA; EC 1.13.11.60; EC 5.4.4.5 from Emericella nidulans (Aspergillus nidulans)	100421
estExt_Genewise1.C_chr_50986	391.239	448.25	225.279	66.8631	1.14572	-1.73669	-5.85134	gamma-carboxymuconolactone decarboxylase [Acidiphilium cryptum]	2e-59			Metabolism	59219	-	peroxidase activity,electron transport,response to oxidative stress,heme binding	molecular_function,biological_process	GO:0004601,GO:0006118,GO:0006979,GO:0020037	hypothetical protein	59219
estExt_Genewise1Plus.C_chr_32074	63.6316	128.187	35.4332	6.61076	2.01452	-1.79582	-9.62546	fatty acid hydroxylase superfamily protein [Aspergillus kawachii IFO 4308]	1e-133			Metabolism	70541	-	-	-	-	Fatty acid hydroxylase vlmA; Verlamelin biosynthesis protein A	70541
estExt_Genewise1Plus.C_chr_41428	72.9222	78.45	276.744	44.0461	1.0758	3.79506	-1.65559	gluconate 5-dehydrogenase [Cladophialophora psammophila CBS 110553]	8e-132			Metabolism	71559	-	metabolic process,oxidoreductase activity	biological_process,molecular_function	GO:0008152,GO:0016491	gluconate 5-dehydrogenase from Exophiala dermatitidis NIH/UT8656	71559
estExt_Genewise1Plus.C_chr_60334	4.957	7.8624	53.2553	7.01333	1.58612	10.7435	1.41483	alcohol oxidase [Passalora fulva]	0	AOX1_Cladosporium_fulvum_Reduced_virulence	0.0	Metabolism	72883	-	oxidoreductase activity, acting on CH-OH group of donors,FAD binding	molecular_function	GO:0016614,GO:0050660	alcohol oxidase (P68;Hv-p68) (EC 1.1.3.13)	72883
fgenesh1_kg.C_chr_12000042	9.03977	13.8402	66.4231	9.08397	1.53103	7.34788	1.00489	3-oxoacyl-(acyl-carrier-protein) reductase [Pyrenophora tritici-repentis Pt-1C-BFP]	3e-142			Metabolism	82765	-	metabolic process,oxidoreductase activity	biological_process,molecular_function	GO:0008152,GO:0016491	3-oxoacyl-reductase from Alternaria alternata	82765
e_gw1.11.755.1	38.4093	420.078	30.3905	36.8472	10.9369	-1.26386	-1.04239	short-chain dehydrogenase/reductase [Exophiala dermatitidis NIH/UT8656]	1e-66			Metabolism	49497	-	metabolic process,oxidoreductase activity	biological_process,molecular_function	GO:0008152,GO:0016491	Short chain dehydrogenase atnD; Aspercryptin biosynthesis cluster protein D	49497
e_gw1.3.1763.1	24.6408	6.20357	178.122	420.922	-3.97204	7.22874	17.0823	related to 15-hydroxyprostaglandin dehydrogenase [Claviceps purpurea 20.1]	1e-97			Metabolism	38394	-	metabolic process,oxidoreductase activity	biological_process,molecular_function	GO:0008152,GO:0016491	short chain dehydrogenase/reductase family oxidoreductase, putative from Aspergillus fumigatus Af293	38394
e_gw1.3.196.1	121.473	24.3381	123.481	175.622	-4.99106	1.01653	1.44577	fatty-acyl-CoA synthase [Exophiala dermatitidis NIH/UT8656]	0	SidI_Aspergillus_fumigatus_Reduced_virulence	2e-140	Metabolism	39405	-	catalytic activity,metabolic process	molecular_function,biological_process	GO:0003824,GO:0008152	Acetoacetate--CoA ligase (EC 6.2.1.16) from Acidovorax sp. GW101-3H11	39405
e_gw1.3.2030.1	2302.51	312.18	1826.26	2942.39	-7.37558	-1.26078	1.27791	glutathione-dependent formaldehyde-activating family protein [Metarhizium robertsii]	2e-53			Metabolism	39016	-	metabolic process,carbon-sulfur lyase activity	biological_process,molecular_function	GO:0008152,GO:0016846	hypothetical protein	39016
e_gw1.3.452.1	6.17573	64.1815	8.87318	12.5057	10.3925	1.43678	2.02498	Acyl-CoA dehydrogenase NM [Glarea lozoyensis ATCC 20868]	0			Metabolism	38075	-	DNA binding,electron transport,oxidoreductase activity, acting on the CH-CH group of donors	molecular_function,biological_process	GO:0003677,GO:0006118,GO:0016627	acyl-CoA dehydrogenase family member 11 from Neurospora crassa OR74A	38075
e_gw1.5.450.1	21.8235	160.169	31.8708	31.2676	7.33929	1.46039	1.43275	glycosyl transferase [Ophiocordyceps sinensis CO18]	4e-58			Metabolism	42143	-	-	-	-	hypothetical protein	42143
e_gw1.5.500.1	8.1932	2.84638	59.3131	395.194	-2.87846	7.23931	48.2344	glycosyltransferase family 34 protein, partial [Sphaerulina musiva SO2202]	3e-115			Metabolism	42685	-	integral to membrane,transferase activity, transferring hexosyl groups	cellular_component,molecular_function	GO:0016021,GO:0016758	Galactomannan galactosyltransferase 1; EC 2.4.1.- from Cyamopsis tetragonoloba (Guar)	42685
estExt_fgenesh1_kg.C_chr_30265	54.7537	205.572	88.7439	26.7973	3.75449	1.62078	-2.04325	D-arabinitol 2-dehydrogenase [Pyrenophora tritici-repentis Pt-1C-BFP]	5e-159	Mdh1_Phaeosphaeria_nodorum_(related:_Stagonospora_nodorum)_Unaffected_pathogenicity	3e-46	Metabolism	103760	-	metabolic process,oxidoreductase activity	biological_process,molecular_function	GO:0008152,GO:0016491	putative D-arabinitol 2-dehydrogenase from Magnaporthe grisea 70-15	103760
estExt_fgenesh1_kg.C_chr_90187	8998.19	3590.62	11698.4	16205.3	-2.50603	1.30008	1.80095	aldehyde dehydrogenase [Sphaerulina musiva SO2202]	0			Metabolism	105791	-	-	-	-	Aldehyde dehydrogenase; ALDDH; ALDH; Allergen Cla h 3; Allergen Cla h III; Allergen Cla h 10; EC 1.2.1.3 from Davidiella tassiana	105791
estExt_fgenesh1_pg.C_chr_60493	2.32437	7.47082	185.184	5.23345	3.21413	79.6706	2.25156	acetyl CoA synthetase-like protein [Dothistroma septosporum NZE10]	0	SidI_Aspergillus_fumigatus_Reduced_virulence	5e-44	Metabolism	109989	-	catalytic activity,metabolic process,cofactor binding	molecular_function,biological_process	GO:0003824,GO:0008152,GO:0048037	Acetoacetate--CoA ligase (EC 6.2.1.16) from Acidovorax sp. GW101-3H11	109989
estExt_Genewise1.C_chr_110205	144.425	15.3304	229.88	159.872	-9.42082	1.59169	1.10696	oxidase [Marssonina brunnea f. sp. 'multigermtubi' MB_m1]	0			Metabolism	63538	0.744	peroxidase activity,electron transport	molecular_function,biological_process	GO:0004601,GO:0006118	Dothistromin biosynthesis peroxidase dotB; Dothistromin biosynthesis protein B	63538
estExt_Genewise1Plus.C_chr_10289	38.9354	14.9359	102.656	52.8558	-2.60683	2.63657	1.35753	glycoside hydrolase family 115 protein [Baudoinia compniacensis UAMH 10762]	0			Metabolism	65051	0.627	-	-	-	alpha-glucuronidase (EC 3.2.1.139) from Rasamsonia emersonii	65051
estExt_Genewise1Plus.C_chr_12071	53.5423	189.204	15.3187	36.8484	3.53373	-3.49522	-1.45304	d-arabinitol 2-dehydrogenase [Ophiostoma piceae UAMH 11346]	2e-103	Mdh1_Phaeosphaeria_nodorum_(related:_Stagonospora_nodorum)_Unaffected_pathogenicity	1e-45	Metabolism	66294	-	metabolic process,oxidoreductase activity	biological_process,molecular_function	GO:0008152,GO:0016491	D-arabinitol 2-dehydrogenase from Pyricularia oryzae 70-15	66294
estExt_Genewise1Plus.C_chr_130043	364.855	83.0221	886.896	282.197	-4.39467	2.43082	-1.29291	alpha/beta-hydrolase [Aspergillus ruber CBS 135680]	2e-125			Metabolism	77672	-	-	-	-	alpha/beta hydrolase, putative from Aspergillus fumigatus Af293	77672
estExt_Genewise1Plus.C_chr_20263	28.7021	8.91206	140.254	40.6415	-3.22059	4.88654	1.41598	Cytokinin riboside 5'-monophosphate phosphoribohydrolase LOG [Macrophomina phaseolina MS6]	3e-68			Metabolism	67803	-	-	-	-	Bifunctional cytokinin biosynthesis protein; IPT-LOG; EC 2.5.1.27; EC 3.2.2.n1 from Fusarium pseudograminearum (strain CS3096) (Wheat and barley crown-rot fungus)	67803
estExt_Genewise1Plus.C_chr_20331	5.75387	17.295	136.034	9.89613	3.0058	23.6422	1.71991	3-dehydroshikimate dehydratase [Pestalotiopsis fici W106-1]	1e-130			Metabolism	67847	-	-	-	-	3-dehydroshikimate dehydratase (EC 4.2.1.118) from Neurospora crassa	67847
estExt_Genewise1Plus.C_chr_21868	127.918	13.6616	20.9847	19.4836	-9.36332	-6.09577	-6.56542	alpha-L-arabinofuranosidase axhA-2 [Colletotrichum higginsianum]	5e-149			Metabolism	68922	0.706	-	-	-	α-L-arabinofuranosidase (Arf1)	68922
estExt_Genewise1Plus.C_chr_90091	163.143	8.71581	146.681	46.4998	-18.7181	-1.11223	-3.50847	FMN-dependent alpha-hydroxy acid dehydrogenase [Sphaerulina musiva SO2202]	4e-135			Metabolism	75286	0.863	electron transport,oxidoreductase activity	biological_process,molecular_function	GO:0006118,GO:0016491	putative cytochrome b2, mitochondrial precursor [Cryptococcus neoformans] from Magnaporthe grisea 70-15	75286
fgenesh1_pg.C_chr_2000577	13.7062	14.6707	165.194	13.912	1.07037	12.0525	1.01502	3-hydroxyisobutyrate dehydrogenase [Aspergillus kawachii IFO 4308]	0			Metabolism	90887	-	-	-	-	hypothetical protein	90887
fgenesh1_pg.C_chr_1000536	14.1974	53.2242	131.278	25.5629	3.74887	9.24662	1.80053	amidohydrolase 2 [Sphaerulina musiva SO2202]	8e-180			Metabolism	89119	-	catalytic activity,metabolic process	molecular_function,biological_process	GO:0003824,GO:0008152	3,6-dihydroxypicolinate decarboxylase from Alcaligenes faecalis	89119
fgenesh1_pg.C_chr_3000586	98.7334	16.2117	37.6437	53.9168	-6.09026	-2.62284	-1.83122	N,N-dimethylglycine oxidase [Coniosporium apollinis CBS 100218]	0			Metabolism	91876	-	catalytic activity,aminomethyltransferase activity,cytoplasm,glycine catabolic process	molecular_function,cellular_component,biological_process	GO:0003824,GO:0004047,GO:0005737,GO:0006546	Dimethylglycine oxidase; DMGO; EC 1.5.3.10 from Arthrobacter globiformis	91876
fgenesh1_pm.C_chr_6000042	65.8253	16.7047	30.1634	107.556	-3.94053	-2.18229	1.63396	aconitase [Colletotrichum higginsianum]	0	LYS4_Aspergillus_fumigatus	4e-42	Metabolism	86363	-	metabolic process	biological_process	GO:0008152	Aconitase AMT8; AM-toxin biosynthesis protein 8; EC 4.2.1.- from Alternaria alternata	86363
fgenesh1_pm.C_chr_9000255	510.485	51.1622	276.853	306.954	-9.97778	-1.84388	-1.66307	Tautomerase [Macrophomina phaseolina MS6]	5e-35			Metabolism	87613	-	-	-	-	hypothetical protein	87613
fgenesh1_pg.C_chr_9000161	110.48	76.2857	78.6678	10.5836	-1.44824	-1.40439	-10.4388	short-chain dehydrogenase/reductase [Sphaerulina musiva SO2202]	4e-144			Metabolism	95637	-	metabolic process,oxidoreductase activity	biological_process,molecular_function	GO:0008152,GO:0016491	Isoepoxydon dehydrogenase patN; IDH; Patulin biosynthesis cluster protein N	95637
fgenesh1_pm.C_chr_7000061	10.0091	5.81505	63.904	5.91297	-1.72124	6.38459	-1.69274	alpha-amylase [Neurospora crassa OR74A]	0			Metabolism	86748	0.864	catalytic activity,carbohydrate metabolic process,cation binding	molecular_function,biological_process	GO:0003824,GO:0005975,GO:0043169	α-amylase (Amy54;Amy43)	86748
e_gw1.6.375.1	77.5169	54.7066	25.1927	7.62675	-1.41696	-3.07696	-10.1638	Cloroperoxidase [Sphaerulina musiva SO2202]	3e-166			Oxidative stress	43487	0.671	peroxidase activity,electron transport	molecular_function,biological_process	GO:0004601,GO:0006118	Dothistromin biosynthesis peroxidase dotB; Dothistromin biosynthesis protein B	43487
estExt_fgenesh1_kg.C_chr_11053	29.49	17.9949	338.343	206.462	-1.6388	11.4731	7.00109	Cu,Zn superoxide dismutase-like protein, partial [Sphaerulina musiva SO2202]	4e-41			Oxidative stress	102956	0.820	superoxide metabolic process,metal ion binding	biological_process,molecular_function	GO:0006801,GO:0046872	cytosolic Cu/Zn superoxide dismutase from Alternaria alternata	102956
estExt_fgenesh1_pm.C_chr_90162	62.2268	357.975	86.3628	21.6137	5.75275	1.38787	-2.87904	Cloroperoxidase [Sphaerulina musiva SO2202]	3e-174			Oxidative stress	101235	0.822	peroxidase activity,electron transport	molecular_function,biological_process	GO:0004601,GO:0006118	Cloroperoxidase from Alternaria alternata	101235
estExt_Genewise1Plus.C_chr_71129	1804.84	218.149	103.523	35.1417	-8.27343	-17.4342	-51.3589	Cloroperoxidase [Sphaerulina musiva SO2202]	2e-163			Oxidative stress	74298	0.775	peroxidase activity,electron transport	molecular_function,biological_process	GO:0004601,GO:0006118	Cloroperoxidase from Alternaria alternata	74298
fgenesh1_pg.C_chr_7000171	123.594	9.42399	125.002	55.308	-13.1148	1.01139	-2.23465	Cloroperoxidase [Sphaerulina musiva SO2202]	3e-143			Oxidative stress	94368	0.500	peroxidase activity,electron transport	molecular_function,biological_process	GO:0004601,GO:0006118	Dothistromin biosynthesis peroxidase dotB; Dothistromin biosynthesis protein B	94368
fgenesh1_pg.C_chr_11000240	31.9909	18.6919	449.089	11.2813	-1.71148	14.038	-2.83575	Cloroperoxidase [Sphaerulina musiva SO2202]	0			Oxidative stress	96677	-	peroxidase activity,electron transport	molecular_function,biological_process	GO:0004601,GO:0006118	Dothistromin biosynthesis peroxidase dotB; Dothistromin biosynthesis protein B	96677
estExt_fgenesh1_pg.C_chr_11150	38.6197	50.7448	890.46	44.6045	1.31396	23.0571	1.15497	hypothetical protein (peroxidase)	no			Oxidative stress	107442	-	peroxidase activity,electron transport,response to oxidative stress,heme binding	molecular_function,biological_process	GO:0004601,GO:0006118,GO:0006979,GO:0020037	hypothetical protein	107442
e_gw1.1.3324.1	9.72055	6.31871	93.9131	10.7016	-1.53838	9.66129	1.10093	glycosyltransferase family 8 protein [Pseudocercospora fijiensis CIRAD86]	4e-147			Protein modification	31931	-	carbohydrate biosynthetic process,transferase activity, transferring hexosyl groups	biological_process,molecular_function	GO:0016051,GO:0016758	α-1,3-galactosyltransferase (Gct1;Otg1;SPAC5H10.12c)	31931
e_gw1.13.210.1	168.892	15.2231	392.347	370.879	-11.0945	2.32306	2.19595	beta-1,3 glucanosyltransferase [Zymoseptoria tritici IPO323]	0	GEL2_Aspergillus_fumigatus_Reduced_virulence	5e-89	Protein modification	51025	0.661	-	-	-	1,3-beta-glucanosyltransferase gel1 from Exophiala spinifera	51025
e_gw1.5.463.1	127.642	15.7234	111.63	149.444	-8.11796	-1.14344	1.17081	glutathione S-transferase [Exophiala dermatitidis NIH/UT8656]	3e-82			Protein modification	41684	-	sugar:hydrogen symporter activity,phosphoenolpyruvate-dependent sugar phosphotransferase system	molecular_function,biological_process	GO:0005351,GO:0009401	probable glutathione S-transferase from Vitis vinifera	41684
fgenesh1_pg.C_chr_3000928	81.0682	547.614	96.467	113.835	6.75498	1.18995	1.40419	ubiquitin conjugating enzyme [Proteomonas sulcata]	6e-41			Protein modification	92218	-	small conjugating protein ligase activity,post-translational protein modification,regulation of protein metabolic process	molecular_function,biological_process	GO:0019787,GO:0043687,GO:0051246	ubiquitin-conjugating enzyme E2 from Trypanosoma cruzi strain CL Brener	92218
fgenesh1_pg.C_chr_8000462	16.3381	862.511	15.2086	16.3595	52.7914	-1.07427	1.00131	E3 ubiquitin protein ligase TOM1-like protein [Chaetomium thermophilum var. thermophilum DSM 1495]	4e-37			Protein modification	95327	-	ubiquitin-protein ligase activity,intracellular,protein modification process,ubiquitin cycle	molecular_function,cellular_component,biological_process	GO:0004842,GO:0005622,GO:0006464,GO:0006512	E3 ubiquitin-protein ligase TOM1; HECT-type E3 ubiquitin transferase TOM1	95327
fgenesh1_pm.C_chr_1000191	79.4445	561.674	58.6974	68.6658	7.07002	-1.35346	-1.15697	glutathione s-transferase [Colletotrichum gloeosporioides Nara gc5]	0.0005			Protein modification	83481	-	-	-	-	Glutathione S-transferase, N-terminal from Penicillium expansum	83481
e_gw1.8.1120.1	21.1443	143.049	31.5827	29.267	6.76537	1.49367	1.38416	hypothetical protein (Ubiquitin carboxyl-terminal hydrolase MIY1)	no			Protein modification	46275	-	-	-	-	Ubiquitin carboxyl-terminal hydrolase MIY1; Deubiquitinating enzyme MIY1	46275
estExt_Genewise1Plus.C_chr_60287	22.2136	10.34	45.7149	101.637	-2.14832	2.05797	4.57544	metalloprotease [Sphaerulina musiva SO2202]	9e-57	MEP1_Coccidioides_posadasii_Reduced_virulence	7e-51	Proteolysis	72846	-	-	-	-	metalloprotease 1 from Neurospora crassa OR74A	72846
estExt_Genewise1Plus.C_chr_100073	27.8192	16.5219	91.5561	183.818	-1.68378	3.29111	6.60759	metalloprotease [Sphaerulina musiva SO2202]	5e-102	MEP1_Coccidioides_posadasii_Reduced_virulence	2e-70	Proteolysis	76021	0.843	-	-	-	Extracellular metalloprotease 1; EC 3.4.24.- from Coccidioides posadasii (strain C735) (Valley fever fungus)	76021
estExt_fgenesh1_pg.C_chr_30217	22.5321	52.8377	274.438	16.5446	2.345	12.1799	-1.3619	serine carboxypeptidase [Zymoseptoria tritici IPO323]	0			Proteolysis	108506	0.635	proteolysis,serine-type peptidase activity	biological_process,molecular_function	GO:0006508,GO:0008236	prolyl oligopeptidase (EC 3.4.21.26) from Aspergillus niger	108506
e_gw1.1.2996.1	103.138	6.11321	214.051	44.7001	-16.8713	2.07538	-2.30733	subtilase [Zymoseptoria tritici IPO323]	0	SPM1_Magnaporthe_oryzae_(related:_Magnaporthe_grisea)_Reduced_virulence	8e-71	Proteolysis	34453	0.734	subtilase activity,proteolysis	molecular_function,biological_process	GO:0004289,GO:0006508	subtilisin-like protease PR1A from Metarhizium brunneum ARSEF 3297	34453
e_gw1.6.774.1	19.985	141.523	46.9411	27.4362	7.08146	2.34882	1.37284	cysteine proteinase [Aspergillus ruber CBS 135680]	9e-152			Proteolysis	43961	-	cysteine-type endopeptidase activity,proteolysis,sugar binding,calcium-dependent cysteine-type endopeptidase activity,intracellular	molecular_function,biological_process,cellular_component	GO:0004197,GO:0006508,GO:0005529,GO:0004198,GO:0005622	calpain-like protein from Aspergillus niger CBS 513.88	43961
e_gw1.6.1256.1	2177.26	182.211	497.657	1070.55	-11.9491	-4.37502	-2.03378	metalloprotease [Sphaerulina musiva SO2202]	2e-100	MEP1_Coccidioides_posadasii_Reduced_virulence	2e-73	Proteolysis	43998	-	proteolysis,metallopeptidase activity,zinc ion binding	biological_process,molecular_function	GO:0006508,GO:0008237,GO:0008270	metalloprotease 1 from Neurospora crassa OR74A	43998
estExt_Genewise1.C_chr_60108	89.0479	7.5346	194.068	99.8351	-11.8185	2.17937	1.12114	zinc carboxypeptidase A [Sphaerulina musiva SO2202]	0			Proteolysis	59604	0.703	carboxypeptidase A activity,proteolysis,zinc ion binding	molecular_function,biological_process	GO:0004182,GO:0006508,GO:0008270	carboxypeptidase [Metarhizium anisopliae] from Magnaporthe grisea 70-15	59604
estExt_Genewise1Plus.C_chr_41049	16.9508	164.21	19.9526	20.7343	9.68745	1.17709	1.2232	proteinase [Aspergillus niger CBS 513.88]	4e-139			Proteolysis	71297	-	-	-	-	proteinase from Aspergillus niger CBS 513.88	71297
estExt_fgenesh1_pm.C_chr_20238	9.37118	122.611	12.6645	2.88595	13.0838	1.35143	-3.24717	aspartic endopeptidase Pep1 [Aspergillus fumigatus A1163]	3e-111			Proteolysis	99102	-	pepsin A activity,proteolysis,aspartic-type endopeptidase activity	molecular_function,biological_process	GO:0004194,GO:0006508,GO:0004190	Penicillopepsin-2; Aspartic protease pepA; Penicillopepsin-JT2; EC 3.4.23.20 from Penicillium janthinellum	99102
estExt_fgenesh1_pm.C_chr_100120	14.1513	43.2293	87.9658	11.0058	3.05479	6.21609	-1.2858	SAP peptidase [Pseudocercospora fijiensis CIRAD86]	1e-172	ACP_Candida_tropicalis_Reduced_virulence	8e-61	Proteolysis	101415	-	pepsin A activity,proteolysis,aspartic-type endopeptidase activity	molecular_function,biological_process	GO:0004194,GO:0006508,GO:0004190	aspartic-type endopeptidase (OpsB) from Exophiala dermatitidis NIH/UT8656	101415
fgenesh1_pg.C_chr_1001463	0	3.8764	1.00122	0.360725	0	0	0	hypothetical protein (Scytalidopepsin B [Beauveria bassiana])	4e-15			Proteolysis	90046	-	aspartic-type endopeptidase activity,proteolysis	molecular_function,biological_process	GO:0004190,GO:0006508	aspergillopepsin-2 heavy chain from Aspergillus niger CBS 513.88	90046
estExt_Genewise1Plus.C_chr_21560	9.2054	9.91022	390.619	20.7514	1.07657	42.4337	2.25426	1,3,6,8-tetra-HN reductase [Sphaerulina musiva SO2202]	1e-165	BUF1_Magnaporthe_oryzae_(related:_Magnaporthe_grisea)	9e-80	Secondary metabolism	68710	-	metabolic process,oxidoreductase activity	biological_process,molecular_function	GO:0008152,GO:0016491	Hydroxynaphthalene reductase-like protein Arp2; EC 1.1.-.- from Metarhizium acridum (strain CQMa 102)	68710
estExt_fgenesh1_pm.C_chr_50012	122.627	36.0135	42.674	8.54671	-3.40503	-2.87358	-14.3479	polyketide synthase [Zymoseptoria tritici IPO323]	0	PKS2_Cochliobolus_heterostrophus_Reduced_virulence	0.0	Secondary metabolism	100089	-	catalytic activity,biosynthetic process,metabolic process,transferase activity,zinc ion binding,oxidoreductase activity,phosphopantetheine binding,cofactor binding	molecular_function,biological_process	GO:0003824,GO:0009058,GO:0008152,GO:0016740,GO:0008270,GO:0016491,GO:0031177,GO:0048037	polyketide synthase from Aspergillus niger CBS 513.88	100089
gw1.1.1276.1	13.2064	541.558	20.799	10.1696	41.0072	1.57492	-1.29862	BcNRPS1, nonribosomal peptide synthetase [Botryotinia fuckeliana T4]	8e-67	tmpL_Aspergillus_fumigatus_Reduced_virulence	2e-46	Secondary metabolism	16590	-	catalytic activity,metabolic process	molecular_function,biological_process	GO:0003824,GO:0008152	Nonribosomal peptide synthetase ataP; NRPS ataP; Acetylaranotin biosynthesis cluster protein P; EC 6.3.2.- from Aspergillus terreus (strain NIH 2624 / FGSC A1156)	16590
gw1.2.9.1	10.3422	1.23282	9.70384	8.98082	-8.38906	-1.06578	-1.15159	type I polyketide synthase PKS4 [Usnea longissima]	0	ALB1_Aspergillus_fumigatus_Reduced_virulence	2e-117	Secondary metabolism	9788	-	catalytic activity,biosynthetic process,metabolic process,transferase activity,phosphopantetheine binding,cofactor binding	molecular_function,biological_process	GO:0003824,GO:0009058,GO:0008152,GO:0016740,GO:0031177,GO:0048037	Methylphloroacetophenone synthase; MPAS; Non-reducing polyketide synthase MPAS; Usnic acid biosynthesis protein MPAS	9788
fgenesh1_pg.C_chr_11000155	2.57465	3.88954	96.5995	3.47836	1.51071	37.5195	1.351	polyketide synthase [Zymoseptoria tritici IPO323]	0	PKSP_Aspergillus_fumigatus_Reduced_virulence	0.0	Secondary metabolism	96592	-	catalytic activity,biosynthetic process,hydrolase activity, acting on ester bonds,metabolic process,transferase activity,calcium ion binding,acyl carrier activity,fatty acid biosynthetic process,phosphopantetheine binding,cofactor binding	molecular_function,biological_process	GO:0003824,GO:0009058,GO:0016788,GO:0008152,GO:0016740,GO:0005509,GO:0000036,GO:0006633,GO:0031177,GO:0048037	Non-reducing polyketide synthase PKS1; Conidial pigment biosynthesis cluster 29 protein PKS1	96592
fgenesh1_pm.C_chr_11000086	25.3668	34.4917	684.721	28.7174	1.35972	26.9928	1.13209	ESC reductase [Sphaerulina musiva SO2202]	7e-160	BUF1_Magnaporthe_oryzae_(related:_Magnaporthe_grisea)_Loss_of_pathogenicity	9e-138	Secondary metabolism	87994	-	metabolic process,oxidoreductase activity	biological_process,molecular_function	GO:0008152,GO:0016491	Trihydroxynaphthalene reductase PfmaI; Conidial pigment biosynthesis protein I; EC 1.1.1.- from Pestalotiopsis fici	87994
gw1.1.1671.1	31.0067	35.6135	1076.36	50.75	1.14857	34.7138	1.63674	Scytalone dehydratase [Zymoseptoria tritici IPO323]	3e-115	SCD1_Colletotrichum_lagenarium_Reduced_virulence	5e-87	Secondary metabolism	18775	-	melanin metabolic process,hydro-lyase activity	biological_process,molecular_function	GO:0006582,GO:0016836	scytalone dehydratase (EC 4.2.1.94) from Bipolaris oryzae	18775
estExt_Genewise1Plus.C_chr_10777	36.7488	664.515	41.7941	38.3705	18.0826	1.13729	1.04413	hyporthetical protein (NAD(P)-binding protein [Sphaerulina musiva SO2202])	3e-108			Secondary metabolism	65361	-	metabolic process,oxidoreductase activity	biological_process,molecular_function	GO:0008152,GO:0016491	Short chain dehydrogenase mpl6; Citrinin synthesis protein mpl6	65361
estExt_fgenesh1_kg.C_chr_120102	18.1056	0.852325	122.664	13.4864	-21.2426	6.77492	-1.34251	hypothetical protein (Cyclochlorotine biosynthesis protein O)	no			Secondary metabolism	106332	-	-	-	-	Cyclochlorotine biosynthesis protein O from Talaromyces islandicus (Penicillium islandicum)	106332
fgenesh1_pg.C_chr_1000674	23.0489	101.284	8.03574	13.8653	4.39431	-2.8683	-1.66234	hypothetical protein (Methyltransferase type 11 like protein [Zymoseptoria brevis])	6e-180			Secondary metabolism	89257	-	-	-	-	Methyltransferase CPUR_05424; Ergochrome gene cluster protein CPUR_05424; EC 2.1.1.- from Claviceps purpurea (strain 20.1)	89257
estExt_fgenesh1_pm.C_chr_50238	7.37341	4.74136	46.8424	9.09468	-1.55513	6.35288	1.23344	LEA domain containing protein [Pyrenophora tritici-repentis Pt-1C-BFP]	0			Stress response	100264	-	-	-	-	LEA domain protein from Aspergillus fumigatus Af293	100264
estExt_Genewise1.C_chr_110384	67.4331	106.629	398.668	51.0766	1.58126	5.91205	-1.32023	Similar to Heat shock protein hsp9; acc. no. P50519 [Pyronema omphalodes CBS 100304]	1e-20			Stress response	63646	-	response to stress	biological_process	GO:0006950	Hsp12p from Candida albicans SC5314	63646
estExt_fgenesh1_kg.C_chr_40247	37.4297	1159.4	31.8721	41.8313	30.9754	-1.17437	1.1176	RTA1 domain protein [Aspergillus oryzae 3.042]	5e-89			Stress response	104206	-	response to stress,integral to membrane	biological_process,cellular_component	GO:0006950,GO:0016021	RTA1 domain protein, putative from Aspergillus fumigatus Af293	104206
estExt_fgenesh1_kg.C_chr_90092	112.738	973.199	156.331	114.567	8.6324	1.38668	1.01622	stress response RCI peptide [Aspergillus niger CBS 513.88]	1e-38			Stress response	105708	-	integral to membrane	cellular_component	GO:0016021	plasma membrane proteolipid Pmp3 from Schizosaccharomyces pombe	105708
gw1.2.2194.1	44.8389	1297.64	72.1077	128.066	28.94	1.60815	2.85614	HSP20-like chaperone [Sphaerulina musiva SO2202]	5e-62			Stress response	29054	-	-	-	-	Heat shock protein 42; 42 kDa heat shock protein from Saccharomyces cerevisiae (strain ATCC 204508 / S288c)	29054
estExt_fgenesh1_pg.C_chr_80401	11.3441	148.686	16.4415	11.7723	13.1069	1.44934	1.03775	hypothetical protein (P-loop containing nucleoside triphosphate hydrolase protein [Sphaerulina musiva SO2202])	0			Stress response	110524	-	nucleotide binding,nucleoside-triphosphatase activity,ATP binding	molecular_function	GO:0000166,GO:0017111,GO:0005524	mitochondrial chaperone bcs1 from Neurospora crassa OR74A	110524
estExt_Genewise1.C_chr_80729	68.1566	1021.26	22.2648	13.258	14.984	-3.06118	-5.14079	hypothetical protein (CipC protein [Elsinoe ampelina])	1e-56			Stress response	61630	-	-	-	-	CipC-like antibiotic response protein, putative from Aspergillus fumigatus Af293	61630
estExt_fgenesh1_kg.C_chr_110011	5.55365	1338.33	9.70826	4.7686	240.982	1.74809	-1.16463	hypothetical protein (conidiation-specific protein 10)	no			Stress response	106037	-	-	-	-	conidiation-specific protein 10 from Fusarium oxysporum f. sp. lycopersici 4287	106037
estExt_Genewise1Plus.C_chr_71018	199.471	255.449	1726.37	279.305	1.28063	8.65474	1.40023	hypothetical protein (plant senescence-associated protein [Sphaerulina musiva SO2202])	1e-83			Stress response	74252	-	-	-	-	senescence-associated protein from Micromonas pusilla CCMP1545	74252
e_gw1.5.1341.1	0.284278	0	0.847973	6.51915	0	2.9829	22.9323	zinc finger protein [Aspergillus niger CBS 513.88]	3e-61	GzC2H034_Gibberella_zeae_(related:_Fusarium_graminearum)_Unaffected_pathogenicity	4e-46	Transcription factor	41925	-	nucleic acid binding,intracellular,zinc ion binding	molecular_function,cellular_component	GO:0003676,GO:0005622,GO:0008270	Zinc finger protein 384; Cas-associated zinc finger protein; Nuclear matrix transcription factor 4; Nuclear matrix protein 4 from Rattus norvegicus	41925
e_gw1.5.564.1	0	6.23005	0	0.291916	0	0	0	RING finger protein [Neosartorya fischeri NRRL 181]	2e-28			Transcription factor	41478	-	zinc ion binding	molecular_function	GO:0008270	RING finger protein from Aspergillus fumigatus Af293	41478
e_gw1.5.99.1	151.935	81.264	92.2243	14.109	-1.86965	-1.64745	-10.7687	C2H2 and C2HC zinc finger [Glarea lozoyensis ATCC 20868]	3e-118			Transcription factor	41653	-	-	-	-	hypothetical protein	41653
estExt_fgenesh1_pg.C_chr_10960	12.6535	81.2564	11.6853	27.0613	6.42165	-1.08286	2.13864	Zn2/Cys6 DNA-binding protein [Glarea lozoyensis ATCC 20868]	0	GzZC246_Gibberella_zeae_(related:_Fusarium_graminearum)_Unaffected_pathogenicity	9e-102	Transcription factor	107320	-	transcription factor activity,nucleus,regulation of transcription, DNA-dependent,zinc ion binding,DNA binding,transcription	molecular_function,cellular_component,biological_process	GO:0003700,GO:0005634,GO:0006355,GO:0008270,GO:0003677,GO:0006350	fungal specific transcription factor from Neurospora crassa OR74A; involved in glucose sensing/metabolism, regulation of starch degradation as well as the integration of carbon and nitrogen metabolism	107320
estExt_fgenesh1_pg.C_chr_40630	4.23654	28.9577	74.5928	7.20884	6.83522	17.607	1.70159	p53-like transcription factor [Sphaerulina musiva SO2202]	0			Transcription factor	109299	-	-	-	-	NDT80 / PhoG like DNA-binding family protein from Aspergillus fumigatus Af293	109299
fgenesh1_pg.C_chr_4000184	3.27423	102.173	3.72659	3.02928	31.2052	1.13816	-1.08086	Tec1-like protein [Zymoseptoria tritici IPO323]	0			Transcription factor	92404	-	transcription factor activity,nucleus,regulation of transcription, DNA-dependent	molecular_function,cellular_component,biological_process	GO:0003700,GO:0005634,GO:0006355	Conidiophore development regulator abaA from Penicillium roqueforti	92404
gw1.3.1196.1	27.0627	301.661	21.8429	26.6295	11.1467	-1.23897	-1.01627	Transcription factor fungi [Macrophomina phaseolina MS6]	2e-144			Transcription factor	21552	-	transcription factor activity,nucleus,regulation of transcription, DNA-dependent,zinc ion binding,DNA binding,transcription	molecular_function,cellular_component,biological_process	GO:0003700,GO:0005634,GO:0006355,GO:0008270,GO:0003677,GO:0006350	C6 transcription factor, putative from Aspergillus fumigatus Af293; putative AtrR is necessary for hypoxia adaptation and virulence	21552
fgenesh1_pm.C_chr_11000085	5.74934	4.26903	42.8276	5.69164	-1.34676	7.44913	-1.01014	transcription factor Cmr1 [Pyrenophora tritici-repentis Pt-1C-BFP]	0	Amr1_Alternaria_brassicicola_Increased_virulence_(Hypervirulence)	0.0	Transcription factor	87993	-	transcription factor activity,nucleus,regulation of transcription, DNA-dependent,zinc ion binding,nucleic acid binding,intracellular	molecular_function,cellular_component,biological_process	GO:0003700,GO:0005634,GO:0006355,GO:0008270,GO:0003676,GO:0005622	transcription factor Cmr1 from Pyrenophora tritici-repentis Pt-1C-BFP	87993
estExt_fgenesh1_pg.C_chr_11157	6.32991	97.2782	72.8234	23.4674	15.368	11.5047	3.70738	hypothetical protein (Zinc finger transcription factor ace1)	no			Transcription factor	107448	-	nucleic acid binding,intracellular,zinc ion binding	molecular_function,cellular_component	GO:0003676,GO:0005622,GO:0008270	Zinc finger transcription factor ace1; ACEI from Hypocrea jecorina (Trichoderma reesei)	107448
estExt_fgenesh1_kg.C_chr_120182	635.375	451.897	85.1946	591.938	-1.40602	-7.45793	-1.07338	hypothetical protein (nitrate assimilation regulatory protein nirA)	no			Transcription factor	106406	-	transcription factor activity,nucleus,regulation of transcription, DNA-dependent,zinc ion binding	molecular_function,cellular_component,biological_process	GO:0003700,GO:0005634,GO:0006355,GO:0008270	nitrate assimilation regulatory protein nirA from Neurospora crassa OR74A	106406
e_gw1.1.2520.1	20.6281	24.0567	136.56	27.1775	1.16621	6.6201	1.3175	amino acid transporter [Sphaerulina musiva SO2202]	0			Transport	34736	-	amino acid transport,amino acid transmembrane transporter activity,membrane,transport	biological_process,molecular_function,cellular_component	GO:0006865,GO:0015171,GO:0016020,GO:0006810	amino acid permease from Aspergillus niger CBS 513.88	34736
e_gw1.10.979.1	3.40979	2.7715	32.8115	5.95168	-1.2303	9.62273	1.74547	NCS1 nucleoside transporter [Colletotrichum fioriniae PJ7]	0			Transport	48350	-	nucleobase transmembrane transporter activity,nucleobase, nucleoside, nucleotide and nucleic acid transport,membrane	molecular_function,biological_process,cellular_component	GO:0015205,GO:0015931,GO:0016020	allantoin transport/ putative Allantoin permease (S. cerevisiae) from Magnaporthe grisea 70-15	48350
e_gw1.4.267.1	10.6325	7.3569	111.797	13.9074	-1.44524	10.5146	1.30801	allantoin permease [Sphaerulina musiva SO2202]	0	GzCCHC002_Gibberella_zeae_(related:_Fusarium_graminearum)_Unaffected_pathogenicity	1e-82	Transport	39937	-	transporter activity,transport,integral to membrane	molecular_function,biological_process,cellular_component	GO:0005215,GO:0006810,GO:0016021	allantoate permease from Aspergillus niger CBS 513.88	39937
estExt_fgenesh1_pg.C_chr_50047	101.69	220.683	64.8272	7.09118	2.17015	-1.56863	-14.3403	N amino acid transport system protein [Sphaerulina musiva SO2202]	0			Transport	109345	-	-	-	-	Aromatic and neutral amino acid permease, PcMtr from Penicillium chrysogenum	109345
estExt_fgenesh1_pg.C_chr_70415	93.2152	126.036	108.333	11.8975	1.3521	1.16218	-7.83486	MFS general substrate transporter [Sphaerulina musiva SO2202]	0	CTB4_Cercospora_nicotianae_Reduced_virulence	5e-43	Transport	110270	-	transporter activity,transport,integral to membrane	molecular_function,biological_process,cellular_component	GO:0005215,GO:0006810,GO:0016021	MFS multidrug transporter from Aspergillus niger CBS 513.88	110270
estExt_fgenesh1_pm.C_chr_100205	39.1246	30.8716	31.1387	249.76	-1.26733	-1.25646	6.38371	Siderophore iron transporter 1 [Penicillium roqueforti]	0	ARN1_(related:_SIT1)_Candida_albicans_Reduced_virulence	6e-150	Transport	101477	-	transporter activity,transport,integral to membrane	molecular_function,biological_process,cellular_component	GO:0005215,GO:0006810,GO:0016021	MFS transporter, SIT family, siderophore-iron:H+ symporter from Blastomyces gilchristii SLH14081	101477
estExt_fgenesh1_pm.C_chr_10765	97.661	81.5291	105.399	5.00466	-1.19787	1.07923	-19.514	benomyl/methotrexate resistance protein [Sphaerulina musiva SO2202]	0	CaMDR1_Candida_albicans_Reduced_virulence	4e-118	Transport	98719	-	transporter activity,transport,integral to membrane	molecular_function,biological_process,cellular_component	GO:0005215,GO:0006810,GO:0016021	Transporter mfs1 from Schizosaccharomyces pombe; Fluconazole:H+ antiporter from Saccharomyces cerevisiae (Baker's yeast)	98719
e_gw1.1.1892.1	19.8608	112.616	19.2121	15.6241	5.67027	-1.03377	-1.27116	ATP-dependent bile acid permease [Sphaerulina musiva SO2202]	0	MLT1_Candida_albicans_Reduced_virulence	1e-70	Transport	32213	-	ATP binding,transport,integral to membrane,ATPase activity, coupled to transmembrane movement of substances,ATPase activity,nucleotide binding,nucleoside-triphosphatase activity	molecular_function,biological_process,cellular_component	GO:0005524,GO:0006810,GO:0016021,GO:0042626,GO:0016887,GO:0000166,GO:0017111	ATP-dependent bile acid permease from Saccharomyces cerevisiae (strain ATCC 204508 / S288c)	32213
e_gw1.11.129.1	3.64322	20.8392	51.7828	3.07444	5.71999	14.2135	-1.185	sulfate transporter 4.1 [Verticillium dahliae VdLs.17]	0			Transport	49829	-	transporter activity,transport,integral to membrane	molecular_function,biological_process,cellular_component	GO:0005215,GO:0006810,GO:0016021	sulfate transporter 4.1 from Verticillium dahliae VdLs.17	49829
e_gw1.3.104.1	18.5066	95.8243	11.441	13.846	5.17784	-1.61757	-1.3366	OPT superfamily oligopeptide transporter [Sphaerulina musiva SO2202]	0			Transport	39492	-	-	-	-	oligopeptide transporter 1 from Verticillium dahliae VdLs.17	39492
e_gw1.3.1415.1	309.626	12.2231	374.643	508.86	-25.3312	1.20999	1.64347	MFS general substrate transporter [Sphaerulina musiva SO2202]	0	GzCCHC002_Gibberella_zeae_(related:_Fusarium_graminearum)_Unaffected_pathogenicity	8e-38	Transport	39154	-	transporter activity,transport,integral to membrane	molecular_function,biological_process,cellular_component	GO:0005215,GO:0006810,GO:0016021	high-affinity nicotinic acid transporter from Magnaporthe grisea 70-15	39154
e_gw1.3.1498.1	372.071	57.4333	231.106	381.455	-6.47831	-1.60996	1.02522	Ca2+:H+ antiporter [Fusarium oxysporum f. sp. vasinfectum 25433]	0	Vacuolar_calcium_ion_transporter_Magnaporthe_oryzae_(related:_Magnaporthe_grisea)_Unaffected_pathogenicity	1e-52	Transport	38753	-	integral to membrane	cellular_component	GO:0016021	vacuolar Ca(2+)/H(+) exchanger from Aspergillus niger CBS 513.88	38753
estExt_fgenesh1_pm.C_chr_30468	4.69207	5.72518	64.3149	6.55202	1.22018	13.7071	1.3964	MFS general substrate transporter [Sphaerulina musiva SO2202]	0			Transport	99708	-	-	-	-	The N-acetylglucosamine:H+ symporter, Ngt1 from Candida albicans (Yeast)	99708
e_gw1.4.1274.1	549.536	216.701	198.042	3.22396	-2.53592	-2.77485	-170.454	aquaporin [Sphaerulina musiva SO2202]	9e-149			Transport	39898	-	transporter activity,transport,membrane	molecular_function,biological_process,cellular_component	GO:0005215,GO:0006810,GO:0016020	aquaglyceroporin from Trichophyton rubrum CBS 118892	39898
e_gw1.4.259.1	55.5397	15.4838	106.082	14.6924	-3.58696	1.91002	-3.78017	major facilitator superfamily transporter [Colletotrichum graminicola M1.001]	0			Transport	41244	-	transporter activity,transport,integral to membrane	molecular_function,biological_process,cellular_component	GO:0005215,GO:0006810,GO:0016021	carboxylic acid transport protein from Aspergillus fumigatus Af293	41244
e_gw1.9.168.1	49.4482	10.0145	64.0734	123.918	-4.93766	1.29577	2.50602	MFS general substrate transporter [Sphaerulina musiva SO2202]	0			Transport	48237	-	transporter activity,transport,membrane,integral to membrane	molecular_function,biological_process,cellular_component	GO:0005215,GO:0006810,GO:0016020,GO:0016021	fungal trichothecene efflux pump from Colletotrichum graminicola M1.001	48237
e_gw1.9.219.1	108.53	27.8513	218.06	682.016	-3.89677	2.00921	6.28412	MFS general substrate transporter [Sphaerulina musiva SO2202]	0	GzMyb019_Gibberella_zeae_(related:_Fusarium_graminearum)	2e-45	Transport	47943	-	transporter activity,transport,integral to membrane	molecular_function,biological_process,cellular_component	GO:0005215,GO:0006810,GO:0016021	high-affinity nicotinic acid transporter from Magnaporthe grisea 70-15	47943
estExt_fgenesh1_kg.C_chr_60021	845.237	108.557	2089.7	2193.37	-7.78611	2.47232	2.59498	MFS peptide transporter [Aspergillus kawachii IFO 4308]	0	Ptr2_Phaeosphaeria_nodorum_(related:_Stagonospora_nodorum)	1e-136	Transport	104715	-	transporter activity,oligopeptide transport,membrane	molecular_function,biological_process,cellular_component	GO:0005215,GO:0006857,GO:0016020	oligopeptide transporter from Aspergillus niger CBS 513.88	104715
estExt_fgenesh1_pg.C_chr_10459	381.929	8.92128	471.444	754.488	-42.811	1.23438	1.97547	MFS general substrate transporter [Sphaerulina musiva SO2202]	7e-179	GzMyb019_Gibberella_zeae_(related:_Fusarium_graminearum)_Unaffected_pathogenicity	6e-33	Transport	106991	-	transporter activity,transport,integral to membrane	molecular_function,biological_process,cellular_component	GO:0005215,GO:0006810,GO:0016021	phthalate transporter from Trichophyton rubrum CBS 118892	106991
estExt_fgenesh1_pg.C_chr_130214	564.528	48.3911	421.067	644.511	-11.6659	-1.34071	1.14168	nitrate transporter CrnA [Sphaerulina musiva SO2202]	0			Transport	111686	-	inorganic anion transmembrane transporter activity,inorganic anion transport,integral to membrane,transporter activity,transport	molecular_function,biological_process,cellular_component	GO:0015103,GO:0015698,GO:0016021,GO:0005215,GO:0006810	high affinity nitrate transporter NrtB from Alternaria alternata	111686
estExt_fgenesh1_pg.C_chr_30642	33.0396	515.029	30.8302	33.5124	15.5882	-1.07166	1.01431	V-type ATPase [Sphaerulina musiva SO2202]	9e-83	MGG_13324_Magnaporthe_oryzae_Reduced_virulence	2e-55	Transport	108755	-	ATP binding,integral to membrane,proton-transporting two-sector ATPase complex,ATPase activity, coupled to transmembrane movement of substances,hydrogen ion transporting ATPase activity, rotational mechanism,ATP synthesis coupled proton transport,membrane,hydrogen ion transporting ATP synthase activity, rotational mechanism	molecular_function,cellular_component,biological_process	GO:0005524,GO:0016021,GO:0016469,GO:0042626,GO:0046961,GO:0015986,GO:0016020,GO:0046933	V-type proton ATPase subunit c'; V-ATPase subunit c'; Proteolipid protein VMA11; Trifluoperazine resistance protein 3; V-ATPase 16 kDa proteolipid subunit 2; Vacuolar proton pump c' subunit from Saccharomyces cerevisiae (strain ATCC 204508 / S288c)	108755
estExt_fgenesh1_pg.C_chr_60446	38.8688	244.825	41.4328	24.8602	6.29875	1.06597	-1.5635	CorA-like Mg2+ transporter family protein [Coccidioides posadasii C735 delta SOWgp]	3e-149			Transport	109965	-	-	-	-	Putative metal ion transporter C17A12.14 from Schizosaccharomyces pombe (strain 972 / ATCC 24843)	109965
estExt_fgenesh1_pm.C_chr_30298	47.7694	577.026	49.6811	42.1444	12.0794	1.04002	-1.13347	multidrug resistance protein 3 [Sphaerulina musiva SO2202]	0	ABC3_Magnaporthe_oryzae_(related:_Magnaporthe_grisea)_Loss_of_pathogenicity	0.0	Transport	99570	-	rRNA processing,ATP binding,transport,integral to membrane,ATPase activity, coupled to transmembrane movement of substances,ATPase activity,nucleotide binding,nucleoside-triphosphatase activity	biological_process,molecular_function,cellular_component	GO:0006364,GO:0005524,GO:0006810,GO:0016021,GO:0042626,GO:0016887,GO:0000166,GO:0017111	ABC multidrug transporter, putative from Aspergillus fumigatus Af293	99570
estExt_Genewise1.C_chr_61223	4.15587	9.86303	206.263	7.65947	2.37328	49.6317	1.84305	MFS general substrate transporter [Sphaerulina musiva SO2202]	4e-156	MGG_10702_Magnaporthe_oryzae_Reduced_virulence	5e-77	Transport	60318	-	transporter activity,transport,integral to membrane	molecular_function,biological_process,cellular_component	GO:0005215,GO:0006810,GO:0016021	MFS monocarboxylate transporter, putative from Aspergillus fumigatus Af293	60318
estExt_fgenesh1_pm.C_chr_50123	150.938	20.9477	284.118	139.23	-7.20547	1.88235	-1.08409	calcium transporter ATPase [Zymoseptoria tritici IPO323]	0	Calcium-transporting_ATPase_3_Magnaporthe_oryzae_(related:_Magnaporthe_grisea)_Loss_of_pathogenicity	0.0	Transport	100176	-	ATP binding,transport,ATPase activity, coupled to transmembrane movement of ions, phosphorylative mechanism,membrane,cation transport,catalytic activity,metabolic process,integral to membrane,hydrolase activity, acting on acid anhydrides, catalyzing transmembrane movement of substances	molecular_function,biological_process,cellular_component	GO:0005524,GO:0006810,GO:0015662,GO:0016020,GO:0006812,GO:0003824,GO:0008152,GO:0016021,GO:0016820	calcium-transporting ATPase 3 from Neurospora crassa OR74A	100176
estExt_fgenesh1_pm.C_chr_90006	96.827	13.4037	32.1242	13.2951	-7.2239	-3.01415	-7.28291	Sugar/inositol transporter [Macrophomina phaseolina MS6]	0			Transport	101121	-	sugar:hydrogen symporter activity,carbohydrate transport,membrane,transporter activity,transport,integral to membrane	molecular_function,biological_process,cellular_component	GO:0005351,GO:0008643,GO:0016020,GO:0005215,GO:0006810,GO:0016021	MFS quinate transporter from Neurospora crassa OR74A	101121
estExt_Genewise1.C_chr_130253	25.4397	7.2431	134.895	6.67091	-3.51227	5.30254	-3.81353	Sugar/inositol transporter [Macrophomina phaseolina MS6]	0	FRT1_Botrytis_cinerea_Unaffected_pathogenicity	5e-53	Transport	64595	-	sugar:hydrogen symporter activity,carbohydrate transport,membrane,transporter activity,transport,integral to membrane	molecular_function,biological_process,cellular_component	GO:0005351,GO:0008643,GO:0016020,GO:0005215,GO:0006810,GO:0016021	MFS sugar transporter from Aspergillus niger CBS 513.88	64595
estExt_Genewise1.C_chr_50151	117.76	1505.49	106.742	145.399	12.7844	-1.10322	1.23471	t-SNARE [Sphaerulina musiva SO2202]	3e-147	GzSYN1_Gibberella_zeae_(related:_Fusarium_graminearum)_Reduced_virulence	1e-82	Transport	58641	-	-	-	-	SNARE protein from Pyricularia oryzae 70-15	58641
estExt_Genewise1Plus.C_chr_100141	60.6567	16.0432	41.638	193.768	-3.78084	-1.45676	3.1945	phosphate-repressible phosphate permease [Verticillium dahliae VdLs.17]	0			Transport	76071	-	inorganic phosphate transmembrane transporter activity,phosphate transport,membrane	molecular_function,biological_process,cellular_component	GO:0005315,GO:0006817,GO:0016020	sodium/phosphate symporter from Trichophyton rubrum CBS 118892	76071
estExt_Genewise1Plus.C_chr_100343	18.8055	83.8727	16.4656	6.63397	4.46001	-1.14211	-2.83473	MFS transporter, SHS family, lactate transporter [Fusarium oxysporum f. sp. vasinfectum 25433]	0			Transport	76200	-	transporter activity,transport,integral to membrane	molecular_function,biological_process,cellular_component	GO:0005215,GO:0006810,GO:0016021	sugar transporter family protein from Magnaporthe grisea 70-15	76200
estExt_Genewise1Plus.C_chr_20992	512.114	47.4414	508.786	794.444	-10.7947	-1.00654	1.5513	sugar transporter [Magnaporthe oryzae 70-15]	0			Transport	68287	-	transporter activity,transport,integral to membrane	molecular_function,biological_process,cellular_component	GO:0005215,GO:0006810,GO:0016021	MFS sugar transporter from Neurospora crassa OR74A	68287
estExt_Genewise1Plus.C_chr_22173	41.8675	15.8516	7.20771	2.59371	-2.64122	-5.80871	-16.1419	MFS transporter, SP family, sugar:H+ symporter [Fusarium oxysporum f. sp. radicis-lycopersici 26381]	0	Srt1_Ustilago_maydis	3e-36	Transport	69117	-	sugar:hydrogen symporter activity,carbohydrate transport,membrane,transporter activity,transport,integral to membrane	molecular_function,biological_process,cellular_component	GO:0005351,GO:0008643,GO:0016020,GO:0005215,GO:0006810,GO:0016021	hexose transporter HXT13 from Neurospora crassa OR74A	69117
estExt_Genewise1Plus.C_chr_30277	11.4262	89.6584	12.9396	6.9231	7.84674	1.13245	-1.65045	POT family proton-dependent oligopeptide transporter [Fusarium oxysporum f. sp. cubense tropical race 4 54006]	0	Ptr2_Phaeosphaeria_nodorum_(related:_Stagonospora_nodorum)_Unaffected_pathogenicity	0.0	Transport	69338	-	transporter activity,oligopeptide transport,membrane	molecular_function,biological_process,cellular_component	GO:0005215,GO:0006857,GO:0016020	POT family proton-dependent oligopeptide transporter from Fusarium oxysporum f. sp. lycopersici 4287	69338
estExt_Genewise1Plus.C_chr_120180	67.6824	76.2627	61.6548	11.3579	1.12677	-1.09776	-5.95906	MFS general substrate transporter [Sphaerulina musiva SO2202]	0	CaMDR1_Candida_albicans_Reduced_virulence	3e-53	Transport	77261	-	transporter activity,transport,integral to membrane	molecular_function,biological_process,cellular_component	GO:0005215,GO:0006810,GO:0016021	Major facilitator superfamily multidrug transporter mdrA from Neosartorya fumigata (strain ATCC MYA-4609 / Af293 / CBS 101355 / FGSC A1100) (Aspergillus fumigatus)	77261
estExt_Genewise1Plus.C_chr_120677	36.9435	77.9664	27.1169	11.5375	2.11042	-1.36238	-3.20204	AAA family ATPase [Colletotrichum fioriniae PJ7]	0			Transport	77587	-	nucleosome,DNA binding,nucleus,nucleosome assembly,nucleotide binding,nucleoside-triphosphatase activity,ATP binding	cellular_component,molecular_function,biological_process	GO:0000786,GO:0003677,GO:0005634,GO:0006334,GO:0000166,GO:0017111,GO:0005524	AAA family ATPase from Exophiala dermatitidis NIH/UT8656	77587
estExt_Genewise1Plus.C_chr_31439	82.0347	2.74879	1.81625	1.90241	-29.8439	-45.1671	-43.1215	amino acid transporter [Colletotrichum gloeosporioides Nara gc5]	7e-95			Transport	70129	0.807	metabolic process,oxidoreductase activity	biological_process,molecular_function	GO:0008152,GO:0016491	Tyrosinase ustQ; Ustiloxin B biosynthesis protein Q; EC 1.14.18.1 from Aspergillus flavus (strain ATCC 200026 / FGSC A1120 / NRRL 3357 / JCM 12722 / SRRC 167)	70129
estExt_Genewise1Plus.C_chr_70935	4588.28	322.777	2809.64	7910.01	-14.215	-1.63305	1.72396	Sugar/inositol transporter [Macrophomina phaseolina MS6]	0			Transport	74200	-	sugar:hydrogen symporter activity,carbohydrate transport,membrane,transporter activity,transport,integral to membrane	molecular_function,biological_process,cellular_component	GO:0005351,GO:0008643,GO:0016020,GO:0005215,GO:0006810,GO:0016021	hexose transporter protein from Aspergillus fumigatus Af293	74200
estExt_Genewise1Plus.C_chr_130197	8.17124	10.1771	11.8409	98.8165	1.24548	1.44909	12.0932	similar to MFS drug efflux pump [Leptosphaeria maculans JN3]	1e-166			Transport	77762	-	transporter activity,transport,integral to membrane	molecular_function,biological_process,cellular_component	GO:0005215,GO:0006810,GO:0016021	Efflux pump dotC; Dothistromin biosynthesis protein C from Dothistroma septosporum (Red band needle blight fungus) (Mycosphaerella pini)	77762
estExt_Genewise1Plus.C_chr_80432	266.944	28.0005	229.242	275.149	-9.53354	-1.16446	1.03074	sodium transport ATPase [Trichophyton equinum CBS 127.97]	0	Calcium-transporting_ATPase_3_Magnaporthe_oryzae_(related:_Magnaporthe_grisea)_Loss_of_pathogenicity	0.0	Transport	74566	-	cysteine-type endopeptidase activity,proteolysis,ATP binding,ATPase activity, coupled to transmembrane movement of ions, phosphorylative mechanism,proton transport,membrane,transport,cation transport,catalytic activity,metabolic process,integral to membrane,hydrolase activity, acting on acid anhydrides, catalyzing transmembrane movement of substances	molecular_function,biological_process,cellular_component	GO:0004197,GO:0006508,GO:0005524,GO:0015662,GO:0015992,GO:0016020,GO:0006810,GO:0006812,GO:0003824,GO:0008152,GO:0016021,GO:0016820	Na or K P-type ATPase from Neurospora crassa OR74A	74566
fgenesh1_pg.C_chr_13000039	16.957	4.82512	24.943	43.4026	-3.51432	1.47096	2.55957	pantothenate transporter [Sphaerulina musiva SO2202]	0			Transport	97279	-	DNA binding,transporter activity,transport,integral to membrane	molecular_function,biological_process,cellular_component	GO:0003677,GO:0005215,GO:0006810,GO:0016021	phthalate transporter from Trichophyton rubrum CBS 118892	97279
fgenesh1_pg.C_chr_8000345	19.9678	237.643	10.4012	20.8396	11.9013	-1.91976	1.04366	major facilitator superfamily transporter [Beauveria bassiana ARSEF 2860]	1e-34			Transport	95210	-	-	-	-	MFS-type efflux transporter MFS1; ACE1 cytochalasan biosynthesis cluster protein MFS1 from Magnaporthe oryzae (strain 70-15 / ATCC MYA-4617 / FGSC 8958) (Rice blast fungus) (Pyricularia oryzae)	95210
fgenesh1_pm.C_chr_11000091	28.8816	4.58386	114.629	511.073	-6.30072	3.96893	17.6955	MFS general substrate transporter [Sphaerulina musiva SO2202]	0	GzCCHC002_Gibberella_zeae_(related:_Fusarium_graminearum)_Unaffected_pathogenicity	3e-42	Transport	87999	-	transporter activity,transport,integral to membrane	molecular_function,biological_process,cellular_component	GO:0005215,GO:0006810,GO:0016021	MFS transporter from Magnaporthe grisea 70-15	87999
fgenesh1_pm.C_chr_2000017	4.54547	118.923	3.83734	3.56376	26.163	-1.18454	-1.27547	ABC multidrug transporter [Aspergillus niger CBS 513.88]	0	MLT1_Candida_albicans_Reduced_virulence	2e-62	Transport	84369	-	ATP binding,transport,integral to membrane,ATPase activity, coupled to transmembrane movement of substances,ATPase activity,nucleotide binding,nucleoside-triphosphatase activity	molecular_function,biological_process,cellular_component	GO:0005524,GO:0006810,GO:0016021,GO:0042626,GO:0016887,GO:0000166,GO:0017111	ABC multidrug transporter B from Neosartorya fumigata (strain ATCC MYA-4609 / Af293 / CBS 101355 / FGSC A1100) (Aspergillus fumigatus)	84369
fgenesh1_pm.C_chr_2000108	124.746	11.4651	196.466	349.651	-10.8805	1.57493	2.8029	ATPase P-type K/Mg/Cd/Cu/Zn/Na/Ca/Na/H-transporter [Macrophomina phaseolina MS6]	0	Calcium-transporting_ATPase_3_Magnaporthe_oryzae	0.0	Transport	84460	-	ATP binding,transport,ATPase activity, coupled to transmembrane movement of ions, phosphorylative mechanism,membrane,cation transport,catalytic activity,metabolic process,integral to membrane,hydrolase activity, acting on acid anhydrides, catalyzing transmembrane movement of substances	molecular_function,biological_process,cellular_component	GO:0005524,GO:0006810,GO:0015662,GO:0016020,GO:0006812,GO:0003824,GO:0008152,GO:0016021,GO:0016820	calcium-transporting ATPase 3 from Neurospora crassa OR74A	84460
fgenesh1_pm.C_chr_3000226	206.089	58.3677	22.9147	149.854	-3.53087	-8.99375	-1.37527	aquaglyceroporin like protein [Sclerotinia borealis F-4157]	5e-153			Transport	85156	-	transporter activity,transport,membrane	molecular_function,biological_process,cellular_component	GO:0005215,GO:0006810,GO:0016020	aquaglyceroporin, putative from Aspergillus fumigatus Af293	85156
fgenesh1_pm.C_chr_4000346	868.714	62.8143	458.178	1098.41	-13.8299	-1.89602	1.26441	mitochondrial dicarboxylate transporter [Sphaerulina musiva SO2202]	1e-157			Transport	85831	-	binding,transport,membrane,mitochondrial inner membrane,transporter activity	molecular_function,biological_process,cellular_component	GO:0005488,GO:0006810,GO:0016020,GO:0005743,GO:0005215	mitochondrial dicarboxylate carrier from Trichophyton rubrum CBS 118892	85831
gw1.11.665.1	692.769	25.4898	435.715	135.449	-27.1783	-1.58996	-5.11461	MFS general substrate transporter [Sphaerulina musiva SO2202]	0	MGG_10702_Magnaporthe_oryzae_Reduced_virulence	3e-39	Transport	23191	-	transporter activity,transport,integral to membrane	molecular_function,biological_process,cellular_component	GO:0005215,GO:0006810,GO:0016021	MFS transporter asaE; Aspergillic acid biosynthesis cluster protein E from Aspergillus flavus	23191
gw1.2.294.1	52.7354	13.004	38.4512	100.759	-4.05532	-1.37149	1.91065	major facilitator superfamily transporter [Marssonina brunnea f. sp. 'multigermtubi' MB_m1]	0	CaNAG4_Candida_albicans	5e-80	Transport	12562	-	dicarboxylic acid transport,membrane,sodium:dicarboxylate symporter activity,transporter activity,transport,integral to membrane	biological_process,cellular_component,molecular_function	GO:0006835,GO:0016020,GO:0017153,GO:0005215,GO:0006810,GO:0016021	Peroxysomal phenylacetate/phenoxyacetate transporter, PaaT (CefT) of 564 aas from Penicillium chrysogenum	12562
estExt_Genewise1Plus.C_chr_32086	84.533	61.486	32.178	7.87279	-1.37483	-2.62704	-10.7374	MFS multidrug transporter [Sphaerulina musiva SO2202]	0	CTB4_Cercospora_nicotianae_Reduced_virulence	2e-150	Transport	70547	-	transporter activity,transport,integral to membrane	molecular_function,biological_process,cellular_component	GO:0005215,GO:0006810,GO:0016021	Cercosporin MFS transporter CTB4; Cercosporin toxin biosynthesis cluster protein 4 from Cercospora nicotianae	70547
estExt_Genewise1Plus.C_chr_40008	19.3624	24.3239	7.37781	65.6757	1.25624	-2.62441	3.39192	siderophore iron [Colletotrichum orbiculare MAFF 240422]	0	ARN1_(related:_SIT1)_Candida_albicans_Reduced_virulence	5e-52	Transport	70577	-	-	-	-	Siderophore transporter fer7; Fe-regulated protein 7 from Ustilago maydis (strain 521 / FGSC 9021)	70577
fgenesh1_pg.C_chr_14000050	0	1.48128	0.37982	0.182205	0	0	0	copper-translocating P-type ATPase [Cyphellophora europaea CBS 101466]	0	CLAP1_Colletotrichum_lindemuthianum_Loss_of_pathogenicity	6e-77	Transport	97582	-	metabolic process,hydrolase activity,ATP binding,transport,ATPase activity, coupled to transmembrane movement of ions, phosphorylative mechanism,membrane,catalytic activity,copper-exporting ATPase activity,metal ion transport,metal ion binding,metal ion transmembrane transporter activity,integral to membrane,hydrolase activity, acting on acid anhydrides, catalyzing transmembrane movement of subst…	biological_process,molecular_function,cellular_component	GO:0008152,GO:0016787,GO:0005524,GO:0006810,GO:0015662,GO:0016020,GO:0003824,GO:0004008,GO:0030001,GO:0046872,GO:0046873,GO:0016021,GO:0016820	Cu2+-exporting ATPase from Fusarium oxysporum f. sp. lycopersici 4287	97582
fgenesh1_pg.C_chr_4000466	17.1762	22.6648	380.682	42.029	1.31955	22.1633	2.44693	Mg2+ transporter protein CorA-like/Zinc transport protein ZntB [Macrophomina phaseolina MS6]	3e-06			Transport	92686	-	-	-	-	hypothetical protein	92686
fgenesh1_pm.C_chr_2000190	55.4602	36.9363	350.539	312.931	-1.50151	6.32055	5.64244	MFS general substrate transporter [Sphaerulina musiva SO2202]	0	GzCCHC002_Gibberella_zeae_(related:_Fusarium_graminearum)	1e-63	Transport	84542	-	-	-	-	MFS allantoate transporter from Aspergillus niger CBS 513.88	84542
estExt_fgenesh1_pm.C_chr_90288	128.208	21.0433	49.0599	276.676	-6.09258	-2.6133	2.15802	hypothetical protein (GPR1/FUN34/YaaH-class plasma membrane protein [Zymoseptoria brevis])	1e-114			Transport	101326	-	membrane	cellular_component	GO:0016020	plasma membrane ammonium transporter (Ato3), putative (AFU_orthologue; AFUA_5G01140) from Emericella nidulans	101326
e_gw1.1.1571.1	25.3805	141.64	19.9577	21.1552	5.58066	-1.27171	-1.19973	hypothetical protein (Cupin_5-domain-containing protein [Sphaerulina musiva SO2202])	4e-85			unknown	34180	-	-	-	-	hypothetical protein	34180
e_gw1.10.645.1	13.1138	3.34611	13.8589	52.0439	-3.91912	1.05682	3.96864	hypothetical protein	no			unknown	48331	-	-	-	-	hypothetical protein	48331
e_gw1.11.316.1	11.0611	245.919	7.10421	9.60055	22.2328	-1.55698	-1.15213	hypothetical protein	no			unknown	49969	-	-	-	-	hypothetical protein	49969
e_gw1.13.286.1	27.6432	283.729	33.5661	32.6925	10.264	1.21426	1.18266	hypothetical protein	no			unknown	51298	-	-	-	-	hypothetical protein	51298
e_gw1.14.78.1	7.15503	2279.44	32.9719	62.7012	318.579	4.60821	8.76323	hypothetical protein	no			unknown	51611	-	-	-	-	hypothetical protein	51611
e_gw1.15.17.1	3.99995	32.2338	0	16.067	8.05855	0	4.0168	hypothetical protein	no			unknown	51687	-	-	-	-	hypothetical protein	51687
e_gw1.6.481.1	6.01351	436.832	9.62887	4.29989	72.6418	1.60121	-1.39853	hypothetical protein	no			unknown	44136	-	-	-	-	hypothetical protein	44136
e_gw1.7.1252.1	216.038	3541.72	20995.3	3371.47	16.394	97.1834	15.6059	hypothetical protein	no			unknown	45585	-	-	-	-	hypothetical protein	45585
e_gw1.8.1362.1	51.8611	141.584	256.784	0	2.73006	4.95138	0	hypothetical protein	no			unknown	46257	-	-	-	-	hypothetical protein	46257
estExt_fgenesh1_kg.C_chr_100133	437.647	4979.49	541.99	217.783	11.3779	1.23842	-2.00956	hypothetical protein	no			unknown	105946	-	-	-	-	hypothetical protein	105946
estExt_fgenesh1_kg.C_chr_100148	85.6966	4041.97	95.902	314.977	47.166	1.11909	3.67549	hypothetical protein	no			unknown	105961	-	-	-	-	hypothetical protein	105961
estExt_fgenesh1_kg.C_chr_10199	34.8232	340.329	45.7112	49.6979	9.77305	1.31267	1.42715	hypothetical protein	no			unknown	102155	-	-	-	-	hypothetical protein	102155
estExt_fgenesh1_kg.C_chr_110074	17.7893	371.155	19.7923	27.237	20.8639	1.1126	1.53109	hypothetical protein	no			unknown	106096	-	-	-	-	hypothetical protein	106096
estExt_fgenesh1_kg.C_chr_120038	213.709	78.8946	154.886	1191.37	-2.70879	-1.37978	5.57473	hypothetical protein	no			unknown	106276	-	-	-	-	hypothetical protein	106276
estExt_fgenesh1_kg.C_chr_120099	312.722	12.601	1078.76	233.282	-24.8172	3.44958	-1.34053	hypothetical protein	no			unknown	106329	0.887	-	-	-	hypothetical protein	106329
estExt_fgenesh1_kg.C_chr_120105	2763.41	82.3477	9924.33	2345.6	-33.5578	3.59133	-1.17813	hypothetical protein	no			unknown	106335	0.579	-	-	-	hypothetical protein	106335
estExt_fgenesh1_kg.C_chr_130012	11.9319	110.616	14.4368	21.3639	9.27061	1.20993	1.79049	hypothetical protein	no			unknown	106445	0.818	-	-	-	hypothetical protein	106445
e_gw1.3.1728.1	14.0722	20.4584	107.974	27.855	1.45382	7.67286	1.97943	hypothetical protein	no			unknown	39086	-	-	-	-	hypothetical protein	39086
estExt_fgenesh1_kg.C_chr_150017	3.03881	7.75296	0	8.02655	2.55131	0	2.64135	hypothetical protein	no			unknown	106616	-	-	-	-	hypothetical protein	106616
estExt_fgenesh1_kg.C_chr_150021	1.24654	25.66	0	18.9957	20.585	0	15.2387	hypothetical protein	no			unknown	106618	-	-	-	-	hypothetical protein	106618
e_gw1.3.1971.1	3.3053	0	20.2498	23.7925	0	6.12646	7.19829	hypothetical protein	no			unknown	39186	-	-	-	-	hypothetical protein	39186
estExt_fgenesh1_kg.C_chr_150025	2.75852	10.9705	0	16.8282	3.97695	0	6.10045	hypothetical protein	no			unknown	106622	-	-	-	-	hypothetical protein	106622
estExt_fgenesh1_kg.C_chr_20463	2.40576	121.674	11.8477	2.59686	50.5761	4.92472	1.07943	hypothetical protein	no			unknown	103427	0.640	-	-	-	hypothetical protein	103427
estExt_fgenesh1_kg.C_chr_40269	42.0571	450.84	42.5322	69.4156	10.7197	1.0113	1.65051	hypothetical protein	no			unknown	104228	-	-	-	-	hypothetical protein	104228
estExt_fgenesh1_kg.C_chr_50059	182.874	1099.9	84.3304	446.649	6.01452	-2.16854	2.44239	hypothetical protein	no			unknown	104383	0.771	-	-	-	hypothetical protein	104383
estExt_fgenesh1_kg.C_chr_50122	84.018	30.0313	61.617	330.321	-2.79768	-1.36355	3.93155	hypothetical protein	no			unknown	104444	0.828	-	-	-	hypothetical protein	104444
estExt_fgenesh1_kg.C_chr_60072	43.6523	377.33	1240.01	45.5852	8.64399	28.4065	1.04428	hypothetical protein	no			unknown	104754	0.935	-	-	-	hypothetical protein	104754
estExt_fgenesh1_kg.C_chr_60076	60.5515	23.8547	172.282	57.4455	-2.53835	2.84521	-1.05407	hypothetical protein	no			unknown	104758	0.754	-	-	-	hypothetical protein	104758
estExt_fgenesh1_kg.C_chr_60117	37	864.824	60.581	61.2011	23.3736	1.63732	1.65408	hypothetical protein	no			unknown	104795	-	-	-	-	hypothetical protein	104795
estExt_fgenesh1_kg.C_chr_70176	1101.96	304.016	735.894	82.6818	-3.62468	-1.49744	-13.3277	hypothetical protein	no			unknown	105182	0.629	-	-	-	hypothetical protein	105182
estExt_fgenesh1_kg.C_chr_90039	2.66741	29.6197	310.078	6.16132	11.1043	116.247	2.30985	hypothetical protein	no			unknown	105659	0.819	-	-	-	hypothetical protein	105659
estExt_fgenesh1_kg.C_chr_90117	25.8305	1833.33	31.1993	35.2793	70.9754	1.20785	1.3658	hypothetical protein	no			unknown	105731	-	-	-	-	hypothetical protein	105731
estExt_fgenesh1_pg.C_chr_10587	274.009	74.3234	414.83	610.501	-3.68671	1.51393	2.22803	hypothetical protein	no			unknown	107064	-	-	-	-	hypothetical protein	107064
estExt_fgenesh1_pg.C_chr_110081	65.9889	246.708	98.9923	37.6241	3.73863	1.50014	-1.7539	hypothetical protein	no			unknown	111195	-	protein binding	molecular_function	GO:0005515	hypothetical protein	111195
e_gw1.7.120.1	8.27756	5.91991	41.8258	10.3153	-1.39826	5.05291	1.24618	hypothetical protein	no			unknown	44587	0.684	-	-	-	hypothetical protein	44587
e_gw1.7.188.1	0	0.23042	1.65691	0.074539	0	0	0	hypothetical protein (het-s domain protein)	1e-83			unknown	45550	-	-	-	-	hypothetical protein	45550
estExt_fgenesh1_pg.C_chr_11664	24.5588	63.5981	155.646	75.7964	2.58963	6.33769	3.08632	hypothetical protein	no			unknown	107781	-	-	-	-	hypothetical protein	107781
estExt_fgenesh1_pg.C_chr_150065	3.10437	15.7128	0	22.9447	5.06151	0	7.3911	hypothetical protein	no			unknown	111751	-	-	-	-	hypothetical protein	111751
estExt_fgenesh1_pg.C_chr_150081	1.16851	6.75125	0	6.36966	5.77766	0	5.4511	hypothetical protein	no			unknown	111755	-	-	-	-	hypothetical protein	111755
estExt_fgenesh1_pg.C_chr_20162	69.6382	1283.71	55.3167	122.17	18.434	-1.2589	1.75435	hypothetical protein	no			unknown	107889	-	-	-	-	hypothetical protein	107889
estExt_fgenesh1_pg.C_chr_20582	2.5575	12.3036	68.8053	2.57188	4.81079	26.9033	1.00562	hypothetical protein	no			unknown	108147	-	-	-	-	hypothetical protein	108147
estExt_fgenesh1_pg.C_chr_30250	8.98457	217.242	8.21083	11.5416	24.1795	-1.09423	1.2846	hypothetical protein	no			unknown	108522	-	-	-	-	hypothetical protein	108522
estExt_fgenesh1_kg.C_chr_10097	148.526	309.812	1737	765.196	2.08591	11.6949	5.15193	hypothetical protein	no			unknown	102067	-	-	-	-	hypothetical protein	102067
estExt_fgenesh1_kg.C_chr_10140	29.8917	26.0472	132.817	172.507	-1.1476	4.44327	5.77107	hypothetical protein	no			unknown	102108	-	-	-	-	hypothetical protein	102108
estExt_fgenesh1_pg.C_chr_40631	24.3998	425.794	385.004	46.0992	17.4507	15.779	1.88933	hypothetical protein (Putative RNA polymerase II subunit B1 CTD phosphatase rtr1)	no			unknown	109300	-	-	-	-	Putative RNA polymerase II subunit B1 CTD phosphatase rtr1; RNA polymerase II-associated protein 2 homolog rtr1; EC 3.1.3.16 from Schizosaccharomyces pombe (strain 972 / ATCC 24843)	109300
estExt_fgenesh1_pg.C_chr_60124	47.1996	15.3064	220.189	5.38889	-3.08365	4.66506	-8.75869	hypothetical protein	no			unknown	109761	-	-	-	-	hypothetical protein	109761
estExt_fgenesh1_kg.C_chr_10734	211.404	332.848	283.528	32.3409	1.57446	1.34117	-6.53674	hypothetical protein	no			unknown	102657	-	-	-	-	hypothetical protein	102657
estExt_fgenesh1_pg.C_chr_60151	9.44393	1911.98	9.39186	17.3473	202.456	-1.00554	1.83687	hypothetical protein	no			unknown	109777	-	-	-	-	hypothetical protein	109777
estExt_fgenesh1_pg.C_chr_60500	6.50952	1638.52	7.05825	8.21801	251.711	1.0843	1.26246	hypothetical protein	no			unknown	109991	0.813	-	-	-	hypothetical protein	109991
estExt_fgenesh1_pg.C_chr_70442	14.13	3.53859	3.3637	51.5345	-3.99312	-4.20073	3.64717	hypothetical protein	no			unknown	110285	0.553	catalytic activity,metabolic process	molecular_function,biological_process	GO:0003824,GO:0008152	hypothetical protein	110285
estExt_fgenesh1_pm.C_chr_130014	698.843	34.4456	630.716	136.004	-20.2883	-1.10802	-5.1384	hypothetical protein	no			unknown	101835	0.562	-	-	-	hypothetical protein	101835
estExt_fgenesh1_pm.C_chr_30430	0.666526	13.5313	727.287	6.217	20.3012	1091.16	9.32747	hypothetical protein	no			unknown	99676	0.842	-	-	-	hypothetical protein	99676
estExt_fgenesh1_pm.C_chr_40287	25.1275	103.743	101.894	180.12	4.12866	4.05508	7.16824	hypothetical protein	no			unknown	99976	-	-	-	-	hypothetical protein	99976
estExt_fgenesh1_kg.C_chr_150009	5.27212	6.70689	0	1.98818	1.27214	0	-2.65173	hypothetical protein	no			unknown	106610	-	-	-	-	hypothetical protein	106610
estExt_fgenesh1_kg.C_chr_150011	58.3051	107.617	0	23.0194	1.84576	-inf	-2.53287	hypothetical protein	no			unknown	106612	-	-	-	-	hypothetical protein	106612
estExt_Genewise1Plus.C_chr_13055	44.2493	271.594	67.5122	31.039	6.13781	1.52572	-1.4256	hypothetical protein	no			unknown	66999	-	-	-	-	hypothetical protein	66999
estExt_Genewise1Plus.C_chr_60961	54.4242	12.9014	160.419	341.314	-4.21847	2.94757	6.27136	hypothetical protein	no			unknown	73298	-	-	-	-	hypothetical protein	73298
estExt_fgenesh1_kg.C_chr_30007	201.324	339.905	146.564	18.0471	1.68835	-1.37363	-11.1555	hypothetical protein	no			unknown	103528	-	-	-	-	hypothetical protein	103528
estExt_Genewise1Plus.C_chr_70204	38.0617	196.331	34.3115	27.0111	5.15823	-1.1093	-1.40911	hypothetical protein (ATPase YjoB [Cercospora zeina])	0			unknown	73725	-	nucleotide binding,nucleoside-triphosphatase activity,ATP binding	molecular_function	GO:0000166,GO:0017111,GO:0005524	ATP-dependent Zn protease from Coprinopsis cinerea okayama7#130	73725
estExt_Genewise1Plus.C_chr_80023	44.8474	378.341	60.5861	50.6157	8.43619	1.35094	1.12862	hypothetical protein	no			unknown	74323	-	-	-	-	hypothetical protein	74323
fgenesh1_kg.C_chr_1000389	680.94	3980.14	1335.71	508.501	5.84507	1.96157	-1.33911	hypothetical protein	no			unknown	78442	-	-	-	-	hypothetical protein	78442
fgenesh1_kg.C_chr_1000806	121.504	1293.69	104.831	149.988	10.6473	-1.15905	1.23443	hypothetical protein	no			unknown	78859	-	-	-	-	hypothetical protein	78859
fgenesh1_kg.C_chr_11000018	14.4681	72.7442	548.21	24.4179	5.0279	37.8909	1.68771	hypothetical protein	no			unknown	82500	0.816	-	-	-	hypothetical protein	82500
estExt_fgenesh1_kg.C_chr_50038	127.241	53.3277	120.865	339.737	-2.38602	-1.05275	2.67003	hypothetical protein (ankyrin repeat domain-containing protein [Flavobacterium filum])	3e-07			unknown	104364	-	-	-	-	Ankyrin repeat family A protein 2; RFXANK-like protein 2 from Homo sapiens, may regulate the interaction between the 3M complex and the histone deacetylases HDAC4 and HDAC5 (PubMed:25752541).	104364
fgenesh1_kg.C_chr_11000019	22.8511	78.9093	622.037	34.1379	3.45319	27.2213	1.49393	hypothetical protein	no			unknown	82501	-	-	-	-	hypothetical protein	82501
fgenesh1_kg.C_chr_3000057	86.0479	354.019	152.573	39.021	4.11421	1.77312	-2.20517	hypothetical protein	no			unknown	79783	0.793	-	-	-	hypothetical protein	79783
fgenesh1_kg.C_chr_4000087	42.2391	257.657	29.9441	39.1167	6.09996	-1.4106	-1.07982	hypothetical protein	no			unknown	80332	0.779	-	-	-	hypothetical protein	80332
fgenesh1_kg.C_chr_6000060	3.40756	12.1841	133.878	5.18006	3.57561	39.2885	1.52017	hypothetical protein	no			unknown	81079	0.717	-	-	-	hypothetical protein	81079
fgenesh1_pg.C_chr_10000249	2.30875	21.1969	3.17888	2.76884	9.18112	1.37688	1.19928	hypothetical protein	no			unknown	96243	-	-	-	-	hypothetical protein	96243
fgenesh1_pg.C_chr_10000254	6.49224	195.477	5.0606	6.73568	30.1093	-1.2829	1.0375	hypothetical protein	no			unknown	96248	-	-	-	-	hypothetical protein	96248
fgenesh1_pg.C_chr_10000345	2.10135	23.2591	2.53116	2.67117	11.0686	1.20454	1.27117	hypothetical protein	no			unknown	96339	-	zinc ion binding	molecular_function	GO:0008270	hypothetical protein	96339
fgenesh1_pg.C_chr_1000697	439.694	1283.34	930.465	20.451	2.91871	2.11616	-21.4999	hypothetical protein	no			unknown	89280	-	-	-	-	hypothetical protein	89280
estExt_fgenesh1_kg.C_chr_80110	7.54079	11.3583	108.244	8.1349	1.50625	14.3545	1.07879	hypothetical protein (putative small threonine-rich protein [Zymoseptoria tritici IPO323])	2e-21			unknown	105419	0.831	-	-	-	hypothetical protein	105419
estExt_fgenesh1_kg.C_chr_80305	186.764	110.137	1576.14	1519.55	-1.69574	8.43921	8.1362	hypothetical protein (putative flocculin mucin-like precursor)	no			unknown	105608	-	-	-	-	hypothetical protein	105608
fgenesh1_pg.C_chr_1000743	50.319	1030.07	105.913	99.7485	20.4708	2.10483	1.98232	hypothetical protein	no			unknown	89326	-	-	-	-	hypothetical protein	89326
estExt_fgenesh1_kg.C_chr_90041	366.478	305.017	655.649	25.9987	-1.2015	1.78905	-14.096	hypothetical protein	no			unknown	105661	-	-	-	-	hypothetical protein	105661
fgenesh1_pg.C_chr_11000104	506.696	48.3005	633.599	772.756	-10.4905	1.25045	1.52509	hypothetical protein	no			unknown	96541	0.645	-	-	-	hypothetical protein	96541
fgenesh1_pg.C_chr_11000145	22.4949	233.665	27.9871	12.8458	10.3875	1.24415	-1.75115	hypothetical protein	no			unknown	96582	-	-	-	-	hypothetical protein	96582
fgenesh1_pg.C_chr_12000033	1.3568	8.87195	0	2.45157	6.53888	0	1.80688	hypothetical protein	no			unknown	96901	-	-	-	-	hypothetical protein	96901
fgenesh1_pg.C_chr_13000132	82.2995	571.656	82.4657	89.6057	6.94604	1.00202	1.08878	hypothetical protein	no			unknown	97372	-	-	-	-	hypothetical protein	97372
estExt_fgenesh1_pg.C_chr_10237	477.853	326.467	550.206	9.1945	-1.46371	1.15141	-51.9716	hypothetical protein	no			unknown	106843	-	-	-	-	hypothetical protein	106843
fgenesh1_pg.C_chr_14000036	0.577683	15.769	0	0	27.297	0	0	hypothetical protein	no			unknown	97568	-	-	-	-	hypothetical protein	97568
fgenesh1_pg.C_chr_15000008	0.412859	2.12313	0	1.08093	5.14251	0	2.61816	hypothetical protein (Vacuolar import and degradation protein 27 [Pseudocercospora fuligena])	2e-27			unknown	97624	-	-	-	-	Vacuolar import and degradation protein 27 from Schizosaccharomyces pombe (strain 972 / ATCC 24843) (Fission yeast)	97624
estExt_fgenesh1_pg.C_chr_10911	3.66551	6.44805	178.463	6.12323	1.75911	48.6871	1.6705	hypothetical protein	no			unknown	107289	0.587	-	-	-	hypothetical protein	107289
fgenesh1_pg.C_chr_15000059	0.606997	1.81754	0	3.83407	2.99431	0	6.31646	hypothetical protein	no			unknown	97675	-	oxidoreductase activity,transition metal ion binding	molecular_function	GO:0016491,GO:0046914	hypothetical protein	97675
fgenesh1_pg.C_chr_15000060	2.56652	8.10174	0	10.0266	3.1567	0	3.90669	hypothetical protein	no			unknown	97676	-	-	-	-	hypothetical protein	97676
fgenesh1_pg.C_chr_17000049	1.44024	16.4684	5.04338	0	11.4345	3.50176	0	hypothetical protein	no			unknown	97827	-	-	-	-	hypothetical protein	97827
fgenesh1_pg.C_chr_19000067	4.43229	35.5793	4.53248	6.72711	8.0273	1.0226	1.51775	hypothetical protein	no			unknown	97979	-	-	-	-	hypothetical protein	97979
fgenesh1_pg.C_chr_2000439	21.6098	191.722	24.8417	26.2925	8.87199	1.14956	1.21669	hypothetical protein	no			unknown	90749	-	-	-	-	hypothetical protein	90749
fgenesh1_pg.C_chr_2000527	75.9536	6.86877	29.9847	19.3066	-11.0578	-2.53308	-3.93407	hypothetical protein	no			unknown	90837	-	-	-	-	hypothetical protein	90837
estExt_fgenesh1_pg.C_chr_150028	6.47741	13.4219	0	7.49107	2.07211	0	1.15649	hypothetical protein	no			unknown	111745	-	-	-	-	hypothetical protein	111745
estExt_fgenesh1_pg.C_chr_150031	24.1471	34.6572	0	35.2221	1.43525	-inf	1.45865	hypothetical protein	no			unknown	111747	-	-	-	-	hypothetical protein	111747
fgenesh1_pg.C_chr_2000533	34.9314	474.776	46.7334	103.793	13.5917	1.33786	2.97134	hypothetical protein	no			unknown	90843	-	-	-	-	hypothetical protein	90843
fgenesh1_pg.C_chr_2000892	80.2622	19.7507	33.4262	301.886	-4.06376	-2.40118	3.76125	hypothetical protein	no			unknown	91202	-	-	-	-	hypothetical protein	91202
fgenesh1_pg.C_chr_2000906	1.13341	61.3385	1.13781	0	54.1185	1.00388	0	hypothetical protein	no			unknown	91216	-	-	-	-	hypothetical protein	91216
estExt_fgenesh1_pg.C_chr_20213	13.6315	15.2054	107.986	43.6361	1.11546	7.9218	3.20112	hypothetical protein	no			unknown	107920	-	-	-	-	hypothetical protein	107920
fgenesh1_pg.C_chr_21000048	10.9971	79.5198	10.8336	17.4765	7.23098	-1.01509	1.58919	hypothetical protein	no			unknown	98120	-	-	-	-	hypothetical protein	98120
fgenesh1_pg.C_chr_3000133	188.282	23.1198	56.4489	197.534	-8.14376	-3.33544	1.04914	hypothetical protein	no			unknown	91423	-	-	-	-	hypothetical protein	91423
fgenesh1_pg.C_chr_3000293	18.4946	741.129	10.8613	26.6666	40.0727	-1.7028	1.44186	hypothetical protein	no			unknown	91583	-	-	-	-	hypothetical protein	91583
fgenesh1_pg.C_chr_4000212	62.5184	3.63322	51.358	103.758	-17.2074	-1.21731	1.65964	hypothetical protein	no			unknown	92432	-	-	-	-	hypothetical protein	92432
estExt_fgenesh1_pg.C_chr_30613	5.40842	3.72692	71.0419	8.20139	-1.45118	13.1354	1.51641	hypothetical protein	no			unknown	108734	-	-	-	-	hypothetical protein	108734
fgenesh1_pg.C_chr_4000652	11.0851	72.4737	9.76306	16.2187	6.53794	-1.13541	1.46311	hypothetical protein	no			unknown	92872	-	-	-	-	hypothetical protein	92872
estExt_fgenesh1_pg.C_chr_30914	497.257	939.696	946.382	39.8035	1.88976	1.9032	-12.4928	hypothetical protein	no			unknown	108912	-	-	-	-	hypothetical protein	108912
fgenesh1_pg.C_chr_4000681	239.979	10.0542	155.571	311.171	-23.8685	-1.54257	1.29666	hypothetical protein	no			unknown	92901	0.715	-	-	-	hypothetical protein	92901
fgenesh1_pg.C_chr_6000597	17.6955	108.383	17.8359	17.1168	6.12489	1.00793	-1.03381	hypothetical protein	no			unknown	94197	-	-	-	-	hypothetical protein	94197
fgenesh1_pg.C_chr_7000102	7.88025	1.81575	69.1215	3.66812	-4.33994	8.77149	-2.14831	hypothetical protein	no			unknown	94299	0.881	-	-	-	hypothetical protein	94299
fgenesh1_pg.C_chr_8000167	20.7049	272.445	21.037	20.8826	13.1585	1.01604	1.00858	hypothetical protein	no			unknown	95032	-	-	-	-	hypothetical protein	95032
fgenesh1_pg.C_chr_8000194	5.69719	56.089	5.29668	5.29791	9.84503	-1.07562	-1.07537	hypothetical protein	no			unknown	95059	-	-	-	-	hypothetical protein	95059
fgenesh1_pg.C_chr_8000396	10.6265	97.1616	6.88758	14.5106	9.14333	-1.54285	1.36551	hypothetical protein	no			unknown	95261	-	-	-	-	hypothetical protein	95261
fgenesh1_pg.C_chr_9000135	0.272813	0.901913	0	3.5063	3.30598	0	12.8524	hypothetical protein	no			unknown	95611	-	-	-	-	hypothetical protein	95611
fgenesh1_pg.C_chr_9000166	21.2834	193.732	23.0241	22.8516	9.10249	1.08179	1.07368	hypothetical protein	no			unknown	95642	-	-	-	-	hypothetical protein	95642
fgenesh1_pg.C_chr_9000262	4.00441	100.542	9.10106	5.94464	25.1078	2.27276	1.48452	hypothetical protein	no			unknown	95738	-	-	-	-	hypothetical protein	95738
fgenesh1_pg.C_chr_9000376	673.954	3038.5	171.747	763.224	4.50847	-3.92411	1.13246	hypothetical protein	no			unknown	95852	-	-	-	-	hypothetical protein	95852
estExt_fgenesh1_pg.C_chr_70315	10.3228	18.9482	87.4683	53.6201	1.83557	8.47331	5.19434	hypothetical protein	no			unknown	110208	-	-	-	-	hypothetical protein	110208
fgenesh1_pm.C_chr_15000002	10.331	30.2432	0	22.5815	2.92742	0	2.1858	hypothetical protein	no			unknown	88532	-	-	-	-	hypothetical protein	88532
gw1.1.1055.1	28.2544	326.339	45.163	46.2764	11.55	1.59844	1.63785	hypothetical protein	no			unknown	15375	-	-	-	-	hypothetical protein	15375
gw1.1.4006.1	9.0347	78.433	10.9914	10.1739	8.68131	1.21658	1.12609	hypothetical protein (von Willebrand factor A domain-containing protein [Pseudocercospora fuligena])	0			unknown	29785	-	-	-	-	von Willebrand factor A domain-containing protein 5A-like from Oryzias latipes	29785
gw1.6.266.1	17.8038	6.32736	120.423	37.1992	-2.81378	6.76389	2.0894	hypothetical protein (FAD-binding domain-containing protein [Sphaerulina musiva SO2202])	0			unknown	13483	-	oxidoreductase activity,FAD binding	molecular_function	GO:0016491,GO:0050660	FAD-dependent monooxygenase sdcF; Aspernidgulenes biosynthesis cluster protein F	13483
gw1.8.1097.1	30.0469	7.94059	105.976	39.3431	-3.78396	3.52702	1.30939	hypothetical protein (Satratoxin biosynthesis SC1 cluster protein 4 [Pseudocercospora fuligena])	1e-108			unknown	25852	-	-	-	-	integral membrane protein from Aspergillus niger CBS 513.88	25852
gw1.9.987.1	102.631	24.1942	220.765	166.592	-4.24197	2.15106	1.62321	hypothetical protein	no			unknown	26564	-	-	-	-	hypothetical protein	26564
estExt_fgenesh1_pm.C_chr_40209	283.194	124.143	1352.83	656.696	-2.28119	4.77704	2.31889	hypothetical protein (secreted small proline-rich-protein [Zymoseptoria tritici IPO323])	1e-69			unknown	99917	0.464	-	-	-	hypothetical protein	99917
estExt_Genewise1.C_chr_13312	68.1847	59.0519	189.132	22.6154	-1.15466	2.77382	-3.01497	hypothetical protein	no			unknown	54115	-	-	-	-	hypothetical protein	54115
estExt_Genewise1.C_chr_20709	8.62046	6.01657	48.7205	11.6558	-1.43279	5.65173	1.35211	hypothetical protein (choriogenin Hminor [Aspergillus kawachii IFO 4308])	1e-146			unknown	55014	-	-	-	-	hypothetical protein	55014
estExt_Genewise1Plus.C_chr_12977	62.1437	0	63.5835	59.8027	-inf	1.02317	-1.03915	hypothetical protein (Modifier of rudimentary Modr [Macrophomina phaseolina MS6])	5e-70			unknown	66947	-	-	-	-	hypothetical protein	66947
estExt_Genewise1Plus.C_chr_20454	14.3505	13.9382	156.072	74.9919	-1.02958	10.8757	5.22573	hypothetical protein	no			unknown	67942	-	-	-	-	hypothetical protein	67942
estExt_Genewise1Plus.C_chr_80826	229.406	96.6376	74.6663	40.4977	-2.37388	-3.07242	-5.66467	hypothetical protein	no			unknown	74861	-	-	-	-	hypothetical protein	74861
fgenesh1_kg.C_chr_10000080	53.1536	42.1277	285.565	83.4238	-1.26173	5.37245	1.56949	hypothetical protein	no			unknown	82331	-	-	-	-	hypothetical protein	82331
fgenesh1_kg.C_chr_15000013	64.7377	120.122	0	35.2673	1.85552	-inf	-1.83563	hypothetical protein	no			unknown	83134	-	-	-	-	hypothetical protein	83134
fgenesh1_kg.C_chr_3000012	1379.95	1737.26	1447.88	62.0477	1.25893	1.04923	-22.2401	hypothetical protein	no			unknown	79738	-	-	-	-	hypothetical protein	79738
fgenesh1_pg.C_chr_10000004	0	0.465168	22.0102	0.305393	0	inf	0	hypothetical protein	no			unknown	95998	-	-	-	-	hypothetical protein	95998
fgenesh1_pg.C_chr_10000005	0	0.106592	8.52458	0.0689385	0	0	0	hypothetical protein	no			unknown	95999	-	-	-	-	hypothetical protein	95999
fgenesh1_pg.C_chr_1000020	0	12.538	0.913807	1.97843	0	0	0	hypothetical protein	no			unknown	88603	-	-	-	-	hypothetical protein	88603
fgenesh1_pg.C_chr_10000245	7.69542	6.83568	21.9308	54.3733	-1.12577	2.84985	7.06567	hypothetical protein	no			unknown	96239	-	-	-	-	hypothetical protein	96239
fgenesh1_pg.C_chr_10000369	0	13.6209	0	0.280952	0	0	0	hypothetical protein	no			unknown	96363	-	-	-	-	hypothetical protein	96363
fgenesh1_pg.C_chr_12000189	7.59355	6.15755	90.6693	4.71592	-1.23321	11.9403	-1.61019	hypothetical protein	no			unknown	97057	-	-	-	-	hypothetical protein	97057
fgenesh1_pg.C_chr_15000001	1.41886	3.24931	0	1.63544	2.29008	0	1.15264	hypothetical protein	no			unknown	97617	-	-	-	-	hypothetical protein	97617
fgenesh1_pg.C_chr_15000003	2.52519	5.99288	0	3.32859	2.37324	0	1.31815	hypothetical protein	no			unknown	97619	-	-	-	-	hypothetical protein	97619
fgenesh1_pg.C_chr_15000006	0	6.98088	0	1.26905	0	0	0	hypothetical protein	no			unknown	97622	-	-	-	-	hypothetical protein	97622
fgenesh1_pg.C_chr_15000039	2.81474	5.2612	0	4.19289	1.86916	0	1.48962	hypothetical protein	no			unknown	97655	-	-	-	-	hypothetical protein	97655
fgenesh1_pg.C_chr_16000034	0	0	5.25642	0.180363	0	0	0	hypothetical protein	no			unknown	97733	-	-	-	-	hypothetical protein	97733
fgenesh1_pg.C_chr_17000054	0	4.00352	4.33126	0	0	0	0	hypothetical protein	no			unknown	97832	-	-	-	-	hypothetical protein	97832
fgenesh1_pg.C_chr_19000034	0	0.113678	1.73697	0.441259	0	0	0	hypothetical protein	no			unknown	97946	-	-	-	-	hypothetical protein	97946
fgenesh1_pg.C_chr_19000037	0	0.341375	10.5165	3.7906	0	0	0	hypothetical protein	no			unknown	97949	-	-	-	-	hypothetical protein	97949
fgenesh1_pg.C_chr_20000066	0	38.6314	11.9474	7.45097	inf	0	0	hypothetical protein	no			unknown	98060	-	-	-	-	hypothetical protein	98060
fgenesh1_pg.C_chr_2000455	31.199	15.061	30.5715	460.738	-2.07151	-1.02053	14.7677	hypothetical protein	no			unknown	90765	-	-	-	-	hypothetical protein	90765
fgenesh1_pg.C_chr_5000023	5.8059	11.2429	48.8649	6.38928	1.93646	8.41642	1.10048	hypothetical protein	no			unknown	92949	-	-	-	-	hypothetical protein	92949
fgenesh1_pg.C_chr_6000336	8.75229	18.7962	169.201	12.3072	2.14758	19.3322	1.40617	hypothetical protein (Biogenesis of lysosome-related organelles complex 1 subunit KXD1 [Pseudocercospora fuligena])	4e-97			unknown	93936	-	-	-	-	Biogenesis of lysosome-related organelles complex 1 subunit KXD1; BLOC-1 subunit KXD1; KxDL homolog from Saccharomyces cerevisiae (strain ATCC 204508 / S288c) (Baker's yeast)	93936
fgenesh1_pg.C_chr_6000517	9.10149	9.21522	399.702	25.3602	1.0125	43.9161	2.78638	hypothetical protein	no			unknown	94117	0.603	-	-	-	hypothetical protein	94117
fgenesh1_pg.C_chr_7000467	0	0	4.0579	0	0	0	0	hypothetical protein	no			unknown	94664	0.711	-	-	-	hypothetical protein	94664

## Sheet: raw data
test_id	gene_id	gene	locus	sample_1	sample_2	status	value_1	value_2	log2(fold_change)	test_stat	p_value	q_value	significant
e_gw1.1.10.1	e_gw1.1.10.1	-	chromosome_1:4684188-4690413	ipo323	hog1	OK	19.9367	22.5994	0.180856	0.282249	0.7839	0.99889	no
e_gw1.1.1025.1	e_gw1.1.1025.1	-	chromosome_1:1297151-1298456	ipo323	hog1	OK	14.7461	16.1045	0.127125	0.203028	0.86295	0.99889	no
e_gw1.1.1028.1	e_gw1.1.1028.1	-	chromosome_1:1553622-1554862	ipo323	hog1	OK	46.3776	33.7095	-0.460274	-0.819431	0.48665	0.99889	no
e_gw1.1.1049.1	e_gw1.1.1049.1	-	chromosome_1:3912146-3913682	ipo323	hog1	OK	42.4504	83.8917	0.982749	1.80817	0.1368	0.99889	no
e_gw1.1.1058.1	e_gw1.1.1058.1	-	chromosome_1:4332772-4333795	ipo323	hog1	OK	9.13843	11.0048	0.268118	0.412029	0.7418	0.99889	no
e_gw1.1.1086.1	e_gw1.1.1086.1	-	chromosome_1:4997551-4998794	ipo323	hog1	OK	79.9254	77.4288	-0.045783	-0.0859763	0.94245	0.99889	no
e_gw1.1.1093.1	e_gw1.1.1093.1	-	chromosome_1:4749131-4749755	ipo323	hog1	OK	3.614	18.8563	2.38338	3.6413	0.0314	0.571023	no
e_gw1.1.1096.1	e_gw1.1.1096.1	-	chromosome_1:4428008-4429227	ipo323	hog1	OK	187.52	11.5199	-4.02485	-6.6112	5e-05	0.00759463	yes
e_gw1.1.1097.1	e_gw1.1.1097.1	-	chromosome_1:3528039-3529071	ipo323	hog1	OK	80.6864	91.7472	0.185339	0.3554	0.7729	0.99889	no
e_gw1.1.1119.1	e_gw1.1.1119.1	-	chromosome_1:3046040-3047120	ipo323	hog1	OK	47.8975	51.3423	0.100195	0.186207	0.8826	0.99889	no
e_gw1.1.1120.1	e_gw1.1.1120.1	-	chromosome_1:1441000-1442107	ipo323	hog1	OK	59.7326	58.0248	-0.0418499	-0.0778899	0.95085	0.99889	no
e_gw1.1.1121.1	e_gw1.1.1121.1	-	chromosome_1:1240708-1241926	ipo323	hog1	OK	66.4228	103.421	0.63878	1.19743	0.32245	0.99889	no
e_gw1.1.113.1	e_gw1.1.113.1	-	chromosome_1:3425286-3428472	ipo323	hog1	OK	44.8289	47.9085	0.0958535	0.153608	0.8843	0.99889	no
e_gw1.1.1134.1	e_gw1.1.1134.1	-	chromosome_1:4107388-4109230	ipo323	hog1	OK	33.1918	38.2464	0.204497	0.365911	0.76615	0.99889	no
e_gw1.1.1140.1	e_gw1.1.1140.1	-	chromosome_1:5399173-5400277	ipo323	hog1	OK	84.8893	69.7737	-0.282899	-0.531891	0.6652	0.99889	no
e_gw1.1.1178.1	e_gw1.1.1178.1	-	chromosome_1:5161733-5162622	ipo323	hog1	OK	2.40523	3.91109	0.701395	0.885697	0.51125	0.99889	no
e_gw1.1.1211.1	e_gw1.1.1211.1	-	chromosome_1:1522596-1523724	ipo323	hog1	OK	81.4928	90.6877	0.154234	0.290065	0.80905	0.99889	no
e_gw1.1.122.1	e_gw1.1.122.1	-	chromosome_1:1418508-1421232	ipo323	hog1	OK	25.3951	25.3292	-0.00375057	-0.00623829	0.9951	0.99889	no
e_gw1.1.1225.1	e_gw1.1.1225.1	-	chromosome_1:1539394-1540521	ipo323	hog1	OK	29.4651	35.0859	0.251884	0.445451	0.71395	0.99889	no
e_gw1.1.1226.1	e_gw1.1.1226.1	-	chromosome_1:1288735-1289757	ipo323	hog1	OK	65.695	68.5628	0.0616433	0.119428	0.9265	0.99889	no
e_gw1.1.1261.1	e_gw1.1.1261.1	-	chromosome_1:5548685-5549776	ipo323	hog1	OK	22.732	21.5361	-0.0779672	-0.133082	0.9156	0.99889	no
e_gw1.1.1304.1	e_gw1.1.1304.1	-	chromosome_1:83872-84103	ipo323	hog1	NOTEST	6.70323	2.45591	-1.4486	0	1	1	no
e_gw1.1.1305.1	e_gw1.1.1305.1	-	chromosome_1:2561616-2562624	ipo323	hog1	OK	29.9247	26.2783	-0.187464	-0.329431	0.79325	0.99889	no
e_gw1.1.1308.1	e_gw1.1.1308.1	-	chromosome_1:5141420-5142547	ipo323	hog1	OK	120.58	107.811	-0.161485	-0.319456	0.80675	0.99889	no
e_gw1.1.1312.1	e_gw1.1.1312.1	-	chromosome_1:5233156-5234408	ipo323	hog1	OK	26.002	22.488	-0.209463	-0.365319	0.77745	0.99889	no
e_gw1.1.1373.1	e_gw1.1.1373.1	-	chromosome_1:3310665-3311711	ipo323	hog1	OK	32.4169	31.7999	-0.0277263	-0.0495419	0.9685	0.99889	no
e_gw1.1.1375.1	e_gw1.1.1375.1	-	chromosome_1:2041422-2042347	ipo323	hog1	OK	48.3935	63.2614	0.386514	0.767144	0.58555	0.99889	no
e_gw1.1.138.1	e_gw1.1.138.1	-	chromosome_1:4758670-4761163	ipo323	hog1	OK	10.1556	9.09312	-0.159425	-0.240869	0.82875	0.99889	no
e_gw1.1.1381.1	e_gw1.1.1381.1	-	chromosome_1:4778656-4779506	ipo323	hog1	OK	65.5471	52.2768	-0.32636	-0.641672	0.6277	0.99889	no
e_gw1.1.1382.1	e_gw1.1.1382.1	-	chromosome_1:358190-358973	ipo323	hog1	OK	13.1404	10.9455	-0.263667	-0.428677	0.74935	0.99889	no
e_gw1.1.1385.1	e_gw1.1.1385.1	-	chromosome_1:3361398-3362148	ipo323	hog1	OK	114.472	91.5832	-0.321835	-0.670954	0.62505	0.99889	no
e_gw1.1.1397.1	e_gw1.1.1397.1	-	chromosome_1:1088684-1089603	ipo323	hog1	OK	17.3837	14.5858	-0.253168	-0.422412	0.7443	0.99889	no
e_gw1.1.1429.1	e_gw1.1.1429.1	-	chromosome_1:4305042-4305888	ipo323	hog1	OK	6.46831	7.55835	0.224681	0.334138	0.8041	0.99889	no
e_gw1.1.1441.1	e_gw1.1.1441.1	-	chromosome_1:3737361-3738165	ipo323	hog1	OK	4.61215	7.09682	0.621733	0.893938	0.5179	0.99889	no
e_gw1.1.1443.1	e_gw1.1.1443.1	-	chromosome_1:2563313-2564061	ipo323	hog1	OK	21.873	28.6712	0.39045	0.718177	0.60725	0.99889	no
e_gw1.1.1445.1	e_gw1.1.1445.1	-	chromosome_1:3445187-3446032	ipo323	hog1	OK	52.5302	36.4106	-0.528786	-1.00926	0.45195	0.99889	no
e_gw1.1.1447.1	e_gw1.1.1447.1	-	chromosome_1:5010054-5010962	ipo323	hog1	OK	99.0367	80.9433	-0.291051	-0.581122	0.6572	0.99889	no
e_gw1.1.1453.1	e_gw1.1.1453.1	-	chromosome_1:384316-385260	ipo323	hog1	OK	27.724	25.7092	-0.108852	-0.194246	0.88585	0.99889	no
e_gw1.1.1454.1	e_gw1.1.1454.1	-	chromosome_1:3830404-3831196	ipo323	hog1	OK	10.0984	6.8133	-0.567698	-0.893861	0.53875	0.99889	no
e_gw1.1.1477.1	e_gw1.1.1477.1	-	chromosome_1:5270196-5270976	ipo323	hog1	OK	21.8539	38.5088	0.817297	1.48577	0.2757	0.99889	no
e_gw1.1.1480.1	e_gw1.1.1480.1	-	chromosome_1:1820134-1820857	ipo323	hog1	OK	55.9303	59.3326	0.085196	0.17109	0.9004	0.99889	no
e_gw1.1.1482.1	e_gw1.1.1482.1	-	chromosome_1:4249823-4250795	ipo323	hog1	OK	50.6282	82.2454	0.699993	1.40538	0.30855	0.99889	no
e_gw1.1.1487.1	e_gw1.1.1487.1	-	chromosome_1:781995-782812	ipo323	hog1	OK	5.59303	12.0191	1.10363	1.70221	0.23865	0.99889	no
e_gw1.1.1493.1	e_gw1.1.1493.1	-	chromosome_1:2129957-2130704	ipo323	hog1	OK	70.7914	81.33	0.200213	0.410062	0.7626	0.99889	no
e_gw1.1.1510.1	e_gw1.1.1510.1	-	chromosome_1:4614605-4615457	ipo323	hog1	OK	59.3618	42.7021	-0.475229	-0.933843	0.49585	0.99889	no
e_gw1.1.153.1	e_gw1.1.153.1	-	chromosome_1:5292578-5294444	ipo323	hog1	OK	55.5041	63.8401	0.201869	0.346988	0.7545	0.99889	no
e_gw1.1.1538.1	e_gw1.1.1538.1	-	chromosome_1:4072713-4073400	ipo323	hog1	OK	171.332	204.783	0.257302	0.56124	0.69185	0.99889	no
e_gw1.1.1561.1	e_gw1.1.1561.1	-	chromosome_1:5269313-5270038	ipo323	hog1	OK	15.3439	19.197	0.32321	0.570608	0.69165	0.99889	no
e_gw1.1.1566.1	e_gw1.1.1566.1	-	chromosome_1:5169427-5170042	ipo323	hog1	OK	36.5884	39.0191	0.0927952	0.184917	0.9014	0.99889	no
e_gw1.1.1568.1	e_gw1.1.1568.1	-	chromosome_1:1002992-1003664	ipo323	hog1	OK	4.42684	6.76967	0.612807	0.893051	0.5528	0.99889	no
e_gw1.1.1571.1	e_gw1.1.1571.1	-	chromosome_1:3153836-3154747	ipo323	hog1	OK	25.3805	21.1552	-0.262711	-0.479169	0.7409	0.99889	no
e_gw1.1.1582.1	e_gw1.1.1582.1	-	chromosome_1:2656780-2657599	ipo323	hog1	OK	125	171.096	0.452877	1.03728	0.48805	0.99889	no
e_gw1.1.1616.1	e_gw1.1.1616.1	-	chromosome_1:2051849-2052504	ipo323	hog1	OK	198.189	236.89	0.257342	0.603159	0.6922	0.99889	no
e_gw1.1.1654.1	e_gw1.1.1654.1	-	chromosome_1:5740973-5741579	ipo323	hog1	OK	7.86732	10.9908	0.482356	0.837932	0.6272	0.99889	no
e_gw1.1.1663.1	e_gw1.1.1663.1	-	chromosome_1:4948978-4949618	ipo323	hog1	OK	100.919	137.926	0.450694	1.0596	0.4947	0.99889	no
e_gw1.1.168.1	e_gw1.1.168.1	-	chromosome_1:5595468-5598344	ipo323	hog1	OK	31.2346	30.1162	-0.0526075	-0.0874974	0.9352	0.99889	no
e_gw1.1.1683.1	e_gw1.1.1683.1	-	chromosome_1:1964399-1965043	ipo323	hog1	OK	832.801	650.589	-0.356225	-0.810186	0.61815	0.99889	no
e_gw1.1.1698.1	e_gw1.1.1698.1	-	chromosome_1:822993-823287	ipo323	hog1	OK	113.22	94.9983	-0.253156	-0.980553	0.75075	0.99889	no
e_gw1.1.17.1	e_gw1.1.17.1	-	chromosome_1:587102-591962	ipo323	hog1	OK	4.14296	5.52667	0.41575	0.603587	0.5618	0.99889	no
e_gw1.1.1703.1	e_gw1.1.1703.1	-	chromosome_1:3330583-3330811	ipo323	hog1	OK	142.211	242.355	0.769092	5.48653	0.3533	0.99889	no
e_gw1.1.1721.1	e_gw1.1.1721.1	-	chromosome_1:4211779-4212328	ipo323	hog1	OK	2974.11	2900.83	-0.0359902	-0.0821293	0.9645	0.99889	no
e_gw1.1.1729.1	e_gw1.1.1729.1	-	chromosome_1:2746314-2746699	ipo323	hog1	OK	195.916	176.145	-0.153472	-0.553955	0.8265	0.99889	no
e_gw1.1.1742.1	e_gw1.1.1742.1	-	chromosome_1:1947648-1948201	ipo323	hog1	OK	63.5451	282.974	2.15482	5.65977	0.00445	0.175605	no
e_gw1.1.1744.1	e_gw1.1.1744.1	-	chromosome_1:4820712-4821099	ipo323	hog1	OK	141.156	141.904	0.00761878	0.0225895	0.99205	0.99889	no
e_gw1.1.1748.1	e_gw1.1.1748.1	-	chromosome_1:491932-492364	ipo323	hog1	NOTEST	0.599982	1.29907	1.11449	0	1	1	no
e_gw1.1.1754.1	e_gw1.1.1754.1	-	chromosome_1:3424395-3424964	ipo323	hog1	OK	218.677	247.508	0.178678	0.544133	0.78925	0.99889	no
e_gw1.1.1775.1	e_gw1.1.1775.1	-	chromosome_1:2366582-2367026	ipo323	hog1	OK	131.498	207.48	0.657932	1.9822	0.34325	0.99889	no
e_gw1.1.1795.1	e_gw1.1.1795.1	-	chromosome_1:2087591-2087976	ipo323	hog1	OK	333.474	356.466	0.0961892	0.36215	0.8807	0.99889	no
e_gw1.1.1804.1	e_gw1.1.1804.1	-	chromosome_1:4851870-4852152	ipo323	hog1	OK	106.883	105.094	-0.0243536	-0.101031	0.97735	0.99889	no
e_gw1.1.1811.1	e_gw1.1.1811.1	-	chromosome_1:5776945-5777317	ipo323	hog1	OK	284.446	81.7639	-1.79862	-7.88753	0.0288	0.543419	no
e_gw1.1.1834.1	e_gw1.1.1834.1	-	chromosome_1:4845339-4845555	ipo323	hog1	OK	32.4488	57.8405	0.833916	5.29439	0.4846	0.99889	no
e_gw1.1.1836.1	e_gw1.1.1836.1	-	chromosome_1:2484356-2484602	ipo323	hog1	OK	87.7944	49.1181	-0.837876	-4.17468	0.38655	0.99889	no
e_gw1.1.1841.1	e_gw1.1.1841.1	-	chromosome_1:1383090-1383324	ipo323	hog1	OK	129.868	148.497	0.193389	1.23394	0.82145	0.99889	no
e_gw1.1.1843.1	e_gw1.1.1843.1	-	chromosome_1:5828427-5828607	ipo323	hog1	NOTEST	0	12.8106	inf	0	1	1	no
e_gw1.1.1850.1	e_gw1.1.1850.1	-	chromosome_1:5340268-5340556	ipo323	hog1	NOTEST	0	0	0	0	1	1	no
e_gw1.1.1851.1	e_gw1.1.1851.1	-	chromosome_1:5081900-5082158	ipo323	hog1	OK	36.8115	42.7231	0.214859	0.890553	0.83205	0.99889	no
e_gw1.1.1857.1	e_gw1.1.1857.1	-	chromosome_1:5063434-5071105	ipo323	hog1	OK	1.2869	2.29792	0.836425	1.11067	0.2858	0.99889	no
e_gw1.1.186.1	e_gw1.1.186.1	-	chromosome_1:5238978-5241633	ipo323	hog1	OK	19.2861	18.4732	-0.062129	-0.101293	0.9245	0.99889	no
e_gw1.1.1887.1	e_gw1.1.1887.1	-	chromosome_1:5042339-5047229	ipo323	hog1	OK	3.07816	3.83655	0.317741	0.441143	0.67495	0.99889	no
e_gw1.1.1892.1	e_gw1.1.1892.1	-	chromosome_1:278571-283062	ipo323	hog1	OK	19.8608	15.6241	-0.346158	-0.55887	0.59395	0.99889	no
e_gw1.1.1901.1	e_gw1.1.1901.1	-	chromosome_1:5376491-5380667	ipo323	hog1	OK	64.4433	57.4489	-0.16575	-0.242133	0.8126	0.99889	no
e_gw1.1.1954.1	e_gw1.1.1954.1	-	chromosome_1:2281518-2285085	ipo323	hog1	OK	23.6275	23.7493	0.00741449	0.0122196	0.98905	0.99889	no
e_gw1.1.1958.1	e_gw1.1.1958.1	-	chromosome_1:5265900-5268677	ipo323	hog1	OK	34.3892	36.4259	0.0830095	0.137546	0.8995	0.99889	no
e_gw1.1.1971.1	e_gw1.1.1971.1	-	chromosome_1:1032635-1036058	ipo323	hog1	OK	48.69	40.8201	-0.254347	-0.404813	0.69885	0.99889	no
e_gw1.1.1972.1	e_gw1.1.1972.1	-	chromosome_1:195006-197547	ipo323	hog1	OK	27.1258	24.1224	-0.169296	-0.281257	0.79735	0.99889	no
e_gw1.1.1979.1	e_gw1.1.1979.1	-	chromosome_1:3601274-3604610	ipo323	hog1	OK	42.1389	33.6472	-0.324667	-0.524697	0.6183	0.99889	no
e_gw1.1.1987.1	e_gw1.1.1987.1	-	chromosome_1:1181300-1183895	ipo323	hog1	OK	45.1771	36.7348	-0.298443	-0.502738	0.63785	0.99889	no
e_gw1.1.1997.1	e_gw1.1.1997.1	-	chromosome_1:1569397-1573164	ipo323	hog1	OK	24.792	24.6872	-0.00611559	-0.0101235	0.9915	0.99889	no
e_gw1.1.2015.1	e_gw1.1.2015.1	-	chromosome_1:2936083-2938858	ipo323	hog1	OK	36.2879	29.6345	-0.292211	-0.485443	0.65295	0.99889	no
e_gw1.1.2026.1	e_gw1.1.2026.1	-	chromosome_1:3273567-3276799	ipo323	hog1	OK	57.5225	40.3817	-0.510426	-0.82691	0.44265	0.99889	no
e_gw1.1.2056.1	e_gw1.1.2056.1	-	chromosome_1:2606625-2609637	ipo323	hog1	OK	28.2603	25.0309	-0.175065	-0.290314	0.7914	0.99889	no
e_gw1.1.2059.1	e_gw1.1.2059.1	-	chromosome_1:1883158-1885525	ipo323	hog1	OK	66.6285	74.5015	0.161131	0.26806	0.8078	0.99889	no
e_gw1.1.2070.1	e_gw1.1.2070.1	-	chromosome_1:1681236-1683747	ipo323	hog1	OK	2.03341	1.75665	-0.211081	-0.257803	0.818	0.99889	no
e_gw1.1.2074.1	e_gw1.1.2074.1	-	chromosome_1:4025306-4027884	ipo323	hog1	OK	138.899	140.506	0.0166009	0.0242036	0.98345	0.99889	no
e_gw1.1.208.1	e_gw1.1.208.1	-	chromosome_1:3246789-3248688	ipo323	hog1	OK	49.344	42.9006	-0.201876	-0.34871	0.75425	0.99889	no
e_gw1.1.2091.1	e_gw1.1.2091.1	-	chromosome_1:5272461-5275022	ipo323	hog1	OK	38.0817	31.378	-0.279344	-0.471544	0.6628	0.99889	no
e_gw1.1.2115.1	e_gw1.1.2115.1	-	chromosome_1:5724888-5726727	ipo323	hog1	OK	19.0328	27.5088	0.531408	0.88346	0.4263	0.99889	no
e_gw1.1.217.1	e_gw1.1.217.1	-	chromosome_1:4061365-4064120	ipo323	hog1	OK	3.65856	3.97297	0.118942	0.161347	0.8842	0.99889	no
e_gw1.1.2186.1	e_gw1.1.2186.1	-	chromosome_1:4114671-4116948	ipo323	hog1	OK	27.0204	20.5507	-0.394865	-0.656407	0.5433	0.99889	no
e_gw1.1.2191.1	e_gw1.1.2191.1	-	chromosome_1:334755-337193	ipo323	hog1	OK	0.67785	1.93309	1.51187	1.61728	0.17075	0.99889	no
e_gw1.1.22.1	e_gw1.1.22.1	-	chromosome_1:3948918-3953829	ipo323	hog1	OK	14.0997	17.9139	0.345418	0.555134	0.59445	0.99889	no
e_gw1.1.2227.1	e_gw1.1.2227.1	-	chromosome_1:1645624-1647776	ipo323	hog1	OK	161.869	162.284	0.00369451	0.00551784	0.9956	0.99889	no
e_gw1.1.2229.1	e_gw1.1.2229.1	-	chromosome_1:3907115-3909410	ipo323	hog1	OK	25.6766	22.6704	-0.179641	-0.298693	0.7802	0.99889	no
e_gw1.1.2234.1	e_gw1.1.2234.1	-	chromosome_1:1531174-1533157	ipo323	hog1	OK	42.8756	36.9043	-0.216366	-0.372767	0.73555	0.99889	no
e_gw1.1.2235.1	e_gw1.1.2235.1	-	chromosome_1:3244097-3246511	ipo323	hog1	OK	7.80974	9.53765	0.28836	0.428359	0.69345	0.99889	no
e_gw1.1.227.1	e_gw1.1.227.1	-	chromosome_1:2959038-2961129	ipo323	hog1	OK	50.2986	43.8392	-0.198297	-0.338167	0.76075	0.99889	no
e_gw1.1.2275.1	e_gw1.1.2275.1	-	chromosome_1:5721115-5722700	ipo323	hog1	OK	13.7598	26.7736	0.960358	1.56288	0.1807	0.99889	no
e_gw1.1.228.1	e_gw1.1.228.1	-	chromosome_1:2119610-2122082	ipo323	hog1	OK	27.4593	19.4393	-0.49832	-0.822901	0.45155	0.99889	no
e_gw1.1.2296.1	e_gw1.1.2296.1	-	chromosome_1:4440704-4443006	ipo323	hog1	OK	47.9567	49.191	0.036663	0.0623082	0.9558	0.99889	no
e_gw1.1.2306.1	e_gw1.1.2306.1	-	chromosome_1:1850731-1852705	ipo323	hog1	OK	20.7243	24.3477	0.232462	0.386219	0.72465	0.99889	no
e_gw1.1.2319.1	e_gw1.1.2319.1	-	chromosome_1:3681740-3683638	ipo323	hog1	OK	148.828	119.172	-0.32061	-0.506872	0.6529	0.99889	no
e_gw1.1.2320.1	e_gw1.1.2320.1	-	chromosome_1:2401677-2403765	ipo323	hog1	OK	22.1282	27.5023	0.313665	0.524414	0.6297	0.99889	no
e_gw1.1.2329.1	e_gw1.1.2329.1	-	chromosome_1:2210893-2212738	ipo323	hog1	OK	4.23289	5.49372	0.376142	0.518181	0.64845	0.99889	no
e_gw1.1.2331.1	e_gw1.1.2331.1	-	chromosome_1:5157321-5159526	ipo323	hog1	OK	14.1594	11.3442	-0.319807	-0.497059	0.65575	0.99889	no
e_gw1.1.2350.1	e_gw1.1.2350.1	-	chromosome_1:1848181-1849507	ipo323	hog1	OK	18.1773	23.2843	0.357219	0.592267	0.6186	0.99889	no
e_gw1.1.2370.1	e_gw1.1.2370.1	-	chromosome_1:1129625-1131357	ipo323	hog1	OK	4.43154	3.29545	-0.427334	-0.568658	0.62545	0.99889	no
e_gw1.1.2407.1	e_gw1.1.2407.1	-	chromosome_1:5590279-5592132	ipo323	hog1	OK	4.18501	4.76283	0.186589	0.25432	0.8252	0.99889	no
e_gw1.1.241.1	e_gw1.1.241.1	-	chromosome_1:5821220-5823579	ipo323	hog1	OK	37.3691	37.3143	-0.00211933	-0.00360427	0.9981	0.99889	no
e_gw1.1.2440.1	e_gw1.1.2440.1	-	chromosome_1:758875-760729	ipo323	hog1	OK	51.9496	44.4306	-0.225558	-0.390314	0.72355	0.99889	no
e_gw1.1.2441.1	e_gw1.1.2441.1	-	chromosome_1:3081361-3083712	ipo323	hog1	OK	24.8076	37.8766	0.610524	1.0408	0.36345	0.99889	no
e_gw1.1.2467.1	e_gw1.1.2467.1	-	chromosome_1:1099826-1101563	ipo323	hog1	OK	97.2214	62.6193	-0.634667	-1.08268	0.33625	0.99889	no
e_gw1.1.2469.1	e_gw1.1.2469.1	-	chromosome_1:1016790-1018507	ipo323	hog1	OK	45.4944	35.5723	-0.354936	-0.618473	0.59015	0.99889	no
e_gw1.1.2484.1	e_gw1.1.2484.1	-	chromosome_1:4587852-4589562	ipo323	hog1	OK	91.4895	82.3576	-0.151705	-0.258282	0.81385	0.99889	no
e_gw1.1.2500.1	e_gw1.1.2500.1	-	chromosome_1:4761789-4763761	ipo323	hog1	OK	2.44699	2.35319	-0.0563901	-0.0691259	0.95755	0.99889	no
e_gw1.1.2514.1	e_gw1.1.2514.1	-	chromosome_1:4719811-4721656	ipo323	hog1	OK	4.39473	3.55294	-0.306762	-0.409871	0.7268	0.99889	no
e_gw1.1.2517.1	e_gw1.1.2517.1	-	chromosome_1:5162954-5164817	ipo323	hog1	OK	8.67989	13.1398	0.598198	0.910069	0.4261	0.99889	no
e_gw1.1.252.1	e_gw1.1.252.1	-	chromosome_1:4205478-4207885	ipo323	hog1	OK	48.986	55.6071	0.1829	0.306034	0.7755	0.99889	no
e_gw1.1.2520.1	e_gw1.1.2520.1	-	chromosome_1:4219715-4222022	ipo323	hog1	OK	20.6281	27.1775	0.3978	0.665704	0.5548	0.99889	no
e_gw1.1.2522.1	e_gw1.1.2522.1	-	chromosome_1:5260986-5262441	ipo323	hog1	OK	83.4489	81.7189	-0.0302234	-0.0536876	0.9633	0.99889	no
e_gw1.1.2537.1	e_gw1.1.2537.1	-	chromosome_1:1300653-1302624	ipo323	hog1	OK	6.14088	12.1283	0.981861	1.45403	0.21685	0.99889	no
e_gw1.1.2550.1	e_gw1.1.2550.1	-	chromosome_1:4931455-4933149	ipo323	hog1	OK	30.0755	21.8201	-0.462935	-0.779747	0.4951	0.99889	no
e_gw1.1.2557.1	e_gw1.1.2557.1	-	chromosome_1:4847789-4849204	ipo323	hog1	OK	10.0997	10.0572	-0.00608947	-0.00926584	0.98985	0.99889	no
e_gw1.1.2564.1	e_gw1.1.2564.1	-	chromosome_1:4096311-4098062	ipo323	hog1	OK	33.2649	34.0371	0.0331071	0.057024	0.96205	0.99889	no
e_gw1.1.257.1	e_gw1.1.257.1	-	chromosome_1:1710118-1713140	ipo323	hog1	OK	52.928	83.2155	0.65282	1.07037	0.32905	0.99889	no
e_gw1.1.2585.1	e_gw1.1.2585.1	-	chromosome_1:5296665-5298411	ipo323	hog1	OK	8.20446	11.4072	0.475458	0.715629	0.5401	0.99889	no
e_gw1.1.2587.1	e_gw1.1.2587.1	-	chromosome_1:603089-604706	ipo323	hog1	OK	4.42265	6.09949	0.463778	0.643696	0.57905	0.99889	no
e_gw1.1.2588.1	e_gw1.1.2588.1	-	chromosome_1:1934372-1936063	ipo323	hog1	NOTEST	0.713656	0.945536	0.405903	0	1	1	no
e_gw1.1.2628.1	e_gw1.1.2628.1	-	chromosome_1:692114-693593	ipo323	hog1	OK	65.7676	53.5318	-0.29698	-0.530566	0.6442	0.99889	no
e_gw1.1.2665.1	e_gw1.1.2665.1	-	chromosome_1:442530-444078	ipo323	hog1	OK	17.192	18.0532	0.0705189	0.114059	0.92205	0.99889	no
e_gw1.1.2691.1	e_gw1.1.2691.1	-	chromosome_1:4755951-4757779	ipo323	hog1	OK	21.96	22.5464	0.0380178	0.063334	0.9562	0.99889	no
e_gw1.1.2706.1	e_gw1.1.2706.1	-	chromosome_1:138343-140192	ipo323	hog1	OK	24.9498	18.4055	-0.43889	-0.725905	0.5207	0.99889	no
e_gw1.1.2716.1	e_gw1.1.2716.1	-	chromosome_1:2316138-2317626	ipo323	hog1	OK	1.35332	2.37104	0.809023	0.920874	0.4476	0.99889	no
e_gw1.1.2724.1	e_gw1.1.2724.1	-	chromosome_1:299157-300513	ipo323	hog1	OK	28.7298	37.0227	0.365865	0.640464	0.59445	0.99889	no
e_gw1.1.2732.1	e_gw1.1.2732.1	-	chromosome_1:5569960-5574309	ipo323	hog1	OK	73.6684	92.4296	0.327309	0.407346	0.71945	0.99889	no
e_gw1.1.2750.1	e_gw1.1.2750.1	-	chromosome_1:863556-864941	ipo323	hog1	OK	10.2232	12.9103	0.336674	0.523145	0.67455	0.99889	no
e_gw1.1.2763.1	e_gw1.1.2763.1	-	chromosome_1:4151787-4152804	ipo323	hog1	OK	2.5571	3.5329	0.466345	0.5887	0.652	0.99889	no
e_gw1.1.2768.1	e_gw1.1.2768.1	-	chromosome_1:3028804-3030196	ipo323	hog1	OK	46.7563	42.6567	-0.13239	-0.23696	0.833	0.99889	no
e_gw1.1.2791.1	e_gw1.1.2791.1	-	chromosome_1:1945339-1946567	ipo323	hog1	OK	45.9483	50.8503	0.146245	0.266987	0.8231	0.99889	no
e_gw1.1.2823.1	e_gw1.1.2823.1	-	chromosome_1:5363948-5365423	ipo323	hog1	OK	59.1739	60.5781	0.0338335	0.0612323	0.9559	0.99889	no
e_gw1.1.2849.1	e_gw1.1.2849.1	-	chromosome_1:793633-795322	ipo323	hog1	OK	12.6385	18.2174	0.527495	0.840605	0.47195	0.99889	no
e_gw1.1.2854.1	e_gw1.1.2854.1	-	chromosome_1:5646968-5648300	ipo323	hog1	OK	46.1358	35.8291	-0.364755	-0.648503	0.5853	0.99889	no
e_gw1.1.2867.1	e_gw1.1.2867.1	-	chromosome_1:2238026-2239310	ipo323	hog1	OK	50.6201	43.7494	-0.210446	-0.378493	0.7507	0.99889	no
e_gw1.1.2872.1	e_gw1.1.2872.1	-	chromosome_1:1745694-1750061	ipo323	hog1	OK	194.819	207.216	0.0890053	0.0923449	0.92485	0.99889	no
e_gw1.1.2899.1	e_gw1.1.2899.1	-	chromosome_1:328404-331095	ipo323	hog1	OK	31.8361	38.636	0.279285	0.280254	0.77575	0.99889	no
e_gw1.1.2916.1	e_gw1.1.2916.1	-	chromosome_1:3073325-3074605	ipo323	hog1	OK	43.1141	42.049	-0.0360874	-0.0649757	0.955	0.99889	no
e_gw1.1.2932.1	e_gw1.1.2932.1	-	chromosome_1:4471226-4472480	ipo323	hog1	OK	42.2831	40.3764	-0.0665704	-0.119288	0.9168	0.99889	no
e_gw1.1.2934.1	e_gw1.1.2934.1	-	chromosome_1:5641148-5642508	ipo323	hog1	OK	41.4047	27.7388	-0.577889	-1.01357	0.39735	0.99889	no
e_gw1.1.294.1	e_gw1.1.294.1	-	chromosome_1:5592164-5594297	ipo323	hog1	OK	62.0294	71.0811	0.196514	0.326856	0.76795	0.99889	no
e_gw1.1.2944.1	e_gw1.1.2944.1	-	chromosome_1:5625316-5626309	ipo323	hog1	NOTEST	0.806263	1.00908	0.323717	0	1	1	no
e_gw1.1.2956.1	e_gw1.1.2956.1	-	chromosome_1:5098928-5099702	ipo323	hog1	OK	40.7675	46.7314	0.196971	0.376507	0.78205	0.99889	no
e_gw1.1.2968.1	e_gw1.1.2968.1	-	chromosome_1:5930450-5931671	ipo323	hog1	OK	25.7808	25.7129	-0.00380572	-0.00649187	0.9947	0.99889	no
e_gw1.1.2980.1	e_gw1.1.2980.1	-	chromosome_1:5281959-5283156	ipo323	hog1	OK	30.3128	38.2044	0.333809	0.58757	0.61985	0.99889	no
e_gw1.1.2996.1	e_gw1.1.2996.1	-	chromosome_1:1286228-1287458	ipo323	hog1	OK	103.138	44.7001	-1.20623	-2.2076	0.0697	0.890786	no
e_gw1.1.2999.1	e_gw1.1.2999.1	-	chromosome_1:4555104-4556220	ipo323	hog1	OK	99.7417	58.3213	-0.774175	-1.44516	0.23585	0.99889	no
e_gw1.1.3000.1	e_gw1.1.3000.1	-	chromosome_1:697180-698372	ipo323	hog1	OK	1.96372	2.8053	0.514564	0.618343	0.6376	0.99889	no
e_gw1.1.3002.1	e_gw1.1.3002.1	-	chromosome_1:2227264-2228509	ipo323	hog1	OK	91.9584	102.384	0.154941	0.283315	0.8114	0.99889	no
e_gw1.1.3006.1	e_gw1.1.3006.1	-	chromosome_1:4314850-4316182	ipo323	hog1	OK	16.8535	34.6971	1.04177	1.75618	0.14575	0.99889	no
e_gw1.1.3012.1	e_gw1.1.3012.1	-	chromosome_1:986328-987612	ipo323	hog1	OK	45.0016	45.3009	0.00956185	0.0172412	0.98855	0.99889	no
e_gw1.1.3024.1	e_gw1.1.3024.1	-	chromosome_1:5489320-5490287	ipo323	hog1	NOTEST	0.470567	1.51567	1.68749	0	1	1	no
e_gw1.1.3046.1	e_gw1.1.3046.1	-	chromosome_1:964671-965889	ipo323	hog1	OK	1.74454	2.28418	0.388831	0.452496	0.7199	0.99889	no
e_gw1.1.3054.1	e_gw1.1.3054.1	-	chromosome_1:4510695-4511870	ipo323	hog1	OK	363.795	63.7363	-2.51294	-4.37014	0.0012	0.0752566	no
e_gw1.1.3064.1	e_gw1.1.3064.1	-	chromosome_1:811093-812542	ipo323	hog1	OK	131.148	125.459	-0.0639812	-0.119762	0.92215	0.99889	no
e_gw1.1.3067.1	e_gw1.1.3067.1	-	chromosome_1:2598560-2599568	ipo323	hog1	OK	35.5087	32.0287	-0.14881	-0.265783	0.8337	0.99889	no
e_gw1.1.3078.1	e_gw1.1.3078.1	-	chromosome_1:866664-867600	ipo323	hog1	OK	19.1131	19.3475	0.0175826	0.0296169	0.9814	0.99889	no
e_gw1.1.308.1	e_gw1.1.308.1	-	chromosome_1:5694343-5696673	ipo323	hog1	OK	22.3356	14.1072	-0.662916	-1.07244	0.331	0.99889	no
e_gw1.1.3096.1	e_gw1.1.3096.1	-	chromosome_1:130942-131722	ipo323	hog1	OK	4.08259	10.6587	1.38447	2.02757	0.1522	0.99889	no
e_gw1.1.3099.1	e_gw1.1.3099.1	-	chromosome_1:5527061-5528290	ipo323	hog1	OK	12.7567	17.2585	0.436055	0.699668	0.5674	0.99889	no
e_gw1.1.3103.1	e_gw1.1.3103.1	-	chromosome_1:2434608-2435607	ipo323	hog1	OK	23.5325	24.9162	0.082432	0.141396	0.909	0.99889	no
e_gw1.1.3105.1	e_gw1.1.3105.1	-	chromosome_1:5932183-5933533	ipo323	hog1	OK	16.6776	22.2549	0.416214	0.687694	0.5756	0.99889	no
e_gw1.1.3106.1	e_gw1.1.3106.1	-	chromosome_1:5555851-5557017	ipo323	hog1	OK	30.0334	22.7887	-0.398251	-0.685209	0.57935	0.99889	no
e_gw1.1.3117.1	e_gw1.1.3117.1	-	chromosome_1:3840794-3842045	ipo323	hog1	OK	21.4524	21.8134	0.0240742	0.0406733	0.97245	0.99889	no
e_gw1.1.3149.1	e_gw1.1.3149.1	-	chromosome_1:153145-154180	ipo323	hog1	OK	49.7057	38.1397	-0.382117	-0.700457	0.5679	0.99889	no
e_gw1.1.3185.1	e_gw1.1.3185.1	-	chromosome_1:2482832-2484029	ipo323	hog1	OK	69.9001	29.8994	-1.22518	-2.24565	0.0779	0.941681	no
e_gw1.1.3187.1	e_gw1.1.3187.1	-	chromosome_1:3931775-3932791	ipo323	hog1	OK	48.9309	43.6244	-0.165608	-0.308897	0.8055	0.99889	no
e_gw1.1.3204.1	e_gw1.1.3204.1	-	chromosome_1:5280393-5281425	ipo323	hog1	OK	20.7575	43.4214	1.06477	1.86635	0.13725	0.99889	no
e_gw1.1.3206.1	e_gw1.1.3206.1	-	chromosome_1:622733-623868	ipo323	hog1	OK	11.5924	11.285	-0.0387688	-0.0606632	0.9608	0.99889	no
e_gw1.1.3225.1	e_gw1.1.3225.1	-	chromosome_1:1161459-1162230	ipo323	hog1	OK	10.2454	28.8158	1.49188	2.53196	0.0687	0.885437	no
e_gw1.1.3275.1	e_gw1.1.3275.1	-	chromosome_1:2920656-2921683	ipo323	hog1	OK	19.5309	24.265	0.313117	0.537841	0.67675	0.99889	no
e_gw1.1.3285.1	e_gw1.1.3285.1	-	chromosome_1:2088195-2089068	ipo323	hog1	OK	75.5397	82.3049	0.123742	0.245279	0.84855	0.99889	no
e_gw1.1.3295.1	e_gw1.1.3295.1	-	chromosome_1:2624636-2625572	ipo323	hog1	OK	152.527	134.756	-0.178711	-0.348007	0.7808	0.99889	no
e_gw1.1.3301.1	e_gw1.1.3301.1	-	chromosome_1:4710357-4710998	ipo323	hog1	OK	119.201	94.6015	-0.333458	-0.756071	0.61285	0.99889	no
e_gw1.1.3324.1	e_gw1.1.3324.1	-	chromosome_1:3000353-3001541	ipo323	hog1	OK	9.72055	10.7016	0.13871	0.213069	0.86425	0.99889	no
e_gw1.1.3329.1	e_gw1.1.3329.1	-	chromosome_1:1750187-1750980	ipo323	hog1	OK	57.0186	49.0421	-0.217411	-0.43037	0.7565	0.99889	no
e_gw1.1.3330.1	e_gw1.1.3330.1	-	chromosome_1:5710118-5711110	ipo323	hog1	OK	139.845	63.8692	-1.13064	-2.18612	0.08835	0.99889	no
e_gw1.1.3335.1	e_gw1.1.3335.1	-	chromosome_1:4057710-4058637	ipo323	hog1	OK	9.38753	8.3558	-0.167966	-0.256207	0.84335	0.99889	no
e_gw1.1.3337.1	e_gw1.1.3337.1	-	chromosome_1:3972154-3973537	ipo323	hog1	OK	39.3968	27.8891	-0.498377	-0.900638	0.4838	0.99889	no
e_gw1.1.3344.1	e_gw1.1.3344.1	-	chromosome_1:4093799-4095071	ipo323	hog1	OK	54.0643	59.1172	0.128903	0.24371	0.8434	0.99889	no
e_gw1.1.3362.1	e_gw1.1.3362.1	-	chromosome_1:2910520-2911694	ipo323	hog1	OK	150.965	106.853	-0.498586	-0.97333	0.43985	0.99889	no
e_gw1.1.3363.1	e_gw1.1.3363.1	-	chromosome_1:5921182-5922383	ipo323	hog1	OK	42.6997	38.9735	-0.131732	-0.244787	0.84785	0.99889	no
e_gw1.1.3378.1	e_gw1.1.3378.1	-	chromosome_1:2941107-2942126	ipo323	hog1	OK	2.19813	4.57302	1.05687	1.33321	0.3213	0.99889	no
e_gw1.1.3396.1	e_gw1.1.3396.1	-	chromosome_1:3648535-3649374	ipo323	hog1	OK	21.8105	26.7958	0.296984	0.531501	0.7022	0.99889	no
e_gw1.1.3397.1	e_gw1.1.3397.1	-	chromosome_1:579844-580948	ipo323	hog1	OK	125.858	86.2774	-0.544747	-1.09264	0.40555	0.99889	no
e_gw1.1.3405.1	e_gw1.1.3405.1	-	chromosome_1:942183-943008	ipo323	hog1	OK	9.13713	12.9167	0.499418	0.793826	0.55705	0.99889	no
e_gw1.1.3410.1	e_gw1.1.3410.1	-	chromosome_1:933249-934092	ipo323	hog1	OK	12.5638	14.4127	0.198076	0.323549	0.80475	0.99889	no
e_gw1.1.3427.1	e_gw1.1.3427.1	-	chromosome_1:2278391-2279562	ipo323	hog1	OK	88.5361	52.3437	-0.75825	-1.4961	0.2562	0.99889	no
e_gw1.1.3435.1	e_gw1.1.3435.1	-	chromosome_1:4691641-4692436	ipo323	hog1	OK	60.3252	64.7134	0.101303	0.203685	0.8836	0.99889	no
e_gw1.1.3448.1	e_gw1.1.3448.1	-	chromosome_1:1461255-1462017	ipo323	hog1	OK	58.9875	72.9343	0.306188	0.616281	0.64515	0.99889	no
e_gw1.1.3487.1	e_gw1.1.3487.1	-	chromosome_1:4832712-4833597	ipo323	hog1	OK	49.003	45.0813	-0.12034	-0.22705	0.8624	0.99889	no
e_gw1.1.3491.1	e_gw1.1.3491.1	-	chromosome_1:5528744-5529767	ipo323	hog1	OK	5.79483	7.69758	0.409639	0.601977	0.66005	0.99889	no
e_gw1.1.3508.1	e_gw1.1.3508.1	-	chromosome_1:2423299-2424224	ipo323	hog1	OK	53.7085	40.0257	-0.424225	-0.807256	0.5458	0.99889	no
e_gw1.1.3510.1	e_gw1.1.3510.1	-	chromosome_1:4414567-4415395	ipo323	hog1	OK	24.8644	24.5395	-0.018972	-0.0338958	0.9793	0.99889	no
e_gw1.1.352.1	e_gw1.1.352.1	-	chromosome_1:2415220-2417395	ipo323	hog1	OK	40.2042	39.5114	-0.0250772	-0.0429074	0.9704	0.99889	no
e_gw1.1.3528.1	e_gw1.1.3528.1	-	chromosome_1:2665211-2666239	ipo323	hog1	OK	121.482	128.885	0.085347	0.178378	0.8972	0.99889	no
e_gw1.1.3536.1	e_gw1.1.3536.1	-	chromosome_1:1548099-1548633	ipo323	hog1	OK	4.17086	7.19655	0.786959	1.19694	0.4886	0.99889	no
e_gw1.1.3544.1	e_gw1.1.3544.1	-	chromosome_1:4448340-4449049	ipo323	hog1	OK	100.074	70.2095	-0.511325	-1.09753	0.4503	0.99889	no
e_gw1.1.3558.1	e_gw1.1.3558.1	-	chromosome_1:5253725-5254654	ipo323	hog1	OK	139.931	308.041	1.13841	2.2119	0.092	0.99889	no
e_gw1.1.3569.1	e_gw1.1.3569.1	-	chromosome_1:2559395-2560166	ipo323	hog1	OK	64.156	27.0694	-1.24492	-2.36638	0.08675	0.990403	no
e_gw1.1.3604.1	e_gw1.1.3604.1	-	chromosome_1:3954200-3955514	ipo323	hog1	OK	14.7833	9.22664	-0.68009	-1.0604	0.38705	0.99889	no
e_gw1.1.3635.1	e_gw1.1.3635.1	-	chromosome_1:5179218-5180056	ipo323	hog1	OK	128.903	116.678	-0.143754	-0.314136	0.8222	0.99889	no
e_gw1.1.3643.1	e_gw1.1.3643.1	-	chromosome_1:1797861-1798616	ipo323	hog1	OK	4.4934	2.41489	-0.895849	-1.16191	0.42545	0.99889	no
e_gw1.1.3650.1	e_gw1.1.3650.1	-	chromosome_1:4351527-4352386	ipo323	hog1	OK	59.6148	93.9291	0.655902	1.3767	0.3362	0.99889	no
e_gw1.1.3663.1	e_gw1.1.3663.1	-	chromosome_1:940523-941370	ipo323	hog1	OK	452.854	259.544	-0.80307	-1.65243	0.23915	0.99889	no
e_gw1.1.3671.1	e_gw1.1.3671.1	-	chromosome_1:3632416-3633130	ipo323	hog1	OK	34.4439	49.1739	0.513644	1.01333	0.4861	0.99889	no
e_gw1.1.3677.1	e_gw1.1.3677.1	-	chromosome_1:4727565-4728216	ipo323	hog1	OK	4.94192	18.1615	1.87774	2.97638	0.0586	0.816003	no
e_gw1.1.3685.1	e_gw1.1.3685.1	-	chromosome_1:1562453-1563129	ipo323	hog1	OK	3.08805	1.72371	-0.84118	-1.01896	0.53025	0.99889	no
e_gw1.1.3687.1	e_gw1.1.3687.1	-	chromosome_1:3440635-3441313	ipo323	hog1	OK	1.16567	3.75978	1.68949	1.91132	0.2217	0.99889	no
e_gw1.1.370.1	e_gw1.1.370.1	-	chromosome_1:4337110-4339023	ipo323	hog1	OK	17.8349	21.5859	0.27539	0.450876	0.69245	0.99889	no
e_gw1.1.371.1	e_gw1.1.371.1	-	chromosome_1:3019857-3021988	ipo323	hog1	OK	19.8509	9.92333	-1.00031	-1.57373	0.1585	0.99889	no
e_gw1.1.3716.1	e_gw1.1.3716.1	-	chromosome_1:4766235-4766730	ipo323	hog1	OK	110.019	87.6923	-0.327233	-0.794874	0.6392	0.99889	no
e_gw1.1.3743.1	e_gw1.1.3743.1	-	chromosome_1:985272-985950	ipo323	hog1	OK	89.465	79.582	-0.168882	-0.358281	0.79685	0.99889	no
e_gw1.1.3745.1	e_gw1.1.3745.1	-	chromosome_1:3521266-3521862	ipo323	hog1	OK	76.2094	77.7521	0.0289131	0.0656091	0.96745	0.99889	no
e_gw1.1.3752.1	e_gw1.1.3752.1	-	chromosome_1:764505-764910	ipo323	hog1	OK	7.46239	5.39344	-0.468431	-0.812227	0.6902	0.99889	no
e_gw1.1.3762.1	e_gw1.1.3762.1	-	chromosome_1:5491493-5492165	ipo323	hog1	OK	121	114.661	-0.0776331	-0.169079	0.90745	0.99889	no
e_gw1.1.380.1	e_gw1.1.380.1	-	chromosome_1:1054587-1056507	ipo323	hog1	OK	3.25528	8.70885	1.4197	1.95909	0.1018	0.99889	no
e_gw1.1.3808.1	e_gw1.1.3808.1	-	chromosome_1:3664053-3664616	ipo323	hog1	OK	176.395	37.6732	-2.2272	-5.65053	0.0058	0.207632	no
e_gw1.1.384.1	e_gw1.1.384.1	-	chromosome_1:4273087-4275054	ipo323	hog1	OK	64.2883	28.3758	-1.1799	-2.01805	0.0751	0.924775	no
e_gw1.1.3842.1	e_gw1.1.3842.1	-	chromosome_1:3527091-3527677	ipo323	hog1	OK	239.674	215.307	-0.154673	-0.389095	0.80525	0.99889	no
e_gw1.1.3852.1	e_gw1.1.3852.1	-	chromosome_1:1939362-1939949	ipo323	hog1	OK	82.3468	68.8431	-0.258402	-0.621516	0.72275	0.99889	no
e_gw1.1.3856.1	e_gw1.1.3856.1	-	chromosome_1:889605-890007	ipo323	hog1	OK	24.0932	33.8374	0.489992	1.15019	0.5751	0.99889	no
e_gw1.1.3874.1	e_gw1.1.3874.1	-	chromosome_1:4060069-4060548	ipo323	hog1	OK	305.115	397.052	0.379975	1.10193	0.56085	0.99889	no
e_gw1.1.3882.1	e_gw1.1.3882.1	-	chromosome_1:356770-357004	ipo323	hog1	OK	53.8478	20.8824	-1.3666	-6.62634	0.2556	0.99889	no
e_gw1.1.3894.1	e_gw1.1.3894.1	-	chromosome_1:2254701-2255203	ipo323	hog1	OK	130.099	131.298	0.0132307	0.0352513	0.98395	0.99889	no
e_gw1.1.3928.1	e_gw1.1.3928.1	-	chromosome_1:5926217-5926514	ipo323	hog1	OK	41.7818	25.3557	-0.720566	-2.30409	0.4565	0.99889	no
e_gw1.1.3930.1	e_gw1.1.3930.1	-	chromosome_1:3439611-3439938	ipo323	hog1	OK	34.6371	31.4545	-0.139053	-0.399129	0.8752	0.99889	no
e_gw1.1.3935.1	e_gw1.1.3935.1	-	chromosome_1:1909780-1910168	ipo323	hog1	OK	103.563	103.781	0.0030311	0.0100025	0.9917	0.99889	no
e_gw1.1.3942.1	e_gw1.1.3942.1	-	chromosome_1:4225826-4226207	ipo323	hog1	OK	5.41204	3.14545	-0.782909	-1.3508	0.61085	0.99889	no
e_gw1.1.3949.1	e_gw1.1.3949.1	-	chromosome_1:5446214-5446572	ipo323	hog1	OK	27.5099	22.7431	-0.27452	-0.79717	0.78765	0.99889	no
e_gw1.1.3953.1	e_gw1.1.3953.1	-	chromosome_1:951875-952109	ipo323	hog1	NOTEST	3.16752	0	-inf	0	1	1	no
e_gw1.1.3954.1	e_gw1.1.3954.1	-	chromosome_1:5369344-5369728	ipo323	hog1	OK	562.068	525.569	-0.0968645	-0.435953	0.8824	0.99889	no
e_gw1.1.3955.1	e_gw1.1.3955.1	-	chromosome_1:5132225-5132459	ipo323	hog1	OK	41.1777	25.523	-0.690067	-3.31999	0.554	0.99889	no
e_gw1.1.3957.1	e_gw1.1.3957.1	-	chromosome_1:3112569-3113113	ipo323	hog1	OK	555.296	676.436	0.284696	1.28962	0.66665	0.99889	no
e_gw1.1.3959.1	e_gw1.1.3959.1	-	chromosome_1:1907166-1907525	ipo323	hog1	OK	237.905	344.499	0.534113	2.33809	0.4429	0.99889	no
e_gw1.1.3984.1	e_gw1.1.3984.1	-	chromosome_1:1640551-1640785	ipo323	hog1	NOTEST	0	0	0	0	1	1	no
e_gw1.1.3989.1	e_gw1.1.3989.1	-	chromosome_1:735954-736214	ipo323	hog1	OK	178.489	274.116	0.618946	5.97713	0.4816	0.99889	no
e_gw1.1.402.1	e_gw1.1.402.1	-	chromosome_1:2817584-2819567	ipo323	hog1	OK	37.4113	40.0265	0.097481	0.169395	0.8793	0.99889	no
e_gw1.1.4020.1	e_gw1.1.4020.1	-	chromosome_1:5185614-5187163	ipo323	hog1	OK	2.14751	3.06455	0.513011	0.634905	0.6004	0.99889	no
e_gw1.1.4034.1	e_gw1.1.4034.1	-	chromosome_1:2924620-2926658	ipo323	hog1	OK	392.616	658.216	0.745442	1.01876	0.3701	0.99889	no
e_gw1.1.4057.1	e_gw1.1.4057.1	-	chromosome_1:2020854-2022859	ipo323	hog1	OK	22.1089	36.4851	0.722684	1.22863	0.28355	0.99889	no
e_gw1.1.4064.1	e_gw1.1.4064.1	-	chromosome_1:4670795-4671944	ipo323	hog1	OK	7.33786	19.9148	1.44041	2.23299	0.07575	0.927395	no
e_gw1.1.4068.1	e_gw1.1.4068.1	-	chromosome_1:1873240-1874669	ipo323	hog1	OK	75.5652	102.36	0.437859	0.782782	0.5	0.99889	no
e_gw1.1.4078.1	e_gw1.1.4078.1	-	chromosome_1:977858-979157	ipo323	hog1	OK	52.8437	51.9252	-0.0252984	-0.045797	0.97015	0.99889	no
e_gw1.1.4080.1	e_gw1.1.4080.1	-	chromosome_1:2812181-2813333	ipo323	hog1	OK	50.9105	53.2864	0.0658042	0.121079	0.9209	0.99889	no
e_gw1.1.4083.1	e_gw1.1.4083.1	-	chromosome_1:3292949-3293819	ipo323	hog1	OK	31.2	30.6172	-0.0272001	-0.0493842	0.9686	0.99889	no
e_gw1.1.4097.1	e_gw1.1.4097.1	-	chromosome_1:3568046-3568901	ipo323	hog1	OK	33.1729	34.2272	0.0451355	0.0822566	0.94995	0.99889	no
e_gw1.1.4112.1	e_gw1.1.4112.1	-	chromosome_1:1764908-1765964	ipo323	hog1	OK	33.5172	34.4101	0.037931	0.067524	0.95545	0.99889	no
e_gw1.1.4130.1	e_gw1.1.4130.1	-	chromosome_1:5826709-5827735	ipo323	hog1	OK	4.37742	8.82205	1.01103	1.4531	0.27175	0.99889	no
e_gw1.1.4131.1	e_gw1.1.4131.1	-	chromosome_1:5167087-5168461	ipo323	hog1	OK	8.43241	9.32265	0.144795	0.216681	0.85845	0.99889	no
e_gw1.1.4133.1	e_gw1.1.4133.1	-	chromosome_1:1038607-1039595	ipo323	hog1	OK	180.095	163.5	-0.13947	-0.271312	0.8247	0.99889	no
e_gw1.1.4163.1	e_gw1.1.4163.1	-	chromosome_1:5891699-5891879	ipo323	hog1	NOTEST	0	0	0	0	1	1	no
e_gw1.1.4164.1	e_gw1.1.4164.1	-	chromosome_1:1686559-1687356	ipo323	hog1	OK	22.8863	63.7795	1.47861	2.84201	0.0476	0.726353	no
e_gw1.1.418.1	e_gw1.1.418.1	-	chromosome_1:2249235-2251699	ipo323	hog1	NOTEST	0.791275	0.917259	0.213149	0	1	1	no
e_gw1.1.4185.1	e_gw1.1.4185.1	-	chromosome_1:1102051-1102567	ipo323	hog1	OK	37.03	67.2255	0.860314	1.88606	0.25475	0.99889	no
e_gw1.1.4212.1	e_gw1.1.4212.1	-	chromosome_1:1721070-1721586	ipo323	hog1	OK	226.69	308.781	0.44586	1.33536	0.4963	0.99889	no
e_gw1.1.4218.1	e_gw1.1.4218.1	-	chromosome_1:5951337-5951577	ipo323	hog1	OK	19.9393	10.4263	-0.935389	-3.3922	0.54095	0.99889	no
e_gw1.1.4238.1	e_gw1.1.4238.1	-	chromosome_1:2572920-2573475	ipo323	hog1	OK	30.5991	37.2401	0.283371	0.650747	0.7286	0.99889	no
e_gw1.1.4254.1	e_gw1.1.4254.1	-	chromosome_1:3282701-3282995	ipo323	hog1	OK	12.8985	21.9227	0.765222	2.15794	0.5078	0.99889	no
e_gw1.1.4255.1	e_gw1.1.4255.1	-	chromosome_1:5083050-5083254	ipo323	hog1	OK	25.7131	66.1491	1.36322	10.1097	0.32595	0.99889	no
e_gw1.1.4260.1	e_gw1.1.4260.1	-	chromosome_1:1901049-1901502	ipo323	hog1	OK	1562.08	1398.89	-0.15918	-5.4114	0.8409	0.99889	no
e_gw1.1.436.1	e_gw1.1.436.1	-	chromosome_1:1404479-1406000	ipo323	hog1	OK	39.3233	38.0603	-0.0470971	-0.0825768	0.94345	0.99889	no
e_gw1.1.444.1	e_gw1.1.444.1	-	chromosome_1:3204958-3207123	ipo323	hog1	OK	114.723	88.5496	-0.373593	-0.603628	0.5857	0.99889	no
e_gw1.1.483.1	e_gw1.1.483.1	-	chromosome_1:379301-381080	ipo323	hog1	OK	10.6718	9.12046	-0.226625	-0.342028	0.76215	0.99889	no
e_gw1.1.486.1	e_gw1.1.486.1	-	chromosome_1:3252766-3254548	ipo323	hog1	OK	107.308	110.933	0.0479271	0.0787272	0.9428	0.99889	no
e_gw1.1.487.1	e_gw1.1.487.1	-	chromosome_1:2452411-2454027	ipo323	hog1	OK	7.96968	7.14362	-0.157867	-0.230179	0.84215	0.99889	no
e_gw1.1.49.1	e_gw1.1.49.1	-	chromosome_1:1134103-1138058	ipo323	hog1	OK	52.7608	30.3487	-0.797834	-1.23825	0.24115	0.99889	no
e_gw1.1.492.1	e_gw1.1.492.1	-	chromosome_1:2179137-2181288	ipo323	hog1	OK	24.0109	13.0538	-0.879222	-1.41935	0.2152	0.99889	no
e_gw1.1.494.1	e_gw1.1.494.1	-	chromosome_1:5550949-5552735	ipo323	hog1	OK	2.57164	1.62284	-0.664168	-0.790101	0.50905	0.99889	no
e_gw1.1.497.1	e_gw1.1.497.1	-	chromosome_1:4694504-4696333	ipo323	hog1	OK	23.8999	16.9062	-0.499448	-0.819915	0.47015	0.99889	no
e_gw1.1.502.1	e_gw1.1.502.1	-	chromosome_1:1951902-1954351	ipo323	hog1	OK	38.7228	67.0944	0.793011	1.38782	0.22545	0.99889	no
e_gw1.1.525.1	e_gw1.1.525.1	-	chromosome_1:4864972-4866670	ipo323	hog1	OK	12.4575	10.2779	-0.277466	-0.425406	0.70585	0.99889	no
e_gw1.1.529.1	e_gw1.1.529.1	-	chromosome_1:2222384-2224438	ipo323	hog1	OK	1.99182	3.61003	0.857919	1.08096	0.34565	0.99889	no
e_gw1.1.537.1	e_gw1.1.537.1	-	chromosome_1:1854581-1855910	ipo323	hog1	OK	25.7658	43.3782	0.751514	1.31669	0.27575	0.99889	no
e_gw1.1.540.1	e_gw1.1.540.1	-	chromosome_1:5011527-5013213	ipo323	hog1	OK	18.0874	7.48673	-1.27258	-1.95217	0.0908	0.99889	no
e_gw1.1.547.1	e_gw1.1.547.1	-	chromosome_1:626688-628516	ipo323	hog1	OK	98.4876	104.712	0.0884114	0.148098	0.89365	0.99889	no
e_gw1.1.549.1	e_gw1.1.549.1	-	chromosome_1:4753561-4755230	ipo323	hog1	OK	73.3748	65.1294	-0.171976	-0.301459	0.78555	0.99889	no
e_gw1.1.562.1	e_gw1.1.562.1	-	chromosome_1:2343419-2345597	ipo323	hog1	OK	6.38462	13.5216	1.0826	1.61272	0.16595	0.99889	no
e_gw1.1.568.1	e_gw1.1.568.1	-	chromosome_1:3866514-3868158	ipo323	hog1	OK	63.0739	52.0778	-0.276375	-0.484868	0.6742	0.99889	no
e_gw1.1.584.1	e_gw1.1.584.1	-	chromosome_1:5928373-5929870	ipo323	hog1	OK	57.768	45.4319	-0.346564	-0.615875	0.59635	0.99889	no
e_gw1.1.586.1	e_gw1.1.586.1	-	chromosome_1:4638266-4639874	ipo323	hog1	OK	71.8688	66.9321	-0.102667	-0.181211	0.8664	0.99889	no
e_gw1.1.607.1	e_gw1.1.607.1	-	chromosome_1:2106275-2107958	ipo323	hog1	OK	42.0083	23.0084	-0.868517	-1.4848	0.1963	0.99889	no
e_gw1.1.613.1	e_gw1.1.613.1	-	chromosome_1:5577262-5578932	ipo323	hog1	OK	1.47422	1.61251	0.129359	0.1462	0.904	0.99889	no
e_gw1.1.618.1	e_gw1.1.618.1	-	chromosome_1:1664702-1666463	ipo323	hog1	OK	41.1288	31.1795	-0.399549	-0.690817	0.54075	0.99889	no
e_gw1.1.628.1	e_gw1.1.628.1	-	chromosome_1:4750483-4752330	ipo323	hog1	OK	23.1943	15.0673	-0.622348	-1.01257	0.37345	0.99889	no
e_gw1.1.632.1	e_gw1.1.632.1	-	chromosome_1:2467387-2468823	ipo323	hog1	OK	0.35407	2.0216	2.51339	2.25058	0.1276	0.99889	no
e_gw1.1.651.1	e_gw1.1.651.1	-	chromosome_1:5959663-5961363	ipo323	hog1	OK	88.6234	79.2204	-0.161815	-0.28365	0.804	0.99889	no
e_gw1.1.657.1	e_gw1.1.657.1	-	chromosome_1:4896451-4898259	ipo323	hog1	OK	22.8859	20.9401	-0.128187	-0.212586	0.85355	0.99889	no
e_gw1.1.667.1	e_gw1.1.667.1	-	chromosome_1:5610188-5611799	ipo323	hog1	OK	29.2149	40.6254	0.475676	0.82246	0.46895	0.99889	no
e_gw1.1.671.1	e_gw1.1.671.1	-	chromosome_1:5553509-5555121	ipo323	hog1	OK	45.1463	34.7071	-0.379375	-0.668735	0.56365	0.99889	no
e_gw1.1.674.1	e_gw1.1.674.1	-	chromosome_1:5731622-5733316	ipo323	hog1	OK	136.432	113.813	-0.261516	-0.440816	0.70285	0.99889	no
e_gw1.1.694.1	e_gw1.1.694.1	-	chromosome_1:4469383-4471033	ipo323	hog1	OK	38.4213	36.1866	-0.0864542	-0.150694	0.89615	0.99889	no
e_gw1.1.709.1	e_gw1.1.709.1	-	chromosome_1:413322-414744	ipo323	hog1	OK	29.0614	24.8056	-0.228443	-0.388743	0.7353	0.99889	no
e_gw1.1.726.1	e_gw1.1.726.1	-	chromosome_1:2546350-2547874	ipo323	hog1	OK	47.2283	37.2984	-0.340537	-0.597705	0.60075	0.99889	no
e_gw1.1.752.1	e_gw1.1.752.1	-	chromosome_1:2359773-2361448	ipo323	hog1	OK	5.61299	5.21379	-0.106438	-0.148507	0.90105	0.99889	no
e_gw1.1.763.1	e_gw1.1.763.1	-	chromosome_1:3947047-3948472	ipo323	hog1	OK	19.189	18.9883	-0.0151709	-0.0248154	0.9825	0.99889	no
e_gw1.1.783.1	e_gw1.1.783.1	-	chromosome_1:4889653-4891161	ipo323	hog1	OK	17.4369	16.5913	-0.0717177	-0.115611	0.92255	0.99889	no
e_gw1.1.794.1	e_gw1.1.794.1	-	chromosome_1:228768-230163	ipo323	hog1	OK	23.3084	21.7081	-0.102614	-0.171274	0.8833	0.99889	no
e_gw1.1.81.1	e_gw1.1.81.1	-	chromosome_1:4188954-4192936	ipo323	hog1	OK	66.3777	56.1481	-0.241462	-0.373949	0.7268	0.99889	no
e_gw1.1.828.1	e_gw1.1.828.1	-	chromosome_1:1962373-1963963	ipo323	hog1	OK	43.2996	53.4024	0.302552	0.53868	0.64485	0.99889	no
e_gw1.1.843.1	e_gw1.1.843.1	-	chromosome_1:1215963-1217445	ipo323	hog1	OK	94.2925	88.5969	-0.0898864	-0.157497	0.891	0.99889	no
e_gw1.1.875.1	e_gw1.1.875.1	-	chromosome_1:1458086-1459836	ipo323	hog1	OK	8.44382	9.31951	0.142358	0.212245	0.85285	0.99889	no
e_gw1.1.891.1	e_gw1.1.891.1	-	chromosome_1:1322915-1324300	ipo323	hog1	OK	23.6819	31.7132	0.421299	0.73071	0.5617	0.99889	no
e_gw1.1.905.1	e_gw1.1.905.1	-	chromosome_1:4376277-4377369	ipo323	hog1	OK	107.266	85.9971	-0.318835	-0.602303	0.61815	0.99889	no
e_gw1.1.927.1	e_gw1.1.927.1	-	chromosome_1:3149403-3150555	ipo323	hog1	OK	6.58326	7.73176	0.231995	0.338035	0.782	0.99889	no
e_gw1.1.932.1	e_gw1.1.932.1	-	chromosome_1:5241846-5249149	ipo323	hog1	OK	18.2876	23.7308	0.375894	0.647702	0.62235	0.99889	no
e_gw1.1.937.1	e_gw1.1.937.1	-	chromosome_1:949485-950814	ipo323	hog1	OK	16.5367	20.6595	0.321141	0.524967	0.6542	0.99889	no
e_gw1.1.945.1	e_gw1.1.945.1	-	chromosome_1:694027-695915	ipo323	hog1	OK	10.866	11.9206	0.133632	0.170984	0.8822	0.99889	no
e_gw1.1.97.1	e_gw1.1.97.1	-	chromosome_1:687890-691097	ipo323	hog1	OK	44.5506	41.4728	-0.103282	-0.165969	0.87465	0.99889	no
e_gw1.1.977.1	e_gw1.1.977.1	-	chromosome_1:3389523-3390823	ipo323	hog1	OK	70.7044	67.6581	-0.0635373	-0.117074	0.9183	0.99889	no
e_gw1.1.98.1	e_gw1.1.98.1	-	chromosome_1:3363513-3367212	ipo323	hog1	OK	58.4028	70.2202	0.265848	0.40139	0.69945	0.99889	no
e_gw1.10.1003.1	e_gw1.10.1003.1	-	chromosome_10:1296780-1297650	ipo323	hog1	OK	107.924	101.831	-0.0838414	-0.171344	0.89805	0.99889	no
e_gw1.10.1015.1	e_gw1.10.1015.1	-	chromosome_10:36786-37388	ipo323	hog1	OK	12.0787	45.1403	1.90195	3.65966	0.0323	0.580247	no
e_gw1.10.1031.1	e_gw1.10.1031.1	-	chromosome_10:419553-420012	ipo323	hog1	OK	4.83994	8.76256	0.856363	1.56116	0.50115	0.99889	no
e_gw1.10.124.1	e_gw1.10.124.1	-	chromosome_10:845207-846788	ipo323	hog1	OK	7.64389	11.9532	0.645019	0.967189	0.39565	0.99889	no
e_gw1.10.149.1	e_gw1.10.149.1	-	chromosome_10:1437566-1439416	ipo323	hog1	OK	8.86847	6.53477	-0.440548	-0.643441	0.5722	0.99889	no
e_gw1.10.150.1	e_gw1.10.150.1	-	chromosome_10:302527-304261	ipo323	hog1	OK	28.2339	27.3242	-0.0472506	-0.0802632	0.9416	0.99889	no
e_gw1.10.166.1	e_gw1.10.166.1	-	chromosome_10:652597-654325	ipo323	hog1	OK	15.1353	18.2985	0.273807	0.439216	0.69855	0.99889	no
e_gw1.10.170.1	e_gw1.10.170.1	-	chromosome_10:562315-564040	ipo323	hog1	OK	175.661	430.728	1.29398	1.94792	0.09285	0.99889	no
e_gw1.10.174.1	e_gw1.10.174.1	-	chromosome_10:753524-754927	ipo323	hog1	OK	126.068	196.127	0.637585	1.08315	0.3598	0.99889	no
e_gw1.10.188.1	e_gw1.10.188.1	-	chromosome_10:1445964-1447668	ipo323	hog1	OK	34.4396	31.7318	-0.118139	-0.203931	0.86125	0.99889	no
e_gw1.10.197.1	e_gw1.10.197.1	-	chromosome_10:751365-752697	ipo323	hog1	OK	42.1989	42.8544	0.0222395	0.0396463	0.9746	0.99889	no
e_gw1.10.210.1	e_gw1.10.210.1	-	chromosome_10:1442060-1443747	ipo323	hog1	OK	6.17672	6.07161	-0.0247596	-0.0351762	0.97855	0.99889	no
e_gw1.10.211.1	e_gw1.10.211.1	-	chromosome_10:904195-906200	ipo323	hog1	OK	41.406	39.3141	-0.0747943	-0.131327	0.90615	0.99889	no
e_gw1.10.239.1	e_gw1.10.239.1	-	chromosome_10:219956-221494	ipo323	hog1	OK	14.877	25.0764	0.753246	1.23578	0.2995	0.99889	no
e_gw1.10.261.1	e_gw1.10.261.1	-	chromosome_10:1059895-1061071	ipo323	hog1	OK	30.0795	31.5608	0.0693521	0.121829	0.92235	0.99889	no
e_gw1.10.268.1	e_gw1.10.268.1	-	chromosome_10:986281-987528	ipo323	hog1	OK	437.865	370.553	-0.240807	-0.386353	0.74365	0.99889	no
e_gw1.10.269.1	e_gw1.10.269.1	-	chromosome_10:1525633-1526852	ipo323	hog1	OK	51.0278	41.3229	-0.304341	-0.55328	0.6459	0.99889	no
e_gw1.10.28.1	e_gw1.10.28.1	-	chromosome_10:1274561-1278003	ipo323	hog1	OK	19.4741	17.6721	-0.14008	-0.227827	0.8255	0.99889	no
e_gw1.10.288.1	e_gw1.10.288.1	-	chromosome_10:1479377-1480511	ipo323	hog1	OK	13.1221	5.85775	-1.16358	-1.73801	0.16045	0.99889	no
e_gw1.10.298.1	e_gw1.10.298.1	-	chromosome_10:953141-954253	ipo323	hog1	OK	25.7978	21.4656	-0.26522	-0.452118	0.71285	0.99889	no
e_gw1.10.308.1	e_gw1.10.308.1	-	chromosome_10:1018232-1019331	ipo323	hog1	OK	22.0258	24.8499	0.174045	0.296672	0.80985	0.99889	no
e_gw1.10.318.1	e_gw1.10.318.1	-	chromosome_10:1610219-1611360	ipo323	hog1	OK	8.88252	13.9673	0.653014	1.02037	0.42665	0.99889	no
e_gw1.10.32.1	e_gw1.10.32.1	-	chromosome_10:237764-241079	ipo323	hog1	OK	20.6499	18.0761	-0.19205	-0.313566	0.7631	0.99889	no
e_gw1.10.322.1	e_gw1.10.322.1	-	chromosome_10:428616-429687	ipo323	hog1	OK	18.2289	14.6227	-0.318012	-0.518398	0.67825	0.99889	no
e_gw1.10.333.1	e_gw1.10.333.1	-	chromosome_10:556949-558083	ipo323	hog1	OK	29.7034	20.3985	-0.542164	-0.929547	0.45565	0.99889	no
e_gw1.10.354.1	e_gw1.10.354.1	-	chromosome_10:427693-428563	ipo323	hog1	OK	152.172	118.511	-0.360677	-0.721111	0.5735	0.99889	no
e_gw1.10.355.1	e_gw1.10.355.1	-	chromosome_10:235329-236249	ipo323	hog1	OK	188.659	96.2532	-0.970875	-1.94014	0.1406	0.99889	no
e_gw1.10.366.1	e_gw1.10.366.1	-	chromosome_10:1000075-1001017	ipo323	hog1	OK	82.7794	86.2892	0.0599083	0.11661	0.9258	0.99889	no
e_gw1.10.379.1	e_gw1.10.379.1	-	chromosome_10:1444869-1445821	ipo323	hog1	OK	6.40138	4.26438	-0.586049	-0.826923	0.53305	0.99889	no
e_gw1.10.39.1	e_gw1.10.39.1	-	chromosome_10:808193-811439	ipo323	hog1	OK	53.3074	51.4659	-0.0507179	-0.0803548	0.93825	0.99889	no
e_gw1.10.412.1	e_gw1.10.412.1	-	chromosome_10:1510492-1511401	ipo323	hog1	OK	8.64368	5.33808	-0.695325	-1.01567	0.44225	0.99889	no
e_gw1.10.429.1	e_gw1.10.429.1	-	chromosome_10:1487801-1488281	ipo323	hog1	OK	21.8875	25.079	0.196375	0.404897	0.8186	0.99889	no
e_gw1.10.467.1	e_gw1.10.467.1	-	chromosome_10:1231684-1237092	ipo323	hog1	OK	35.0491	38.4077	0.132016	0.198167	0.8476	0.99889	no
e_gw1.10.480.1	e_gw1.10.480.1	-	chromosome_10:1496897-1500304	ipo323	hog1	OK	2.91756	3.26635	0.162919	0.218113	0.8395	0.99889	no
e_gw1.10.49.1	e_gw1.10.49.1	-	chromosome_10:759135-762127	ipo323	hog1	OK	43.2635	12.1106	-1.83688	-2.96231	0.0098	0.286993	no
e_gw1.10.493.1	e_gw1.10.493.1	-	chromosome_10:705900-708978	ipo323	hog1	OK	37.2151	33.3234	-0.159353	-0.263122	0.80595	0.99889	no
e_gw1.10.497.1	e_gw1.10.497.1	-	chromosome_10:573668-576311	ipo323	hog1	OK	69.2581	88.2302	0.349289	0.543292	0.61295	0.99889	no
e_gw1.10.505.1	e_gw1.10.505.1	-	chromosome_10:1194573-1197437	ipo323	hog1	OK	76.6952	65.6335	-0.224704	-0.349272	0.7459	0.99889	no
e_gw1.10.514.1	e_gw1.10.514.1	-	chromosome_10:570830-573518	ipo323	hog1	OK	30.1127	29.2363	-0.0426081	-0.071117	0.9497	0.99889	no
e_gw1.10.520.1	e_gw1.10.520.1	-	chromosome_10:401676-404229	ipo323	hog1	OK	8.28562	7.76071	-0.0944222	-0.140267	0.89785	0.99889	no
e_gw1.10.523.1	e_gw1.10.523.1	-	chromosome_10:888628-891346	ipo323	hog1	OK	48.148	38.0476	-0.339672	-0.560987	0.59785	0.99889	no
e_gw1.10.534.1	e_gw1.10.534.1	-	chromosome_10:978786-981346	ipo323	hog1	OK	66.1074	64.1564	-0.0432188	-0.069962	0.94715	0.99889	no
e_gw1.10.538.1	e_gw1.10.538.1	-	chromosome_10:1184795-1187642	ipo323	hog1	OK	41.2374	29.6423	-0.476294	-0.795085	0.462	0.99889	no
e_gw1.10.539.1	e_gw1.10.539.1	-	chromosome_10:554689-556720	ipo323	hog1	OK	27.3045	18.5995	-0.553877	-0.918112	0.40415	0.99889	no
e_gw1.10.557.1	e_gw1.10.557.1	-	chromosome_10:599374-601401	ipo323	hog1	OK	55.1389	34.1234	-0.692311	-1.19154	0.29035	0.99889	no
e_gw1.10.563.1	e_gw1.10.563.1	-	chromosome_10:1506955-1508869	ipo323	hog1	OK	8.69368	4.46101	-0.962598	-1.37039	0.22415	0.99889	no
e_gw1.10.571.1	e_gw1.10.571.1	-	chromosome_10:118045-120252	ipo323	hog1	OK	29.7216	26.8385	-0.147206	-0.24965	0.82365	0.99889	no
e_gw1.10.580.1	e_gw1.10.580.1	-	chromosome_10:1221689-1223660	ipo323	hog1	OK	17.1422	16.82	-0.0273762	-0.0440551	0.96795	0.99889	no
e_gw1.10.586.1	e_gw1.10.586.1	-	chromosome_10:1099864-1101712	ipo323	hog1	OK	30.0833	70.3842	1.22629	2.08957	0.0669	0.874189	no
e_gw1.10.6.1	e_gw1.10.6.1	-	chromosome_10:1337216-1339430	ipo323	hog1	OK	108.027	105.935	-0.0282191	-0.04485	0.96815	0.99889	no
e_gw1.10.610.1	e_gw1.10.610.1	-	chromosome_10:949123-950773	ipo323	hog1	OK	73.1239	112.799	0.625338	1.07332	0.35235	0.99889	no
e_gw1.10.611.1	e_gw1.10.611.1	-	chromosome_10:1254509-1256531	ipo323	hog1	OK	44.1791	33.6658	-0.39208	-0.680025	0.55775	0.99889	no
e_gw1.10.616.1	e_gw1.10.616.1	-	chromosome_10:269849-271643	ipo323	hog1	OK	24.718	20.0561	-0.301526	-0.500965	0.6559	0.99889	no
e_gw1.10.623.1	e_gw1.10.623.1	-	chromosome_10:614475-616201	ipo323	hog1	OK	43.6385	55.0813	0.335961	0.587475	0.6021	0.99889	no
e_gw1.10.625.1	e_gw1.10.625.1	-	chromosome_10:411398-413165	ipo323	hog1	OK	17.1257	21.6789	0.340134	0.555733	0.62565	0.99889	no
e_gw1.10.63.1	e_gw1.10.63.1	-	chromosome_10:318442-321153	ipo323	hog1	OK	61.8655	59.4623	-0.0571598	-0.0925825	0.9324	0.99889	no
e_gw1.10.631.1	e_gw1.10.631.1	-	chromosome_10:606152-607727	ipo323	hog1	OK	30.8915	24.6394	-0.326243	-0.554929	0.6255	0.99889	no
e_gw1.10.640.1	e_gw1.10.640.1	-	chromosome_10:1460784-1462504	ipo323	hog1	OK	2.44699	4.17502	0.770773	0.989265	0.4017	0.99889	no
e_gw1.10.645.1	e_gw1.10.645.1	-	chromosome_10:1384587-1386072	ipo323	hog1	OK	13.1138	52.0439	1.98865	3.30424	0.0067	0.227639	no
e_gw1.10.667.1	e_gw1.10.667.1	-	chromosome_10:1085714-1087157	ipo323	hog1	OK	16.8061	16.55	-0.0221554	-0.0355932	0.97645	0.99889	no
e_gw1.10.705.1	e_gw1.10.705.1	-	chromosome_10:1377320-1378660	ipo323	hog1	OK	8.91935	2.72881	-1.70867	-2.31413	0.066	0.86824	no
e_gw1.10.707.1	e_gw1.10.707.1	-	chromosome_10:252636-254271	ipo323	hog1	OK	5.72492	8.25489	0.527994	0.761013	0.52255	0.99889	no
e_gw1.10.71.1	e_gw1.10.71.1	-	chromosome_10:1042273-1044593	ipo323	hog1	OK	45.9766	48.0895	0.0648219	0.109613	0.9197	0.99889	no
e_gw1.10.711.1	e_gw1.10.711.1	-	chromosome_10:1522127-1523503	ipo323	hog1	OK	20.5974	10.4215	-0.982895	-1.56246	0.19025	0.99889	no
e_gw1.10.713.1	e_gw1.10.713.1	-	chromosome_10:1502500-1503661	ipo323	hog1	OK	19.4199	24.0122	0.306237	0.512643	0.6697	0.99889	no
e_gw1.10.734.1	e_gw1.10.734.1	-	chromosome_10:1068634-1069387	ipo323	hog1	OK	46.85	57.5357	0.296409	0.581843	0.6733	0.99889	no
e_gw1.10.74.1	e_gw1.10.74.1	-	chromosome_10:1115007-1117144	ipo323	hog1	OK	2.06202	2.73011	0.404897	0.506334	0.66195	0.99889	no
e_gw1.10.751.1	e_gw1.10.751.1	-	chromosome_10:366773-367869	ipo323	hog1	OK	41.3773	48.8592	0.239788	0.446198	0.7235	0.99889	no
e_gw1.10.754.1	e_gw1.10.754.1	-	chromosome_10:179811-181005	ipo323	hog1	OK	70.0838	42.6018	-0.718166	-1.32101	0.2771	0.99889	no
e_gw1.10.755.1	e_gw1.10.755.1	-	chromosome_10:1477644-1478863	ipo323	hog1	OK	15.1697	19.8101	0.385046	0.627427	0.60225	0.99889	no
e_gw1.10.759.1	e_gw1.10.759.1	-	chromosome_10:688850-689867	ipo323	hog1	OK	53.8695	47.9987	-0.166474	-0.310067	0.80145	0.99889	no
e_gw1.10.769.1	e_gw1.10.769.1	-	chromosome_10:961866-962634	ipo323	hog1	OK	44.6315	38.9764	-0.195461	-0.37259	0.78615	0.99889	no
e_gw1.10.776.1	e_gw1.10.776.1	-	chromosome_10:1396438-1397586	ipo323	hog1	OK	186.435	139.837	-0.414926	-0.759077	0.53785	0.99889	no
e_gw1.10.806.1	e_gw1.10.806.1	-	chromosome_10:1592992-1594456	ipo323	hog1	OK	2.0934	5.03165	1.26518	1.6133	0.18595	0.99889	no
e_gw1.10.808.1	e_gw1.10.808.1	-	chromosome_10:1546135-1547184	ipo323	hog1	OK	11.3345	11.2911	-0.00553262	-0.00865828	0.9897	0.99889	no
e_gw1.10.816.1	e_gw1.10.816.1	-	chromosome_10:1500784-1501711	ipo323	hog1	OK	6.32221	5.34224	-0.242986	-0.347276	0.79285	0.99889	no
e_gw1.10.83.1	e_gw1.10.83.1	-	chromosome_10:1030444-1032609	ipo323	hog1	OK	18.9935	20.8204	0.132496	0.217604	0.8417	0.99889	no
e_gw1.10.834.1	e_gw1.10.834.1	-	chromosome_10:382309-383234	ipo323	hog1	OK	61.6514	96.2481	0.642624	1.28622	0.33645	0.99889	no
e_gw1.10.855.1	e_gw1.10.855.1	-	chromosome_10:1019646-1020545	ipo323	hog1	OK	74.8299	90.3416	0.271775	0.544807	0.67465	0.99889	no
e_gw1.10.856.1	e_gw1.10.856.1	-	chromosome_10:662735-663524	ipo323	hog1	OK	25.3036	20.4818	-0.304998	-0.538373	0.68635	0.99889	no
e_gw1.10.863.1	e_gw1.10.863.1	-	chromosome_10:842481-843360	ipo323	hog1	OK	12.4204	10.3154	-0.267905	-0.428539	0.747	0.99889	no
e_gw1.10.87.1	e_gw1.10.87.1	-	chromosome_10:680439-682294	ipo323	hog1	OK	35.9077	33.3963	-0.104606	-0.179881	0.8728	0.99889	no
e_gw1.10.871.1	e_gw1.10.871.1	-	chromosome_10:116442-117209	ipo323	hog1	OK	27.9845	41.4736	0.567565	1.09865	0.4527	0.99889	no
e_gw1.10.872.1	e_gw1.10.872.1	-	chromosome_10:476526-477261	ipo323	hog1	OK	17.7044	28.7167	0.697781	1.24554	0.36525	0.99889	no
e_gw1.10.898.1	e_gw1.10.898.1	-	chromosome_10:1173672-1174592	ipo323	hog1	OK	314.549	490.836	0.641958	1.19608	0.3716	0.99889	no
e_gw1.10.901.1	e_gw1.10.901.1	-	chromosome_10:1469159-1469840	ipo323	hog1	OK	48.365	20.2871	-1.25341	-2.43528	0.11175	0.99889	no
e_gw1.10.910.1	e_gw1.10.910.1	-	chromosome_10:1364960-1365341	ipo323	hog1	OK	13.0424	7.21862	-0.853411	-1.70049	0.43865	0.99889	no
e_gw1.10.921.1	e_gw1.10.921.1	-	chromosome_10:1619471-1619660	ipo323	hog1	NOTEST	0	0	0	0	1	1	no
e_gw1.10.928.1	e_gw1.10.928.1	-	chromosome_10:1488519-1489255	ipo323	hog1	OK	289.731	186.979	-0.63184	-1.59371	0.3367	0.99889	no
e_gw1.10.957.1	e_gw1.10.957.1	-	chromosome_10:1481648-1481960	ipo323	hog1	OK	23.1628	8.86701	-1.38529	-3.50736	0.24415	0.99889	no
e_gw1.10.972.1	e_gw1.10.972.1	-	chromosome_10:657234-659729	ipo323	hog1	OK	17.1444	17.4436	0.0249605	0.0403943	0.9692	0.99889	no
e_gw1.10.979.1	e_gw1.10.979.1	-	chromosome_10:1607625-1609430	ipo323	hog1	OK	3.40979	5.95168	0.803615	1.09366	0.3372	0.99889	no
e_gw1.11.109.1	e_gw1.11.109.1	-	chromosome_11:928629-930918	ipo323	hog1	OK	45.7308	43.3357	-0.0776104	-0.130616	0.90415	0.99889	no
e_gw1.11.110.1	e_gw1.11.110.1	-	chromosome_11:291036-292761	ipo323	hog1	OK	6.48373	4.81979	-0.427854	-0.598746	0.60215	0.99889	no
e_gw1.11.119.1	e_gw1.11.119.1	-	chromosome_11:654366-656653	ipo323	hog1	OK	18.3608	17.6196	-0.0594519	-0.0964711	0.93015	0.99889	no
e_gw1.11.129.1	e_gw1.11.129.1	-	chromosome_11:1472623-1474805	ipo323	hog1	OK	3.64322	3.07444	-0.244891	-0.322635	0.7708	0.99889	no
e_gw1.11.141.1	e_gw1.11.141.1	-	chromosome_11:449909-452474	ipo323	hog1	OK	19.7918	11.1443	-0.828597	-1.31196	0.23665	0.99889	no
e_gw1.11.150.1	e_gw1.11.150.1	-	chromosome_11:351149-353000	ipo323	hog1	OK	86.6793	71.5176	-0.27739	-0.468794	0.67405	0.99889	no
e_gw1.11.163.1	e_gw1.11.163.1	-	chromosome_11:1606521-1608440	ipo323	hog1	OK	44.6309	30.8093	-0.534678	-0.918932	0.4154	0.99889	no
e_gw1.11.169.1	e_gw1.11.169.1	-	chromosome_11:677103-678942	ipo323	hog1	OK	29.5457	25.1366	-0.233162	-0.394026	0.7258	0.99889	no
e_gw1.11.171.1	e_gw1.11.171.1	-	chromosome_11:1367731-1369965	ipo323	hog1	OK	22.2293	21.1168	-0.0740716	-0.122753	0.91495	0.99889	no
e_gw1.11.176.1	e_gw1.11.176.1	-	chromosome_11:566693-567897	ipo323	hog1	OK	260.551	226.938	-0.199269	-0.337748	0.77925	0.99889	no
e_gw1.11.197.1	e_gw1.11.197.1	-	chromosome_11:1588319-1590097	ipo323	hog1	OK	12.0157	14.965	0.316667	0.495384	0.66825	0.99889	no
e_gw1.11.213.1	e_gw1.11.213.1	-	chromosome_11:1200213-1201885	ipo323	hog1	OK	12.8912	32.5338	1.33555	2.17547	0.0612	0.83594	no
e_gw1.11.235.1	e_gw1.11.235.1	-	chromosome_11:1328071-1329987	ipo323	hog1	OK	21.8685	25.5823	0.226289	0.377617	0.7358	0.99889	no
e_gw1.11.240.1	e_gw1.11.240.1	-	chromosome_11:1398750-1399940	ipo323	hog1	OK	0.888976	2.64555	1.57335	1.67862	0.2203	0.99889	no
e_gw1.11.256.1	e_gw1.11.256.1	-	chromosome_11:1542669-1544266	ipo323	hog1	OK	26.1644	29.3766	0.167064	0.284176	0.8027	0.99889	no
e_gw1.11.27.1	e_gw1.11.27.1	-	chromosome_11:1214495-1217909	ipo323	hog1	OK	17.2877	12.439	-0.474873	-0.762255	0.47135	0.99889	no
e_gw1.11.285.1	e_gw1.11.285.1	-	chromosome_11:1320198-1321782	ipo323	hog1	OK	11.16	9.29196	-0.264282	-0.401148	0.726	0.99889	no
e_gw1.11.316.1	e_gw1.11.316.1	-	chromosome_11:1264114-1265488	ipo323	hog1	OK	11.0611	9.60055	-0.204303	-0.311173	0.794	0.99889	no
e_gw1.11.317.1	e_gw1.11.317.1	-	chromosome_11:862173-867230	ipo323	hog1	OK	30.8372	27.5604	-0.162078	-0.216283	0.82105	0.99889	no
e_gw1.11.319.1	e_gw1.11.319.1	-	chromosome_11:1167419-1168794	ipo323	hog1	OK	160.971	159.517	-0.0130894	-0.0223716	0.9851	0.99889	no
e_gw1.11.338.1	e_gw1.11.338.1	-	chromosome_11:1153300-1154587	ipo323	hog1	OK	76.6174	70.2443	-0.125291	-0.229467	0.84415	0.99889	no
e_gw1.11.34.1	e_gw1.11.34.1	-	chromosome_11:578772-582075	ipo323	hog1	OK	22.5844	24.9164	0.14177	0.233251	0.82705	0.99889	no
e_gw1.11.348.1	e_gw1.11.348.1	-	chromosome_11:1229138-1230537	ipo323	hog1	OK	30.9204	31.0119	0.00426318	0.00739434	0.9963	0.99889	no
e_gw1.11.354.1	e_gw1.11.354.1	-	chromosome_11:1110635-1111826	ipo323	hog1	OK	26.6915	27.5847	0.0474871	0.0818745	0.94695	0.99889	no
e_gw1.11.390.1	e_gw1.11.390.1	-	chromosome_11:1534723-1535533	ipo323	hog1	OK	76.0367	66.8344	-0.186106	-0.371005	0.78595	0.99889	no
e_gw1.11.41.1	e_gw1.11.41.1	-	chromosome_11:420160-423584	ipo323	hog1	OK	51.2129	48.4812	-0.0790808	-0.125281	0.90465	0.99889	no
e_gw1.11.411.1	e_gw1.11.411.1	-	chromosome_11:830725-831888	ipo323	hog1	OK	6.07015	12.8925	1.08673	1.63566	0.20035	0.99889	no
e_gw1.11.419.1	e_gw1.11.419.1	-	chromosome_11:481870-482725	ipo323	hog1	OK	15.5232	13.0824	-0.246803	-0.404941	0.759	0.99889	no
e_gw1.11.443.1	e_gw1.11.443.1	-	chromosome_11:821927-823013	ipo323	hog1	OK	125.147	115.835	-0.111553	-0.22431	0.86175	0.99889	no
e_gw1.11.446.1	e_gw1.11.446.1	-	chromosome_11:160110-161001	ipo323	hog1	OK	17.7378	16.7219	-0.0850889	-0.142433	0.91235	0.99889	no
e_gw1.11.448.1	e_gw1.11.448.1	-	chromosome_11:104343-105242	ipo323	hog1	OK	53.5711	56.3197	0.0721859	0.139747	0.91365	0.99889	no
e_gw1.11.466.1	e_gw1.11.466.1	-	chromosome_11:1073434-1074334	ipo323	hog1	OK	60.1056	87.1256	0.535596	1.06203	0.42265	0.99889	no
e_gw1.11.470.1	e_gw1.11.470.1	-	chromosome_11:756524-757372	ipo323	hog1	OK	108.228	117.436	0.117806	0.244569	0.85045	0.99889	no
e_gw1.11.471.1	e_gw1.11.471.1	-	chromosome_11:208439-209319	ipo323	hog1	OK	66.702	35.6406	-0.904209	-1.74932	0.20115	0.99889	no
e_gw1.11.490.1	e_gw1.11.490.1	-	chromosome_11:950273-950978	ipo323	hog1	OK	8.45197	6.06127	-0.479667	-0.740545	0.6257	0.99889	no
e_gw1.11.501.1	e_gw1.11.501.1	-	chromosome_11:523377-523980	ipo323	hog1	OK	65.0636	57.3702	-0.181551	-0.397764	0.7988	0.99889	no
e_gw1.11.53.1	e_gw1.11.53.1	-	chromosome_11:1584679-1587713	ipo323	hog1	OK	9.62115	6.71232	-0.519397	-0.777627	0.4682	0.99889	no
e_gw1.11.531.1	e_gw1.11.531.1	-	chromosome_11:979773-979995	ipo323	hog1	NOTEST	0	0	0	0	1	1	no
e_gw1.11.534.1	e_gw1.11.534.1	-	chromosome_11:88867-89149	ipo323	hog1	OK	25.911	24.7974	-0.0633755	-0.207512	0.9569	0.99889	no
e_gw1.11.537.1	e_gw1.11.537.1	-	chromosome_11:544107-544365	ipo323	hog1	OK	49.8038	123.422	1.30927	6.03491	0.1535	0.99889	no
e_gw1.11.546.1	e_gw1.11.546.1	-	chromosome_11:190539-190905	ipo323	hog1	OK	70.9953	106.499	0.585042	1.71494	0.43985	0.99889	no
e_gw1.11.557.1	e_gw1.11.557.1	-	chromosome_11:303820-304247	ipo323	hog1	NOTEST	0	0	0	0	1	1	no
e_gw1.11.558.1	e_gw1.11.558.1	-	chromosome_11:1097972-1098241	ipo323	hog1	OK	64.9052	35.7542	-0.860221	-6.20456	0.47635	0.99889	no
e_gw1.11.569.1	e_gw1.11.569.1	-	chromosome_11:83425-87920	ipo323	hog1	OK	7.51343	11.6711	0.635392	0.986752	0.34775	0.99889	no
e_gw1.11.574.1	e_gw1.11.574.1	-	chromosome_11:202398-206395	ipo323	hog1	OK	4.64843	6.56579	0.498225	0.723033	0.4948	0.99889	no
e_gw1.11.580.1	e_gw1.11.580.1	-	chromosome_11:409057-412465	ipo323	hog1	OK	26.4323	19.8932	-0.410028	-0.671465	0.5292	0.99889	no
e_gw1.11.582.1	e_gw1.11.582.1	-	chromosome_11:849799-852913	ipo323	hog1	OK	14.9578	15.4917	0.0505983	0.0814491	0.93495	0.99889	no
e_gw1.11.601.1	e_gw1.11.601.1	-	chromosome_11:199164-201739	ipo323	hog1	OK	36.0043	31.5521	-0.190431	-0.320616	0.7712	0.99889	no
e_gw1.11.615.1	e_gw1.11.615.1	-	chromosome_11:736550-738940	ipo323	hog1	OK	29.9372	28.5108	-0.0704318	-0.119127	0.91695	0.99889	no
e_gw1.11.638.1	e_gw1.11.638.1	-	chromosome_11:948093-949962	ipo323	hog1	OK	63.7243	51.1634	-0.316732	-0.548332	0.62325	0.99889	no
e_gw1.11.645.1	e_gw1.11.645.1	-	chromosome_11:1226401-1228150	ipo323	hog1	OK	3.5063	3.33428	-0.0725727	-0.0952395	0.93575	0.99889	no
e_gw1.11.649.1	e_gw1.11.649.1	-	chromosome_11:834251-835785	ipo323	hog1	OK	4.62718	3.06039	-0.596419	-0.784956	0.51235	0.99889	no
e_gw1.11.661.1	e_gw1.11.661.1	-	chromosome_11:525427-527146	ipo323	hog1	OK	56.2009	12.0264	-2.22439	-3.65057	0.00225	0.114603	no
e_gw1.11.682.1	e_gw1.11.682.1	-	chromosome_11:574400-576048	ipo323	hog1	OK	46.7217	41.7559	-0.162114	-0.287414	0.7997	0.99889	no
e_gw1.11.685.1	e_gw1.11.685.1	-	chromosome_11:1172642-1174235	ipo323	hog1	OK	34.5569	33.391	-0.0495122	-0.0856044	0.9402	0.99889	no
e_gw1.11.699.1	e_gw1.11.699.1	-	chromosome_11:234884-236323	ipo323	hog1	OK	16.4153	19.904	0.278012	0.453449	0.6996	0.99889	no
e_gw1.11.704.1	e_gw1.11.704.1	-	chromosome_11:886579-888062	ipo323	hog1	OK	13.8622	20.6249	0.573232	0.927103	0.43605	0.99889	no
e_gw1.11.731.1	e_gw1.11.731.1	-	chromosome_11:921660-922840	ipo323	hog1	OK	139.763	147.173	0.0745255	0.139451	0.90625	0.99889	no
e_gw1.11.734.1	e_gw1.11.734.1	-	chromosome_11:819184-820189	ipo323	hog1	OK	28.9315	51.4418	0.830299	1.51314	0.23255	0.99889	no
e_gw1.11.737.1	e_gw1.11.737.1	-	chromosome_11:1528852-1529581	ipo323	hog1	OK	12.9023	9.43007	-0.452291	-0.735139	0.60465	0.99889	no
e_gw1.11.744.1	e_gw1.11.744.1	-	chromosome_11:17765-18792	ipo323	hog1	OK	12.1348	9.96872	-0.283669	-0.443875	0.72695	0.99889	no
e_gw1.11.749.1	e_gw1.11.749.1	-	chromosome_11:608708-609611	ipo323	hog1	OK	27.3069	30.1364	0.14224	0.25979	0.84705	0.99889	no
e_gw1.11.752.1	e_gw1.11.752.1	-	chromosome_11:827128-827794	ipo323	hog1	OK	31.6859	86.7903	1.45369	2.92841	0.0444	0.698521	no
e_gw1.11.755.1	e_gw1.11.755.1	-	chromosome_11:1231129-1232238	ipo323	hog1	OK	38.4093	36.8472	-0.0599022	-0.108399	0.92765	0.99889	no
e_gw1.11.76.1	e_gw1.11.76.1	-	chromosome_11:216201-218838	ipo323	hog1	OK	40.9715	41.6177	0.0225766	0.0374685	0.972	0.99889	no
e_gw1.11.778.1	e_gw1.11.778.1	-	chromosome_11:1395168-1396065	ipo323	hog1	OK	18.9839	28.4385	0.583069	1.00969	0.4303	0.99889	no
e_gw1.11.782.1	e_gw1.11.782.1	-	chromosome_11:245086-246016	ipo323	hog1	OK	25.652	31.8819	0.313664	0.564915	0.67035	0.99889	no
e_gw1.11.784.1	e_gw1.11.784.1	-	chromosome_11:1035964-1036729	ipo323	hog1	OK	28.1045	33.1834	0.239663	0.440572	0.7455	0.99889	no
e_gw1.11.787.1	e_gw1.11.787.1	-	chromosome_11:1124685-1125462	ipo323	hog1	OK	13.2771	19.3551	0.543777	0.919743	0.49165	0.99889	no
e_gw1.11.788.1	e_gw1.11.788.1	-	chromosome_11:1032673-1035115	ipo323	hog1	OK	3.50959	3.37632	-0.0558491	-0.0804593	0.91835	0.99889	no
e_gw1.11.824.1	e_gw1.11.824.1	-	chromosome_11:1225558-1226193	ipo323	hog1	OK	770.786	603.645	-0.35263	-0.747683	0.6193	0.99889	no
e_gw1.11.825.1	e_gw1.11.825.1	-	chromosome_11:563972-564689	ipo323	hog1	OK	19.8486	20.8517	0.0711333	0.133553	0.9311	0.99889	no
e_gw1.11.826.1	e_gw1.11.826.1	-	chromosome_11:296988-297610	ipo323	hog1	OK	37.1233	90.7247	1.28917	2.77546	0.07775	0.941209	no
e_gw1.11.827.1	e_gw1.11.827.1	-	chromosome_11:740122-740686	ipo323	hog1	OK	56.2647	54.8496	-0.0367467	-0.082306	0.96015	0.99889	no
e_gw1.11.843.1	e_gw1.11.843.1	-	chromosome_11:1557276-1557851	ipo323	hog1	OK	249.953	203.579	-0.296065	-0.747288	0.64255	0.99889	no
e_gw1.11.890.1	e_gw1.11.890.1	-	chromosome_11:630747-632062	ipo323	hog1	OK	57.7666	48.1057	-0.264026	-0.482245	0.68945	0.99889	no
e_gw1.11.898.1	e_gw1.11.898.1	-	chromosome_11:270252-271303	ipo323	hog1	OK	0.904455	4.85425	2.42413	2.64704	0.099	0.99889	no
e_gw1.11.90.1	e_gw1.11.90.1	-	chromosome_11:1218013-1220675	ipo323	hog1	OK	14.1267	8.93028	-0.66165	-1.02157	0.3432	0.99889	no
e_gw1.11.902.1	e_gw1.11.902.1	-	chromosome_11:1360719-1361547	ipo323	hog1	OK	11.5332	16.1873	0.489068	0.801143	0.54715	0.99889	no
e_gw1.11.905.1	e_gw1.11.905.1	-	chromosome_11:491135-491911	ipo323	hog1	OK	81.6362	68.5184	-0.252718	-0.523027	0.7077	0.99889	no
e_gw1.11.918.1	e_gw1.11.918.1	-	chromosome_11:140247-141100	ipo323	hog1	OK	112.664	99.7267	-0.175979	-0.365567	0.78205	0.99889	no
e_gw1.11.920.1	e_gw1.11.920.1	-	chromosome_11:793561-793984	ipo323	hog1	NOTEST	0	0	0	0	1	1	no
e_gw1.11.924.1	e_gw1.11.924.1	-	chromosome_11:1278029-1278527	ipo323	hog1	OK	46.7437	124.146	1.4092	3.29901	0.0554	0.789776	no
e_gw1.11.935.1	e_gw1.11.935.1	-	chromosome_11:843334-843535	ipo323	hog1	OK	113.054	114.304	0.0158649	0.16293	0.9647	0.99889	no
e_gw1.11.98.1	e_gw1.11.98.1	-	chromosome_11:210706-213130	ipo323	hog1	OK	51.9714	46.324	-0.165956	-0.276073	0.80065	0.99889	no
e_gw1.12.1.1	e_gw1.12.1.1	-	chromosome_12:711637-716704	ipo323	hog1	OK	3.72421	2.9522	-0.335142	-0.464481	0.65605	0.99889	no
e_gw1.12.100.1	e_gw1.12.100.1	-	chromosome_12:637185-638947	ipo323	hog1	OK	63.9131	53.7616	-0.249534	-0.443784	0.69815	0.99889	no
e_gw1.12.137.1	e_gw1.12.137.1	-	chromosome_12:706501-708711	ipo323	hog1	OK	2.20512	3.02406	0.455625	0.572279	0.62395	0.99889	no
e_gw1.12.141.1	e_gw1.12.141.1	-	chromosome_12:1244106-1245963	ipo323	hog1	OK	68.0761	69.9411	0.0389924	0.0663272	0.9522	0.99889	no
e_gw1.12.144.1	e_gw1.12.144.1	-	chromosome_12:1270869-1277838	ipo323	hog1	OK	12.8372	17.8982	0.479484	0.76096	0.5114	0.99889	no
e_gw1.12.150.1	e_gw1.12.150.1	-	chromosome_12:789738-791591	ipo323	hog1	OK	27.1912	38.2636	0.492831	0.844272	0.45185	0.99889	no
e_gw1.12.188.1	e_gw1.12.188.1	-	chromosome_12:796043-797748	ipo323	hog1	OK	12.7322	6.89998	-0.883815	-1.32088	0.25255	0.99889	no
e_gw1.12.19.1	e_gw1.12.19.1	-	chromosome_12:931435-934838	ipo323	hog1	OK	22.411	21.7602	-0.0425149	-0.0698193	0.9482	0.99889	no
e_gw1.12.198.1	e_gw1.12.198.1	-	chromosome_12:962432-964283	ipo323	hog1	OK	45.9721	33.9093	-0.439077	-0.76634	0.5046	0.99889	no
e_gw1.12.202.1	e_gw1.12.202.1	-	chromosome_12:159957-161713	ipo323	hog1	OK	21.5945	24.8907	0.204943	0.341451	0.762	0.99889	no
e_gw1.12.214.1	e_gw1.12.214.1	-	chromosome_12:960499-962155	ipo323	hog1	OK	20.8293	27.2783	0.389139	0.65056	0.5671	0.99889	no
e_gw1.12.223.1	e_gw1.12.223.1	-	chromosome_12:541166-542745	ipo323	hog1	OK	14.6653	22.0911	0.591058	0.956442	0.4106	0.99889	no
e_gw1.12.234.1	e_gw1.12.234.1	-	chromosome_12:170865-172332	ipo323	hog1	OK	5.93404	1.55588	-1.93129	-2.39317	0.0625	0.846494	no
e_gw1.12.265.1	e_gw1.12.265.1	-	chromosome_12:1214254-1215478	ipo323	hog1	OK	43.9301	39.5241	-0.152477	-0.274021	0.81885	0.99889	no
e_gw1.12.297.1	e_gw1.12.297.1	-	chromosome_12:1186550-1188213	ipo323	hog1	OK	38.487	34.6919	-0.149772	-0.263564	0.82105	0.99889	no
e_gw1.12.307.1	e_gw1.12.307.1	-	chromosome_12:194271-195467	ipo323	hog1	OK	16.7321	18.2154	0.122541	0.201163	0.8705	0.99889	no
e_gw1.12.312.1	e_gw1.12.312.1	-	chromosome_12:1337002-1338395	ipo323	hog1	OK	20.2269	79.6489	1.97738	3.42825	0.00685	0.231017	no
e_gw1.12.320.1	e_gw1.12.320.1	-	chromosome_12:787941-789507	ipo323	hog1	OK	24.4312	27.3746	0.164113	0.280409	0.81655	0.99889	no
e_gw1.12.322.1	e_gw1.12.322.1	-	chromosome_12:1290538-1291855	ipo323	hog1	OK	111.34	110.537	-0.0104412	-0.0186473	0.98655	0.99889	no
e_gw1.12.337.1	e_gw1.12.337.1	-	chromosome_12:817032-818088	ipo323	hog1	OK	83.793	75.3302	-0.1536	-0.291779	0.8095	0.99889	no
e_gw1.12.356.1	e_gw1.12.356.1	-	chromosome_12:161783-162926	ipo323	hog1	OK	18.7997	15.6685	-0.262844	-0.430224	0.7295	0.99889	no
e_gw1.12.375.1	e_gw1.12.375.1	-	chromosome_12:1241994-1243112	ipo323	hog1	OK	48.06	46.7566	-0.0396662	-0.0742381	0.95405	0.99889	no
e_gw1.12.377.1	e_gw1.12.377.1	-	chromosome_12:1074152-1075571	ipo323	hog1	OK	60.923	68.2106	0.16301	0.311348	0.7993	0.99889	no
e_gw1.12.41.1	e_gw1.12.41.1	-	chromosome_12:659515-663001	ipo323	hog1	OK	15.408	15.949	0.0497875	0.0799155	0.9405	0.99889	no
e_gw1.12.424.1	e_gw1.12.424.1	-	chromosome_12:693555-694584	ipo323	hog1	OK	14.8671	8.95238	-0.731778	-1.15742	0.37665	0.99889	no
e_gw1.12.426.1	e_gw1.12.426.1	-	chromosome_12:36853-37684	ipo323	hog1	NOTEST	1.20701	1.55532	0.365778	0	1	1	no
e_gw1.12.440.1	e_gw1.12.440.1	-	chromosome_12:1128131-1129052	ipo323	hog1	OK	87.8955	75.1406	-0.226197	-0.441416	0.73185	0.99889	no
e_gw1.12.458.1	e_gw1.12.458.1	-	chromosome_12:1063247-1064321	ipo323	hog1	OK	40.9179	16.4336	-1.31608	-2.30524	0.0802	0.955311	no
e_gw1.12.463.1	e_gw1.12.463.1	-	chromosome_12:1237527-1238252	ipo323	hog1	OK	70.5704	71.722	0.0233517	0.0492593	0.97285	0.99889	no
e_gw1.12.479.1	e_gw1.12.479.1	-	chromosome_12:1369379-1369922	ipo323	hog1	OK	4.7703	32.2812	2.75854	4.8154	0.02415	0.494746	no
e_gw1.12.520.1	e_gw1.12.520.1	-	chromosome_12:980086-980755	ipo323	hog1	OK	35.6413	40.6669	0.190303	0.369964	0.7971	0.99889	no
e_gw1.12.523.1	e_gw1.12.523.1	-	chromosome_12:1080242-1080920	ipo323	hog1	OK	298.672	227.028	-0.395691	-0.924088	0.54495	0.99889	no
e_gw1.12.528.1	e_gw1.12.528.1	-	chromosome_12:944789-945539	ipo323	hog1	OK	31.4447	34.7827	0.145551	0.274969	0.84755	0.99889	no
e_gw1.12.534.1	e_gw1.12.534.1	-	chromosome_12:1339621-1340315	ipo323	hog1	OK	77.0968	97.8076	0.343276	0.751208	0.61115	0.99889	no
e_gw1.12.594.1	e_gw1.12.594.1	-	chromosome_12:152569-152878	ipo323	hog1	OK	7.50271	3.6389	-1.04391	-1.99798	0.46355	0.99889	no
e_gw1.12.603.1	e_gw1.12.603.1	-	chromosome_12:958035-960171	ipo323	hog1	OK	29.492	31.4856	0.0943662	0.159398	0.8853	0.99889	no
e_gw1.12.604.1	e_gw1.12.604.1	-	chromosome_12:249339-253506	ipo323	hog1	OK	25.4554	23.2183	-0.132709	-0.214252	0.8316	0.99889	no
e_gw1.12.615.1	e_gw1.12.615.1	-	chromosome_12:382443-385087	ipo323	hog1	OK	41.6415	85.8648	1.04404	1.68605	0.12205	0.99889	no
e_gw1.12.624.1	e_gw1.12.624.1	-	chromosome_12:348409-350771	ipo323	hog1	OK	15.1265	19.3408	0.354562	0.573301	0.5993	0.99889	no
e_gw1.12.636.1	e_gw1.12.636.1	-	chromosome_12:1037437-1039227	ipo323	hog1	OK	34.1778	20.9963	-0.702923	-1.18565	0.2945	0.99889	no
e_gw1.12.646.1	e_gw1.12.646.1	-	chromosome_12:953092-954973	ipo323	hog1	OK	17.0375	15.9166	-0.0981873	-0.157284	0.89135	0.99889	no
e_gw1.12.663.1	e_gw1.12.663.1	-	chromosome_12:900129-901405	ipo323	hog1	OK	69.6354	63.2192	-0.139458	-0.256601	0.8334	0.99889	no
e_gw1.12.677.1	e_gw1.12.677.1	-	chromosome_12:245566-246566	ipo323	hog1	OK	50.4447	28.5051	-0.823482	-1.49605	0.24405	0.99889	no
e_gw1.12.698.1	e_gw1.12.698.1	-	chromosome_12:208090-209065	ipo323	hog1	OK	15.0678	6.3538	-1.24578	-1.91488	0.15545	0.99889	no
e_gw1.12.7.1	e_gw1.12.7.1	-	chromosome_12:49389-53484	ipo323	hog1	OK	10.2332	12.3886	0.275753	0.433247	0.68115	0.99889	no
e_gw1.12.707.1	e_gw1.12.707.1	-	chromosome_12:1343512-1344418	ipo323	hog1	OK	63.6966	57.3182	-0.152223	-0.303342	0.8218	0.99889	no
e_gw1.12.731.1	e_gw1.12.731.1	-	chromosome_12:1192562-1193218	ipo323	hog1	OK	5.88105	6.07076	0.0458021	0.0699955	0.96475	0.99889	no
e_gw1.12.741.1	e_gw1.12.741.1	-	chromosome_12:812204-812519	ipo323	hog1	OK	991.788	977.166	-0.0214292	-0.0885515	0.9741	0.99889	no
e_gw1.12.743.1	e_gw1.12.743.1	-	chromosome_12:1278209-1278644	ipo323	hog1	OK	53.9049	72.6687	0.430917	1.06561	0.56565	0.99889	no
e_gw1.12.75.1	e_gw1.12.75.1	-	chromosome_12:1035274-1036967	ipo323	hog1	OK	43.5746	45.5517	0.0640157	0.11174	0.9208	0.99889	no
e_gw1.12.756.1	e_gw1.12.756.1	-	chromosome_12:234386-234593	ipo323	hog1	NOTEST	0	0	0	0	1	1	no
e_gw1.12.763.1	e_gw1.12.763.1	-	chromosome_12:1279040-1279350	ipo323	hog1	OK	30.1645	46.6622	0.629402	3.23527	0.5787	0.99889	no
e_gw1.12.781.1	e_gw1.12.781.1	-	chromosome_12:580520-581743	ipo323	hog1	OK	11.2339	17.2799	0.621229	0.984381	0.4246	0.99889	no
e_gw1.12.787.1	e_gw1.12.787.1	-	chromosome_12:471737-471899	ipo323	hog1	NOTEST	0	0	0	0	1	1	no
e_gw1.12.791.1	e_gw1.12.791.1	-	chromosome_12:1119214-1120368	ipo323	hog1	OK	226.333	175.336	-0.368328	-0.712784	0.5798	0.99889	no
e_gw1.12.793.1	e_gw1.12.793.1	-	chromosome_12:1033032-1033593	ipo323	hog1	OK	18.1371	18.5744	0.0343704	0.0642999	0.96505	0.99889	no
e_gw1.12.794.1	e_gw1.12.794.1	-	chromosome_12:211746-212502	ipo323	hog1	OK	111.482	122.698	0.138298	0.289605	0.82865	0.99889	no
e_gw1.12.797.1	e_gw1.12.797.1	-	chromosome_12:1012787-1013797	ipo323	hog1	OK	1.83262	2.62009	0.51571	0.608022	0.6462	0.99889	no
e_gw1.12.806.1	e_gw1.12.806.1	-	chromosome_12:21344-21524	ipo323	hog1	NOTEST	0	0	0	0	1	1	no
e_gw1.12.811.1	e_gw1.12.811.1	-	chromosome_12:235982-236195	ipo323	hog1	NOTEST	4.99672	0	-inf	0	1	1	no
e_gw1.12.816.1	e_gw1.12.816.1	-	chromosome_12:1113676-1113913	ipo323	hog1	OK	45.008	41.7479	-0.108478	-0.544138	0.91985	0.99889	no
e_gw1.12.85.1	e_gw1.12.85.1	-	chromosome_12:1053212-1054955	ipo323	hog1	OK	2.52109	3.23737	0.360775	0.456559	0.70355	0.99889	no
e_gw1.12.87.1	e_gw1.12.87.1	-	chromosome_12:804461-806282	ipo323	hog1	OK	44.4161	97.5361	1.13485	1.92301	0.09	0.99889	no
e_gw1.12.94.1	e_gw1.12.94.1	-	chromosome_12:702664-704789	ipo323	hog1	OK	15.1907	24.2209	0.673067	1.09619	0.3174	0.99889	no
e_gw1.12.97.1	e_gw1.12.97.1	-	chromosome_12:880937-883084	ipo323	hog1	OK	192.347	116.894	-0.718511	-1.08234	0.32795	0.99889	no
e_gw1.13.115.1	e_gw1.13.115.1	-	chromosome_13:307096-309052	ipo323	hog1	NOTEST	0	0.211224	inf	0	1	1	no
e_gw1.13.126.1	e_gw1.13.126.1	-	chromosome_13:1058811-1060411	ipo323	hog1	OK	77.7634	37.6318	-1.04714	-1.83932	0.11165	0.99889	no
e_gw1.13.132.1	e_gw1.13.132.1	-	chromosome_13:742994-744596	ipo323	hog1	OK	11.2246	8.99936	-0.31877	-0.482117	0.67725	0.99889	no
e_gw1.13.144.1	e_gw1.13.144.1	-	chromosome_13:1090730-1092547	ipo323	hog1	OK	6.52486	24.0021	1.87914	2.89334	0.017	0.400012	no
e_gw1.13.15.1	e_gw1.13.15.1	-	chromosome_13:296365-299603	ipo323	hog1	OK	86.9179	76.4734	-0.184695	-0.27419	0.7972	0.99889	no
e_gw1.13.172.1	e_gw1.13.172.1	-	chromosome_13:106616-108437	ipo323	hog1	OK	3.89186	5.32834	0.453226	0.617253	0.5961	0.99889	no
e_gw1.13.191.1	e_gw1.13.191.1	-	chromosome_13:51113-53003	ipo323	hog1	OK	26.3359	2.2426	-3.55379	-4.95228	0.0016	0.0918106	no
e_gw1.13.195.1	e_gw1.13.195.1	-	chromosome_13:70092-71415	ipo323	hog1	OK	170.928	154.767	-0.143288	-0.247941	0.83015	0.99889	no
e_gw1.13.198.1	e_gw1.13.198.1	-	chromosome_13:729684-731205	ipo323	hog1	OK	53.5728	44.0801	-0.281372	-0.500837	0.66455	0.99889	no
e_gw1.13.200.1	e_gw1.13.200.1	-	chromosome_13:402605-404143	ipo323	hog1	OK	17.1544	21.4227	0.32056	0.524053	0.6495	0.99889	no
e_gw1.13.209.1	e_gw1.13.209.1	-	chromosome_13:477045-478579	ipo323	hog1	OK	5.20104	7.73833	0.573223	0.820487	0.5104	0.99889	no
e_gw1.13.210.1	e_gw1.13.210.1	-	chromosome_13:810929-812364	ipo323	hog1	OK	168.892	370.879	1.13485	1.7984	0.1205	0.99889	no
e_gw1.13.227.1	e_gw1.13.227.1	-	chromosome_13:556946-558239	ipo323	hog1	OK	27.3952	24.2864	-0.173774	-0.295704	0.79795	0.99889	no
e_gw1.13.256.1	e_gw1.13.256.1	-	chromosome_13:559482-560625	ipo323	hog1	OK	42.092	42.5101	0.0142619	0.0258485	0.98395	0.99889	no
e_gw1.13.258.1	e_gw1.13.258.1	-	chromosome_13:340724-342464	ipo323	hog1	OK	27.5497	25.2079	-0.128156	-0.21925	0.8568	0.99889	no
e_gw1.13.269.1	e_gw1.13.269.1	-	chromosome_13:141407-142595	ipo323	hog1	OK	46.6588	57.6795	0.305909	0.558217	0.6409	0.99889	no
e_gw1.13.27.1	e_gw1.13.27.1	-	chromosome_13:450004-452953	ipo323	hog1	OK	121.675	85.0546	-0.51657	-0.76577	0.47435	0.99889	no
e_gw1.13.282.1	e_gw1.13.282.1	-	chromosome_13:475347-476388	ipo323	hog1	OK	4.96822	9.22995	0.893593	1.29479	0.30515	0.99889	no
e_gw1.13.286.1	e_gw1.13.286.1	-	chromosome_13:244623-245790	ipo323	hog1	OK	27.6432	32.6925	0.242038	0.42287	0.72405	0.99889	no
e_gw1.13.3.1	e_gw1.13.3.1	-	chromosome_13:679174-687407	ipo323	hog1	OK	9.06064	8.75176	-0.0500406	-0.0791615	0.9391	0.99889	no
e_gw1.13.309.1	e_gw1.13.309.1	-	chromosome_13:300324-301305	ipo323	hog1	OK	25.5016	39.5143	0.631787	1.12161	0.37485	0.99889	no
e_gw1.13.313.1	e_gw1.13.313.1	-	chromosome_13:466681-467737	ipo323	hog1	OK	6.18278	2.79001	-1.14799	-1.52656	0.23795	0.99889	no
e_gw1.13.324.1	e_gw1.13.324.1	-	chromosome_13:955533-956594	ipo323	hog1	OK	10.0513	10.2701	0.0310619	0.0485666	0.972	0.99889	no
e_gw1.13.342.1	e_gw1.13.342.1	-	chromosome_13:588283-589186	ipo323	hog1	OK	35.068	31.8782	-0.137585	-0.24871	0.84455	0.99889	no
e_gw1.13.344.1	e_gw1.13.344.1	-	chromosome_13:410856-412623	ipo323	hog1	OK	9.76083	12.6146	0.370017	0.580887	0.65245	0.99889	no
e_gw1.13.356.1	e_gw1.13.356.1	-	chromosome_13:456543-457202	ipo323	hog1	OK	5.26345	7.80813	0.568968	0.87511	0.57995	0.99889	no
e_gw1.13.365.1	e_gw1.13.365.1	-	chromosome_13:344867-345763	ipo323	hog1	OK	37.2581	30.9951	-0.265511	-0.485009	0.70925	0.99889	no
e_gw1.13.37.1	e_gw1.13.37.1	-	chromosome_13:362240-365066	ipo323	hog1	OK	11.2701	14.5259	0.366128	0.574148	0.5943	0.99889	no
e_gw1.13.387.1	e_gw1.13.387.1	-	chromosome_13:102611-103640	ipo323	hog1	OK	3.53405	3.71742	0.0729802	0.0960979	0.94945	0.99889	no
e_gw1.13.391.1	e_gw1.13.391.1	-	chromosome_13:1023688-1024444	ipo323	hog1	OK	63.6326	60.2727	-0.0782606	-0.156956	0.90755	0.99889	no
e_gw1.13.414.1	e_gw1.13.414.1	-	chromosome_13:67413-67992	ipo323	hog1	OK	10.9973	9.23267	-0.25233	-0.444309	0.79075	0.99889	no
e_gw1.13.434.1	e_gw1.13.434.1	-	chromosome_13:873422-873922	ipo323	hog1	OK	0	2.46955	inf	-nan	0.01895	0.428413	no
e_gw1.13.444.1	e_gw1.13.444.1	-	chromosome_13:966548-967064	ipo323	hog1	OK	35.2667	34.247	-0.0423299	-0.0889778	0.9571	0.99889	no
e_gw1.13.446.1	e_gw1.13.446.1	-	chromosome_13:637951-638476	ipo323	hog1	OK	35.5765	41.304	0.215358	0.455344	0.7763	0.99889	no
e_gw1.13.452.1	e_gw1.13.452.1	-	chromosome_13:471766-472201	ipo323	hog1	OK	10.6625	8.97672	-0.248287	-0.461308	0.808	0.99889	no
e_gw1.13.463.1	e_gw1.13.463.1	-	chromosome_13:68792-69297	ipo323	hog1	OK	8.57917	14.6795	0.774891	1.5891	0.48055	0.99889	no
e_gw1.13.485.1	e_gw1.13.485.1	-	chromosome_13:605705-608630	ipo323	hog1	OK	10.8201	11.194	0.0490096	0.0761172	0.94725	0.99889	no
e_gw1.13.488.1	e_gw1.13.488.1	-	chromosome_13:309765-313079	ipo323	hog1	OK	1.77732	2.42991	0.451197	0.570255	0.59735	0.99889	no
e_gw1.13.495.1	e_gw1.13.495.1	-	chromosome_13:600747-603072	ipo323	hog1	OK	53.0763	73.3508	0.466745	0.783325	0.4728	0.99889	no
e_gw1.13.503.1	e_gw1.13.503.1	-	chromosome_13:1126070-1128010	ipo323	hog1	OK	51.6716	60.7368	0.233198	0.404447	0.7127	0.99889	no
e_gw1.13.511.1	e_gw1.13.511.1	-	chromosome_13:145319-146997	ipo323	hog1	OK	39.0147	19.9441	-0.968056	-1.63964	0.15155	0.99889	no
e_gw1.13.529.1	e_gw1.13.529.1	-	chromosome_13:486620-488163	ipo323	hog1	OK	17.5785	15.8625	-0.14819	-0.23803	0.83505	0.99889	no
e_gw1.13.530.1	e_gw1.13.530.1	-	chromosome_13:589719-591305	ipo323	hog1	OK	52.716	37.7709	-0.480965	-0.850342	0.4598	0.99889	no
e_gw1.13.538.1	e_gw1.13.538.1	-	chromosome_13:425779-427191	ipo323	hog1	OK	10.6017	18.4013	0.795511	1.25349	0.284	0.99889	no
e_gw1.13.545.1	e_gw1.13.545.1	-	chromosome_13:883757-885483	ipo323	hog1	OK	118.508	91.9087	-0.366711	-0.691704	0.56875	0.99889	no
e_gw1.13.564.1	e_gw1.13.564.1	-	chromosome_13:994131-995115	ipo323	hog1	OK	47.6103	39.4894	-0.269808	-0.498108	0.68635	0.99889	no
e_gw1.13.575.1	e_gw1.13.575.1	-	chromosome_13:495225-496200	ipo323	hog1	NOTEST	1.02564	1.46715	0.516489	0	1	1	no
e_gw1.13.576.1	e_gw1.13.576.1	-	chromosome_13:836490-837157	ipo323	hog1	OK	6.48936	6.22276	-0.060522	-0.0963188	0.95585	0.99889	no
e_gw1.13.598.1	e_gw1.13.598.1	-	chromosome_13:156440-156977	ipo323	hog1	NOTEST	0	1.48581	inf	0	1	1	no
e_gw1.13.600.1	e_gw1.13.600.1	-	chromosome_13:547757-548030	ipo323	hog1	OK	12.539	11.7645	-0.0919876	-0.267116	0.9239	0.99889	no
e_gw1.13.604.1	e_gw1.13.604.1	-	chromosome_13:208709-209079	ipo323	hog1	OK	168.296	172.979	0.0395974	0.146304	0.95635	0.99889	no
e_gw1.13.610.1	e_gw1.13.610.1	-	chromosome_13:416983-417359	ipo323	hog1	OK	232.577	472.75	1.02337	10.4483	0.21425	0.99889	no
e_gw1.13.619.1	e_gw1.13.619.1	-	chromosome_13:629815-631126	ipo323	hog1	OK	52.3059	59.116	0.176576	0.327355	0.78605	0.99889	no
e_gw1.13.62.1	e_gw1.13.62.1	-	chromosome_13:516755-518519	ipo323	hog1	OK	51.7789	57.5303	0.151959	0.267419	0.81445	0.99889	no
e_gw1.13.624.1	e_gw1.13.624.1	-	chromosome_13:1097891-1099554	ipo323	hog1	OK	40.983	56.8417	0.471926	0.841601	0.46885	0.99889	no
e_gw1.13.636.1	e_gw1.13.636.1	-	chromosome_13:304850-305879	ipo323	hog1	OK	26.2088	19.9288	-0.395196	-0.672356	0.58435	0.99889	no
e_gw1.13.644.1	e_gw1.13.644.1	-	chromosome_13:657490-658485	ipo323	hog1	OK	26.7113	37.3776	0.484727	0.867088	0.496	0.99889	no
e_gw1.13.71.1	e_gw1.13.71.1	-	chromosome_13:231218-233161	ipo323	hog1	OK	17.6393	34.9723	0.987414	1.64682	0.1441	0.99889	no
e_gw1.13.72.1	e_gw1.13.72.1	-	chromosome_13:408561-410458	ipo323	hog1	OK	18.7094	27.8912	0.57605	0.954642	0.39385	0.99889	no
e_gw1.13.73.1	e_gw1.13.73.1	-	chromosome_13:582658-583996	ipo323	hog1	OK	29.9831	33.8926	0.176819	0.307809	0.7902	0.99889	no
e_gw1.13.91.1	e_gw1.13.91.1	-	chromosome_13:256928-258485	ipo323	hog1	OK	36.5353	31.9959	-0.191402	-0.332129	0.77045	0.99889	no
e_gw1.14.101.1	e_gw1.14.101.1	-	chromosome_14:557570-558191	ipo323	hog1	OK	57.5744	91.6353	0.670475	1.43672	0.33305	0.99889	no
e_gw1.14.103.1	e_gw1.14.103.1	-	chromosome_14:518716-518961	ipo323	hog1	NOTEST	0	0	0	0	1	1	no
e_gw1.14.106.1	e_gw1.14.106.1	-	chromosome_14:536665-536898	ipo323	hog1	NOTEST	0	0	0	0	1	1	no
e_gw1.14.111.1	e_gw1.14.111.1	-	chromosome_14:394471-395278	ipo323	hog1	OK	9.26336	3.32507	-1.47815	-2.18272	0.18315	0.99889	no
e_gw1.14.12.1	e_gw1.14.12.1	-	chromosome_14:559216-561709	ipo323	hog1	OK	6.73832	8.41627	0.320792	0.471236	0.66315	0.99889	no
e_gw1.14.131.1	e_gw1.14.131.1	-	chromosome_14:347944-348400	ipo323	hog1	NOTEST	0	0	0	0	1	1	no
e_gw1.14.135.1	e_gw1.14.135.1	-	chromosome_14:331131-331380	ipo323	hog1	NOTEST	0	0	0	0	1	1	no
e_gw1.14.19.1	e_gw1.14.19.1	-	chromosome_14:489563-491805	ipo323	hog1	OK	78.1896	80.5199	0.0423693	0.073069	0.9478	0.99889	no
e_gw1.14.2.1	e_gw1.14.2.1	-	chromosome_14:332045-339699	ipo323	hog1	NOTEST	0.695502	0.334574	-1.05573	0	1	1	no
e_gw1.14.25.1	e_gw1.14.25.1	-	chromosome_14:581945-582623	ipo323	hog1	OK	2.33134	1.46214	-0.673079	-0.766441	0.62175	0.99889	no
e_gw1.14.36.1	e_gw1.14.36.1	-	chromosome_14:302594-303431	ipo323	hog1	OK	2.84255	1.72088	-0.724037	-0.848931	0.54125	0.99889	no
e_gw1.14.42.1	e_gw1.14.42.1	-	chromosome_14:693340-693499	ipo323	hog1	NOTEST	0	0	0	0	1	1	no
e_gw1.14.47.1	e_gw1.14.47.1	-	chromosome_14:577459-578017	ipo323	hog1	OK	154.484	235.401	0.607662	1.46223	0.34755	0.99889	no
e_gw1.14.55.1	e_gw1.14.55.1	-	chromosome_14:328137-328875	ipo323	hog1	NOTEST	0	0	0	0	1	1	no
e_gw1.14.56.1	e_gw1.14.56.1	-	chromosome_14:351124-351803	ipo323	hog1	NOTEST	0	0.68749	inf	0	1	1	no
e_gw1.14.59.1	e_gw1.14.59.1	-	chromosome_14:519470-519844	ipo323	hog1	NOTEST	0	0	0	0	1	1	no
e_gw1.14.61.1	e_gw1.14.61.1	-	chromosome_14:286751-286931	ipo323	hog1	NOTEST	0	0	0	0	1	1	no
e_gw1.14.62.1	e_gw1.14.62.1	-	chromosome_14:273919-274204	ipo323	hog1	NOTEST	0	0	0	0	1	1	no
e_gw1.14.64.1	e_gw1.14.64.1	-	chromosome_14:406491-406914	ipo323	hog1	NOTEST	0	0	0	0	1	1	no
e_gw1.14.67.1	e_gw1.14.67.1	-	chromosome_14:279228-279870	ipo323	hog1	OK	3.15161	3.61644	0.19848	0.262872	0.85765	0.99889	no
e_gw1.14.70.1	e_gw1.14.70.1	-	chromosome_14:605987-606476	ipo323	hog1	NOTEST	0	0	0	0	1	1	no
e_gw1.14.71.1	e_gw1.14.71.1	-	chromosome_14:604395-604947	ipo323	hog1	NOTEST	0.413374	0	-inf	0	1	1	no
e_gw1.14.78.1	e_gw1.14.78.1	-	chromosome_14:607672-608180	ipo323	hog1	OK	7.15503	62.7012	3.13146	6.18544	0.009	0.27257	no
e_gw1.14.86.1	e_gw1.14.86.1	-	chromosome_14:578746-578986	ipo323	hog1	OK	34.1816	37.5346	0.135	0.633467	0.9058	0.99889	no
e_gw1.14.87.1	e_gw1.14.87.1	-	chromosome_14:269487-269985	ipo323	hog1	NOTEST	0	0	0	0	1	1	no
e_gw1.14.9.1	e_gw1.14.9.1	-	chromosome_14:324821-328051	ipo323	hog1	OK	3.19488	1.55374	-1.04002	-1.31626	0.234	0.99889	no
e_gw1.14.90.1	e_gw1.14.90.1	-	chromosome_14:573747-576901	ipo323	hog1	OK	3.93894	6.84482	0.797207	1.13299	0.29335	0.99889	no
e_gw1.14.92.1	e_gw1.14.92.1	-	chromosome_14:398136-405912	ipo323	hog1	OK	2.4792	1.97892	-0.325157	-0.386319	0.7495	0.99889	no
e_gw1.15.16.1	e_gw1.15.16.1	-	chromosome_15:28075-28270	ipo323	hog1	NOTEST	0	0	0	0	1	1	no
e_gw1.15.17.1	e_gw1.15.17.1	-	chromosome_15:351995-352259	ipo323	hog1	OK	3.99995	16.067	2.00605	4.80975	0.23775	0.99889	no
e_gw1.15.5.1	e_gw1.15.5.1	-	chromosome_15:257141-257345	ipo323	hog1	OK	12.8565	28.3496	1.14083	6.46647	0.48865	0.99889	no
e_gw1.15.8.1	e_gw1.15.8.1	-	chromosome_15:137936-183350	ipo323	hog1	NOTEST	0	0	0	0	1	1	no
e_gw1.16.11.1	e_gw1.16.11.1	-	chromosome_16:417501-417675	ipo323	hog1	NOTEST	0	0	0	0	1	1	no
e_gw1.16.17.1	e_gw1.16.17.1	-	chromosome_16:51723-52089	ipo323	hog1	NOTEST	0	1.21021	inf	0	1	1	no
e_gw1.16.24.1	e_gw1.16.24.1	-	chromosome_16:217168-217654	ipo323	hog1	NOTEST	0	0	0	0	1	1	no
e_gw1.16.28.1	e_gw1.16.28.1	-	chromosome_16:578157-578322	ipo323	hog1	NOTEST	0	0	0	0	1	1	no
e_gw1.16.3.1	e_gw1.16.3.1	-	chromosome_16:62512-64183	ipo323	hog1	OK	6.91112	5.8075	-0.251001	-0.357808	0.7558	0.99889	no
e_gw1.16.36.1	e_gw1.16.36.1	-	chromosome_16:167133-167313	ipo323	hog1	NOTEST	0	0	0	0	1	1	no
e_gw1.16.6.1	e_gw1.16.6.1	-	chromosome_16:592247-593999	ipo323	hog1	OK	12.5697	11.0308	-0.188416	-0.290423	0.79625	0.99889	no
e_gw1.17.1.1	e_gw1.17.1.1	-	chromosome_17:334455-334776	ipo323	hog1	NOTEST	0	2.47138	inf	0	1	1	no
e_gw1.17.16.1	e_gw1.17.16.1	-	chromosome_17:375111-375348	ipo323	hog1	NOTEST	0	0	0	0	1	1	no
e_gw1.17.5.1	e_gw1.17.5.1	-	chromosome_17:479715-479919	ipo323	hog1	NOTEST	0	0	0	0	1	1	no
e_gw1.17.9.1	e_gw1.17.9.1	-	chromosome_17:17887-18139	ipo323	hog1	NOTEST	0	0	0	0	1	1	no
e_gw1.18.12.1	e_gw1.18.12.1	-	chromosome_18:115309-117400	ipo323	hog1	NOTEST	0	0	0	0	1	1	no
e_gw1.18.3.1	e_gw1.18.3.1	-	chromosome_18:122123-123124	ipo323	hog1	NOTEST	0	0	0	0	1	1	no
e_gw1.18.5.1	e_gw1.18.5.1	-	chromosome_18:54244-54406	ipo323	hog1	NOTEST	0	0	0	0	1	1	no
e_gw1.19.1.1	e_gw1.19.1.1	-	chromosome_19:415908-418203	ipo323	hog1	NOTEST	0	0	0	0	1	1	no
e_gw1.19.5.1	e_gw1.19.5.1	-	chromosome_19:223923-224076	ipo323	hog1	NOTEST	0	0	0	0	1	1	no
e_gw1.2.1031.1	e_gw1.2.1031.1	-	chromosome_2:3218699-3219008	ipo323	hog1	NOTEST	0	0	0	0	1	1	no
e_gw1.2.1102.1	e_gw1.2.1102.1	-	chromosome_2:3177247-3181066	ipo323	hog1	OK	22.9417	21.0562	-0.123729	-0.202153	0.8511	0.99889	no
e_gw1.2.1120.1	e_gw1.2.1120.1	-	chromosome_2:1352340-1355718	ipo323	hog1	OK	23.0458	22.5153	-0.0335982	-0.0551878	0.95845	0.99889	no
e_gw1.2.1127.1	e_gw1.2.1127.1	-	chromosome_2:742566-745170	ipo323	hog1	OK	29.6009	34.1812	0.207562	0.347315	0.7468	0.99889	no
e_gw1.2.1175.1	e_gw1.2.1175.1	-	chromosome_2:2856389-2859256	ipo323	hog1	OK	97.6277	67.7911	-0.526194	-0.812315	0.4455	0.99889	no
e_gw1.2.120.1	e_gw1.2.120.1	-	chromosome_2:2619321-2621824	ipo323	hog1	OK	36.0239	35.3837	-0.0258706	-0.0436457	0.968	0.99889	no
e_gw1.2.1211.1	e_gw1.2.1211.1	-	chromosome_2:2499596-2502006	ipo323	hog1	OK	86.3285	64.2433	-0.426293	-0.687971	0.5308	0.99889	no
e_gw1.2.1212.1	e_gw1.2.1212.1	-	chromosome_2:1111146-1113779	ipo323	hog1	OK	27.1629	16.3965	-0.728249	-1.19553	0.2763	0.99889	no
e_gw1.2.1216.1	e_gw1.2.1216.1	-	chromosome_2:2494914-2497828	ipo323	hog1	OK	21.6389	29.3341	0.43895	0.729939	0.50255	0.99889	no
e_gw1.2.1218.1	e_gw1.2.1218.1	-	chromosome_2:1473988-1476315	ipo323	hog1	OK	18.8951	38.7761	1.03715	1.72139	0.12075	0.99889	no
e_gw1.2.1223.1	e_gw1.2.1223.1	-	chromosome_2:80070-82476	ipo323	hog1	OK	49.681	46.6577	-0.0905808	-0.151251	0.8889	0.99889	no
e_gw1.2.1226.1	e_gw1.2.1226.1	-	chromosome_2:2308364-2310338	ipo323	hog1	OK	56.4221	34.8253	-0.696124	-1.19295	0.28695	0.99889	no
e_gw1.2.1228.1	e_gw1.2.1228.1	-	chromosome_2:3034409-3036879	ipo323	hog1	OK	43.9309	45.569	0.0528167	0.0889768	0.93625	0.99889	no
e_gw1.2.1233.1	e_gw1.2.1233.1	-	chromosome_2:1597281-1599678	ipo323	hog1	OK	38.4385	34.0877	-0.173302	-0.294759	0.78795	0.99889	no
e_gw1.2.1248.1	e_gw1.2.1248.1	-	chromosome_2:1853209-1855765	ipo323	hog1	OK	14.2544	13.1001	-0.121828	-0.191556	0.86355	0.99889	no
e_gw1.2.1261.1	e_gw1.2.1261.1	-	chromosome_2:404626-406749	ipo323	hog1	OK	3.64907	3.71649	0.0264148	0.0352535	0.9784	0.99889	no
e_gw1.2.1266.1	e_gw1.2.1266.1	-	chromosome_2:2320824-2324628	ipo323	hog1	OK	16.9793	19.0603	0.166792	0.209211	0.84785	0.99889	no
e_gw1.2.1267.1	e_gw1.2.1267.1	-	chromosome_2:542870-544151	ipo323	hog1	OK	31.822	25.9365	-0.295043	-0.507985	0.67045	0.99889	no
e_gw1.2.127.1	e_gw1.2.127.1	-	chromosome_2:3776749-3779173	ipo323	hog1	OK	28.2255	26.3646	-0.0983946	-0.164618	0.8766	0.99889	no
e_gw1.2.1276.1	e_gw1.2.1276.1	-	chromosome_2:3377952-3380371	ipo323	hog1	OK	15.6527	18.4635	0.238267	0.384997	0.72385	0.99889	no
e_gw1.2.1297.1	e_gw1.2.1297.1	-	chromosome_2:2921481-2923612	ipo323	hog1	OK	28.6821	36.3525	0.341904	0.579257	0.59835	0.99889	no
e_gw1.2.1309.1	e_gw1.2.1309.1	-	chromosome_2:376441-378476	ipo323	hog1	OK	15.4126	8.42318	-0.871672	-1.33871	0.2318	0.99889	no
e_gw1.2.1314.1	e_gw1.2.1314.1	-	chromosome_2:1338998-1340939	ipo323	hog1	OK	48.1041	45.841	-0.0695206	-0.12069	0.91665	0.99889	no
e_gw1.2.1333.1	e_gw1.2.1333.1	-	chromosome_2:1767213-1769408	ipo323	hog1	OK	86.4897	91.8615	0.0869319	0.144155	0.8959	0.99889	no
e_gw1.2.1345.1	e_gw1.2.1345.1	-	chromosome_2:2648590-2650483	ipo323	hog1	OK	53.4965	63.6036	0.249664	0.430635	0.6957	0.99889	no
e_gw1.2.1378.1	e_gw1.2.1378.1	-	chromosome_2:662263-663868	ipo323	hog1	OK	47.4325	43.8321	-0.11389	-0.203255	0.86095	0.99889	no
e_gw1.2.1411.1	e_gw1.2.1411.1	-	chromosome_2:643649-646004	ipo323	hog1	OK	143.473	112.715	-0.348094	-0.577097	0.6144	0.99889	no
e_gw1.2.1423.1	e_gw1.2.1423.1	-	chromosome_2:3315663-3317343	ipo323	hog1	OK	39.6149	25.9745	-0.608948	-1.0439	0.3511	0.99889	no
e_gw1.2.1431.1	e_gw1.2.1431.1	-	chromosome_2:3339071-3340857	ipo323	hog1	OK	50.484	40.0936	-0.332454	-0.578406	0.60785	0.99889	no
e_gw1.2.144.1	e_gw1.2.144.1	-	chromosome_2:1147978-1149277	ipo323	hog1	OK	2.28102	1.99016	-0.196795	-0.233353	0.8485	0.99889	no
e_gw1.2.1442.1	e_gw1.2.1442.1	-	chromosome_2:2281563-2283417	ipo323	hog1	OK	17.286	20.6907	0.259379	0.422809	0.7086	0.99889	no
e_gw1.2.1446.1	e_gw1.2.1446.1	-	chromosome_2:1116562-1118236	ipo323	hog1	OK	58.6794	39.3851	-0.575203	-1.01061	0.37645	0.99889	no
e_gw1.2.1460.1	e_gw1.2.1460.1	-	chromosome_2:695246-696800	ipo323	hog1	OK	80.9466	63.1067	-0.359177	-0.633702	0.57465	0.99889	no
e_gw1.2.1462.1	e_gw1.2.1462.1	-	chromosome_2:718590-720340	ipo323	hog1	OK	20.0873	22.1617	0.14178	0.233897	0.8355	0.99889	no
e_gw1.2.1470.1	e_gw1.2.1470.1	-	chromosome_2:1795400-1797140	ipo323	hog1	OK	18.3624	24.8868	0.438629	0.723973	0.5363	0.99889	no
e_gw1.2.1472.1	e_gw1.2.1472.1	-	chromosome_2:1701542-1703025	ipo323	hog1	OK	29.6409	35.2805	0.251282	0.436246	0.71015	0.99889	no
e_gw1.2.1477.1	e_gw1.2.1477.1	-	chromosome_2:3464192-3465944	ipo323	hog1	OK	18.2551	21.3031	0.22276	0.365675	0.75885	0.99889	no
e_gw1.2.1501.1	e_gw1.2.1501.1	-	chromosome_2:138258-140037	ipo323	hog1	NOTEST	0	0	0	0	1	1	no
e_gw1.2.1528.1	e_gw1.2.1528.1	-	chromosome_2:1010593-1012246	ipo323	hog1	OK	23.4719	15.7124	-0.579027	-0.946845	0.4197	0.99889	no
e_gw1.2.1532.1	e_gw1.2.1532.1	-	chromosome_2:725296-726964	ipo323	hog1	OK	40.3808	41.3118	0.032887	0.0574674	0.9596	0.99889	no
e_gw1.2.1549.1	e_gw1.2.1549.1	-	chromosome_2:2639203-2640734	ipo323	hog1	OK	89.0516	92.5037	0.0548688	0.0963322	0.93605	0.99889	no
e_gw1.2.1555.1	e_gw1.2.1555.1	-	chromosome_2:1307514-1308946	ipo323	hog1	OK	11.7741	11.0348	-0.0935676	-0.144075	0.90085	0.99889	no
e_gw1.2.1562.1	e_gw1.2.1562.1	-	chromosome_2:3637295-3638957	ipo323	hog1	OK	8.66048	10.0129	0.20934	0.313433	0.7814	0.99889	no
e_gw1.2.1581.1	e_gw1.2.1581.1	-	chromosome_2:1008625-1010053	ipo323	hog1	OK	34.3631	20.3946	-0.752669	-1.27609	0.272	0.99889	no
e_gw1.2.1591.1	e_gw1.2.1591.1	-	chromosome_2:2831841-2833299	ipo323	hog1	OK	103.83	137.111	0.40112	0.728908	0.54135	0.99889	no
e_gw1.2.1608.1	e_gw1.2.1608.1	-	chromosome_2:3212438-3213915	ipo323	hog1	OK	12.661	9.63012	-0.394766	-0.607518	0.6158	0.99889	no
e_gw1.2.1620.1	e_gw1.2.1620.1	-	chromosome_2:35809-37234	ipo323	hog1	OK	21.1697	12.6475	-0.743144	-1.19399	0.3078	0.99889	no
e_gw1.2.1621.1	e_gw1.2.1621.1	-	chromosome_2:1157149-1158540	ipo323	hog1	OK	59.9662	61.7578	0.0424723	0.0771231	0.94555	0.99889	no
e_gw1.2.1624.1	e_gw1.2.1624.1	-	chromosome_2:67251-68589	ipo323	hog1	OK	37.4483	54.2456	0.534605	0.953785	0.4205	0.99889	no
e_gw1.2.1668.1	e_gw1.2.1668.1	-	chromosome_2:2881815-2883054	ipo323	hog1	OK	29.7575	28.9983	-0.0372833	-0.0645854	0.9572	0.99889	no
e_gw1.2.1669.1	e_gw1.2.1669.1	-	chromosome_2:228109-229432	ipo323	hog1	OK	81.1319	78.4416	-0.0486497	-0.0891939	0.94065	0.99889	no
e_gw1.2.168.1	e_gw1.2.168.1	-	chromosome_2:3043659-3045654	ipo323	hog1	OK	24.0506	29.7045	0.304606	0.51281	0.6392	0.99889	no
e_gw1.2.1682.1	e_gw1.2.1682.1	-	chromosome_2:973542-974750	ipo323	hog1	OK	417.234	24.8928	-4.06706	-6.67357	5e-05	0.00759463	yes
e_gw1.2.1695.1	e_gw1.2.1695.1	-	chromosome_2:1419110-1420645	ipo323	hog1	OK	66.2337	71.9839	0.12011	0.222372	0.85195	0.99889	no
e_gw1.2.1696.1	e_gw1.2.1696.1	-	chromosome_2:583722-585315	ipo323	hog1	OK	256.75	70.858	-1.85736	-3.18037	0.0101	0.291325	no
e_gw1.2.1699.1	e_gw1.2.1699.1	-	chromosome_2:1193694-1194952	ipo323	hog1	OK	30.3559	37.3326	0.298461	0.526203	0.6581	0.99889	no
e_gw1.2.1704.1	e_gw1.2.1704.1	-	chromosome_2:756251-758446	ipo323	hog1	OK	51.4644	34.7137	-0.56807	-1.03812	0.4008	0.99889	no
e_gw1.2.1728.1	e_gw1.2.1728.1	-	chromosome_2:2886149-2887370	ipo323	hog1	OK	38.5499	51.233	0.410348	0.744563	0.5322	0.99889	no
e_gw1.2.1744.1	e_gw1.2.1744.1	-	chromosome_2:2432613-2433516	ipo323	hog1	OK	10.9453	16.1212	0.558647	0.909246	0.48955	0.99889	no
e_gw1.2.1752.1	e_gw1.2.1752.1	-	chromosome_2:2122230-2123405	ipo323	hog1	OK	55.6184	51.8517	-0.101173	-0.186934	0.87425	0.99889	no
e_gw1.2.1755.1	e_gw1.2.1755.1	-	chromosome_2:2776462-2777483	ipo323	hog1	OK	53.7643	85.3854	0.66734	1.29135	0.3137	0.99889	no
e_gw1.2.1757.1	e_gw1.2.1757.1	-	chromosome_2:2024312-2025478	ipo323	hog1	OK	17.5735	9.22218	-0.930223	-1.48025	0.2532	0.99889	no
e_gw1.2.178.1	e_gw1.2.178.1	-	chromosome_2:1042942-1045006	ipo323	hog1	OK	9.71236	11.6648	0.264269	0.402648	0.71445	0.99889	no
e_gw1.2.1786.1	e_gw1.2.1786.1	-	chromosome_2:3126026-3127301	ipo323	hog1	OK	14.7293	19.1643	0.379728	0.616805	0.60365	0.99889	no
e_gw1.2.1799.1	e_gw1.2.1799.1	-	chromosome_2:292960-294038	ipo323	hog1	OK	313.922	172.812	-0.861203	-1.53702	0.2165	0.99889	no
e_gw1.2.1818.1	e_gw1.2.1818.1	-	chromosome_2:540283-541366	ipo323	hog1	NOTEST	0	0.481964	inf	0	1	1	no
e_gw1.2.1823.1	e_gw1.2.1823.1	-	chromosome_2:3710078-3711184	ipo323	hog1	OK	30.2776	22.133	-0.45205	-0.781724	0.5338	0.99889	no
e_gw1.2.1826.1	e_gw1.2.1826.1	-	chromosome_2:326758-327765	ipo323	hog1	OK	43.563	36.4412	-0.257531	-0.476227	0.7166	0.99889	no
e_gw1.2.1857.1	e_gw1.2.1857.1	-	chromosome_2:2305641-2306649	ipo323	hog1	OK	38.7838	37.8185	-0.0363641	-0.0660375	0.95925	0.99889	no
e_gw1.2.1862.1	e_gw1.2.1862.1	-	chromosome_2:3642203-3643250	ipo323	hog1	OK	7.07066	9.28178	0.392556	0.585356	0.63385	0.99889	no
e_gw1.2.1867.1	e_gw1.2.1867.1	-	chromosome_2:1637470-1638620	ipo323	hog1	OK	15.6684	12.7766	-0.294357	-0.471238	0.70285	0.99889	no
e_gw1.2.187.1	e_gw1.2.187.1	-	chromosome_2:2644755-2646735	ipo323	hog1	OK	22.7668	23.2056	0.0275397	0.045871	0.9654	0.99889	no
e_gw1.2.188.1	e_gw1.2.188.1	-	chromosome_2:1555844-1558412	ipo323	hog1	OK	5.50976	10.0778	0.871114	1.26942	0.2599	0.99889	no
e_gw1.2.1893.1	e_gw1.2.1893.1	-	chromosome_2:2728925-2729585	ipo323	hog1	OK	4.84519	4.55939	-0.0877109	-0.124633	0.9358	0.99889	no
e_gw1.2.1957.1	e_gw1.2.1957.1	-	chromosome_2:2003037-2003996	ipo323	hog1	OK	101.186	128.009	0.339234	0.674679	0.59705	0.99889	no
e_gw1.2.1959.1	e_gw1.2.1959.1	-	chromosome_2:1221535-1222558	ipo323	hog1	OK	245.122	269.685	0.137774	0.26256	0.8441	0.99889	no
e_gw1.2.1973.1	e_gw1.2.1973.1	-	chromosome_2:65373-66377	ipo323	hog1	OK	1.86952	1.4702	-0.346655	-0.381421	0.77545	0.99889	no
e_gw1.2.1990.1	e_gw1.2.1990.1	-	chromosome_2:992251-993049	ipo323	hog1	OK	19.5654	16.004	-0.289876	-0.494613	0.71325	0.99889	no
e_gw1.2.1996.1	e_gw1.2.1996.1	-	chromosome_2:225880-226729	ipo323	hog1	OK	19.5285	18.5249	-0.0761164	-0.131365	0.92415	0.99889	no
e_gw1.2.2.1	e_gw1.2.2.1	-	chromosome_2:439282-453243	ipo323	hog1	OK	5.75988	4.6793	-0.299747	-0.467471	0.64565	0.99889	no
e_gw1.2.2001.1	e_gw1.2.2001.1	-	chromosome_2:2919917-2920757	ipo323	hog1	OK	21.328	24.1345	0.178349	0.31144	0.81	0.99889	no
e_gw1.2.2033.1	e_gw1.2.2033.1	-	chromosome_2:226988-227851	ipo323	hog1	OK	2.03716	3.46473	0.766181	0.945542	0.50885	0.99889	no
e_gw1.2.2037.1	e_gw1.2.2037.1	-	chromosome_2:3391481-3392087	ipo323	hog1	OK	91.8076	91.5054	-0.00475615	-0.0109593	0.9953	0.99889	no
e_gw1.2.2055.1	e_gw1.2.2055.1	-	chromosome_2:1240030-1240870	ipo323	hog1	OK	36.7106	62.2816	0.76261	1.48959	0.28225	0.99889	no
e_gw1.2.2057.1	e_gw1.2.2057.1	-	chromosome_2:2276592-2277445	ipo323	hog1	OK	14.7064	22.8641	0.636638	1.11784	0.42585	0.99889	no
e_gw1.2.2063.1	e_gw1.2.2063.1	-	chromosome_2:2359313-2360061	ipo323	hog1	OK	189.045	225.318	0.253236	0.54818	0.6952	0.99889	no
e_gw1.2.2066.1	e_gw1.2.2066.1	-	chromosome_2:2467151-2467712	ipo323	hog1	OK	81.4239	87.6044	0.105552	0.238936	0.87775	0.99889	no
e_gw1.2.2085.1	e_gw1.2.2085.1	-	chromosome_2:986950-987719	ipo323	hog1	OK	96.2757	107.632	0.16087	0.349688	0.80615	0.99889	no
e_gw1.2.2087.1	e_gw1.2.2087.1	-	chromosome_2:136454-137210	ipo323	hog1	NOTEST	0	0	0	0	1	1	no
e_gw1.2.2088.1	e_gw1.2.2088.1	-	chromosome_2:2903847-2904531	ipo323	hog1	OK	47.4875	33.2091	-0.515968	-1.00324	0.4752	0.99889	no
e_gw1.2.2097.1	e_gw1.2.2097.1	-	chromosome_2:1274381-1275041	ipo323	hog1	OK	30.8881	28.2248	-0.130086	-0.246618	0.8649	0.99889	no
e_gw1.2.2099.1	e_gw1.2.2099.1	-	chromosome_2:2827408-2828125	ipo323	hog1	OK	46.6912	49.4862	0.083877	0.177094	0.9092	0.99889	no
e_gw1.2.211.1	e_gw1.2.211.1	-	chromosome_2:2524858-2527116	ipo323	hog1	OK	23.965	23.7001	-0.0160376	-0.0266927	0.97845	0.99889	no
e_gw1.2.2114.1	e_gw1.2.2114.1	-	chromosome_2:2575500-2575947	ipo323	hog1	OK	1321.89	643.579	-1.03842	-2.65105	0.1421	0.99889	no
e_gw1.2.2116.1	e_gw1.2.2116.1	-	chromosome_2:1013897-1014320	ipo323	hog1	NOTEST	1.87215	0.901199	-1.05478	0	1	1	no
e_gw1.2.2119.1	e_gw1.2.2119.1	-	chromosome_2:676534-677107	ipo323	hog1	OK	39.2153	47.4768	0.275804	0.57094	0.7079	0.99889	no
e_gw1.2.2124.1	e_gw1.2.2124.1	-	chromosome_2:294582-295236	ipo323	hog1	OK	54.9222	66.2218	0.269917	0.558022	0.6934	0.99889	no
e_gw1.2.2140.1	e_gw1.2.2140.1	-	chromosome_2:1047743-1048299	ipo323	hog1	OK	2.29111	1.97843	-0.211688	-0.257913	0.8879	0.99889	no
e_gw1.2.2155.1	e_gw1.2.2155.1	-	chromosome_2:2545070-2545633	ipo323	hog1	OK	82.8023	94.1815	0.185773	0.463146	0.79235	0.99889	no
e_gw1.2.216.1	e_gw1.2.216.1	-	chromosome_2:144092-146209	ipo323	hog1	NOTEST	0	0.0676674	inf	0	1	1	no
e_gw1.2.2160.1	e_gw1.2.2160.1	-	chromosome_2:555519-559154	ipo323	hog1	OK	98.7965	139.666	0.49945	0.52329	0.75855	0.99889	no
e_gw1.2.2170.1	e_gw1.2.2170.1	-	chromosome_2:2028619-2029135	ipo323	hog1	OK	29.095	26.3194	-0.144644	-0.295429	0.8564	0.99889	no
e_gw1.2.2174.1	e_gw1.2.2174.1	-	chromosome_2:3677612-3678173	ipo323	hog1	OK	0.77179	3.88121	2.33022	2.32035	0.1944	0.99889	no
e_gw1.2.2175.1	e_gw1.2.2175.1	-	chromosome_2:3683101-3683805	ipo323	hog1	OK	97.7281	138.707	0.5052	1.21389	0.4568	0.99889	no
e_gw1.2.2184.1	e_gw1.2.2184.1	-	chromosome_2:1154478-1155070	ipo323	hog1	OK	85.5685	131.346	0.618216	1.45622	0.3597	0.99889	no
e_gw1.2.22.1	e_gw1.2.22.1	-	chromosome_2:1234456-1239796	ipo323	hog1	OK	32.3003	23.9443	-0.431863	-0.672341	0.51665	0.99889	no
e_gw1.2.2206.1	e_gw1.2.2206.1	-	chromosome_2:1230668-1231076	ipo323	hog1	OK	44.8031	37.6915	-0.249357	-0.610321	0.75325	0.99889	no
e_gw1.2.221.1	e_gw1.2.221.1	-	chromosome_2:3745054-3747143	ipo323	hog1	OK	10.0481	12.8735	0.357475	0.547819	0.6186	0.99889	no
e_gw1.2.2211.1	e_gw1.2.2211.1	-	chromosome_2:1184762-1185317	ipo323	hog1	OK	108.307	102.633	-0.0776374	-0.180785	0.9074	0.99889	no
e_gw1.2.2225.1	e_gw1.2.2225.1	-	chromosome_2:2901613-2902223	ipo323	hog1	OK	200.014	222.778	0.155506	0.515138	0.81765	0.99889	no
e_gw1.2.2230.1	e_gw1.2.2230.1	-	chromosome_2:1083791-1084249	ipo323	hog1	NOTEST	0	0	0	0	1	1	no
e_gw1.2.2240.1	e_gw1.2.2240.1	-	chromosome_2:3550734-3551119	ipo323	hog1	OK	413.04	444.175	0.104845	0.415747	0.87545	0.99889	no
e_gw1.2.2249.1	e_gw1.2.2249.1	-	chromosome_2:3726849-3727122	ipo323	hog1	OK	94.9382	52.2865	-0.86055	-3.54988	0.3274	0.99889	no
e_gw1.2.225.1	e_gw1.2.225.1	-	chromosome_2:2116186-2118173	ipo323	hog1	OK	1.40585	2.65363	0.916524	1.09001	0.35455	0.99889	no
e_gw1.2.2255.1	e_gw1.2.2255.1	-	chromosome_2:548714-549178	ipo323	hog1	OK	544.057	419.136	-0.376339	-2.62128	0.59425	0.99889	no
e_gw1.2.2258.1	e_gw1.2.2258.1	-	chromosome_2:1459245-1459716	ipo323	hog1	OK	919.242	1082.01	0.235197	3.11582	0.7465	0.99889	no
e_gw1.2.2301.1	e_gw1.2.2301.1	-	chromosome_2:2176289-2177021	ipo323	hog1	OK	51.0564	65.6357	0.362391	0.724428	0.59745	0.99889	no
e_gw1.2.2305.1	e_gw1.2.2305.1	-	chromosome_2:219578-220555	ipo323	hog1	OK	23.3744	23.6196	0.0150523	0.0260476	0.9823	0.99889	no
e_gw1.2.2308.1	e_gw1.2.2308.1	-	chromosome_2:2654595-2655426	ipo323	hog1	OK	26.2677	30.4824	0.214684	0.385249	0.7745	0.99889	no
e_gw1.2.2313.1	e_gw1.2.2313.1	-	chromosome_2:831891-832788	ipo323	hog1	OK	18.6739	20.906	0.162899	0.280004	0.82875	0.99889	no
e_gw1.2.2330.1	e_gw1.2.2330.1	-	chromosome_2:2234715-2235705	ipo323	hog1	OK	6.52313	8.82047	0.435292	0.645221	0.61265	0.99889	no
e_gw1.2.2333.1	e_gw1.2.2333.1	-	chromosome_2:2540616-2541484	ipo323	hog1	OK	125.689	15.3308	-3.03535	-5.66778	0.0005	0.0411288	yes
e_gw1.2.2338.1	e_gw1.2.2338.1	-	chromosome_2:33886-34825	ipo323	hog1	OK	37.7052	20.1897	-0.901147	-1.5984	0.2196	0.99889	no
e_gw1.2.2354.1	e_gw1.2.2354.1	-	chromosome_2:3408496-3409159	ipo323	hog1	OK	1.80517	2.58836	0.519902	0.613157	0.68505	0.99889	no
e_gw1.2.2375.1	e_gw1.2.2375.1	-	chromosome_2:3360738-3360981	ipo323	hog1	NOTEST	2.70951	1.98292	-0.450409	0	1	1	no
e_gw1.2.2377.1	e_gw1.2.2377.1	-	chromosome_2:2150388-2150917	ipo323	hog1	OK	132.134	110.57	-0.257041	-0.778494	0.7209	0.99889	no
e_gw1.2.2378.1	e_gw1.2.2378.1	-	chromosome_2:2663883-2664409	ipo323	hog1	OK	88.2901	100.364	0.184915	0.460956	0.7943	0.99889	no
e_gw1.2.256.1	e_gw1.2.256.1	-	chromosome_2:70076-71873	ipo323	hog1	OK	28.2536	42.1021	0.575456	0.987774	0.3806	0.99889	no
e_gw1.2.261.1	e_gw1.2.261.1	-	chromosome_2:140749-142914	ipo323	hog1	NOTEST	0	0	0	0	1	1	no
e_gw1.2.265.1	e_gw1.2.265.1	-	chromosome_2:1802054-1803979	ipo323	hog1	OK	21.2232	30.2814	0.512786	0.864221	0.45375	0.99889	no
e_gw1.2.286.1	e_gw1.2.286.1	-	chromosome_2:2910038-2911352	ipo323	hog1	OK	105.671	84.7559	-0.318198	-0.578783	0.6233	0.99889	no
e_gw1.2.296.1	e_gw1.2.296.1	-	chromosome_2:1539793-1541281	ipo323	hog1	OK	64.0024	65.9606	0.0434786	0.0780174	0.9448	0.99889	no
e_gw1.2.304.1	e_gw1.2.304.1	-	chromosome_2:3435841-3437799	ipo323	hog1	OK	128.973	154.727	0.262658	0.415844	0.70925	0.99889	no
e_gw1.2.336.1	e_gw1.2.336.1	-	chromosome_2:223926-225453	ipo323	hog1	OK	17.504	17.3298	-0.0144298	-0.0233105	0.9857	0.99889	no
e_gw1.2.357.1	e_gw1.2.357.1	-	chromosome_2:2178403-2180185	ipo323	hog1	OK	21.2981	25.9455	0.284758	0.476297	0.67025	0.99889	no
e_gw1.2.365.1	e_gw1.2.365.1	-	chromosome_2:59922-61476	ipo323	hog1	OK	35.382	23.5549	-0.586985	-0.999595	0.38225	0.99889	no
e_gw1.2.381.1	e_gw1.2.381.1	-	chromosome_2:3353156-3354971	ipo323	hog1	OK	17.2514	15.6186	-0.143448	-0.229952	0.8391	0.99889	no
e_gw1.2.413.1	e_gw1.2.413.1	-	chromosome_2:2208388-2209863	ipo323	hog1	OK	90.0404	116.178	0.367694	0.645499	0.5746	0.99889	no
e_gw1.2.416.1	e_gw1.2.416.1	-	chromosome_2:260653-262314	ipo323	hog1	OK	1.82117	3.05746	0.747467	0.910677	0.4443	0.99889	no
e_gw1.2.443.1	e_gw1.2.443.1	-	chromosome_2:2445269-2446775	ipo323	hog1	OK	57.903	47.4766	-0.286422	-0.508213	0.6625	0.99889	no
e_gw1.2.469.1	e_gw1.2.469.1	-	chromosome_2:2724979-2726326	ipo323	hog1	OK	44.7242	60.3976	0.433435	0.783563	0.5046	0.99889	no
e_gw1.2.477.1	e_gw1.2.477.1	-	chromosome_2:1523118-1524430	ipo323	hog1	OK	22.1295	29.423	0.410971	0.699072	0.55875	0.99889	no
e_gw1.2.499.1	e_gw1.2.499.1	-	chromosome_2:265189-266575	ipo323	hog1	OK	2.59936	3.51667	0.436054	0.55185	0.65055	0.99889	no
e_gw1.2.503.1	e_gw1.2.503.1	-	chromosome_2:427563-428871	ipo323	hog1	OK	51.6603	48.9	-0.0792205	-0.142718	0.90525	0.99889	no
e_gw1.2.506.1	e_gw1.2.506.1	-	chromosome_2:2274963-2276436	ipo323	hog1	OK	47.9262	46.5385	-0.0423919	-0.0765152	0.9485	0.99889	no
e_gw1.2.513.1	e_gw1.2.513.1	-	chromosome_2:3639097-3640318	ipo323	hog1	OK	79.6613	24.8363	-1.68143	-2.97501	0.0173	0.404666	no
e_gw1.2.517.1	e_gw1.2.517.1	-	chromosome_2:1002665-1004208	ipo323	hog1	OK	37.7927	25.662	-0.558474	-0.967842	0.40865	0.99889	no
e_gw1.2.520.1	e_gw1.2.520.1	-	chromosome_2:2151228-2152555	ipo323	hog1	OK	26.7075	21.4851	-0.313906	-0.528523	0.65145	0.99889	no
e_gw1.2.53.1	e_gw1.2.53.1	-	chromosome_2:1809654-1813179	ipo323	hog1	OK	37.5674	41.5894	0.146736	0.233644	0.81865	0.99889	no
e_gw1.2.536.1	e_gw1.2.536.1	-	chromosome_2:491517-492865	ipo323	hog1	NOTEST	0.795072	1.51372	0.928942	0	1	1	no
e_gw1.2.55.1	e_gw1.2.55.1	-	chromosome_2:552213-555114	ipo323	hog1	OK	29.4908	26.2664	-0.167044	-0.277135	0.79435	0.99889	no
e_gw1.2.561.1	e_gw1.2.561.1	-	chromosome_2:1656287-1658687	ipo323	hog1	OK	11.6977	15.8209	0.435612	0.272239	0.8374	0.99889	no
e_gw1.2.564.1	e_gw1.2.564.1	-	chromosome_2:2959206-2960364	ipo323	hog1	OK	30.3841	24.3992	-0.31648	-0.544975	0.6489	0.99889	no
e_gw1.2.596.1	e_gw1.2.596.1	-	chromosome_2:2541970-2543501	ipo323	hog1	OK	75.314	65.1168	-0.209887	-0.396174	0.75505	0.99889	no
e_gw1.2.687.1	e_gw1.2.687.1	-	chromosome_2:1025440-1026407	ipo323	hog1	OK	20.9561	19.5336	-0.101407	-0.17406	0.8883	0.99889	no
e_gw1.2.689.1	e_gw1.2.689.1	-	chromosome_2:658900-659890	ipo323	hog1	OK	63.9972	61.6173	-0.054673	-0.104222	0.93355	0.99889	no
e_gw1.2.695.1	e_gw1.2.695.1	-	chromosome_2:2075062-2076124	ipo323	hog1	OK	87.3943	106.668	0.28751	0.561367	0.65655	0.99889	no
e_gw1.2.701.1	e_gw1.2.701.1	-	chromosome_2:1564723-1565845	ipo323	hog1	OK	19.1841	16.9397	-0.1795	-0.294707	0.8082	0.99889	no
e_gw1.2.705.1	e_gw1.2.705.1	-	chromosome_2:3333343-3334386	ipo323	hog1	OK	36.318	35.9119	-0.0162203	-0.0292399	0.9815	0.99889	no
e_gw1.2.717.1	e_gw1.2.717.1	-	chromosome_2:158032-159019	ipo323	hog1	OK	30.9703	38.8322	0.32637	0.586596	0.63565	0.99889	no
e_gw1.2.723.1	e_gw1.2.723.1	-	chromosome_2:3108937-3109936	ipo323	hog1	OK	110.185	79.3109	-0.474334	-0.92799	0.46355	0.99889	no
e_gw1.2.729.1	e_gw1.2.729.1	-	chromosome_2:1241686-1242820	ipo323	hog1	OK	47.2747	55.3686	0.228001	0.429016	0.73605	0.99889	no
e_gw1.2.736.1	e_gw1.2.736.1	-	chromosome_2:1457810-1458754	ipo323	hog1	OK	212.129	305.772	0.527515	1.02198	0.4378	0.99889	no
e_gw1.2.751.1	e_gw1.2.751.1	-	chromosome_2:1586210-1587101	ipo323	hog1	OK	33.4599	30.7048	-0.123968	-0.223391	0.8639	0.99889	no
e_gw1.2.779.1	e_gw1.2.779.1	-	chromosome_2:2995013-2995823	ipo323	hog1	OK	25.8857	62.4836	1.27132	2.4062	0.08085	0.959377	no
e_gw1.2.806.1	e_gw1.2.806.1	-	chromosome_2:2136213-2137164	ipo323	hog1	OK	4.82192	7.292	0.596708	0.852979	0.51175	0.99889	no
e_gw1.2.822.1	e_gw1.2.822.1	-	chromosome_2:763134-764072	ipo323	hog1	OK	8.89567	14.9123	0.745327	1.19985	0.37745	0.99889	no
e_gw1.2.831.1	e_gw1.2.831.1	-	chromosome_2:1804311-1804881	ipo323	hog1	OK	21.8375	195.788	3.16441	6.66377	0.00035	0.0321275	yes
e_gw1.2.86.1	e_gw1.2.86.1	-	chromosome_2:2741553-2744502	ipo323	hog1	OK	64.0931	39.1445	-0.711358	-1.14129	0.2845	0.99889	no
e_gw1.2.860.1	e_gw1.2.860.1	-	chromosome_2:3481719-3482457	ipo323	hog1	OK	204.536	147.042	-0.476126	-1.00637	0.46445	0.99889	no
e_gw1.2.862.1	e_gw1.2.862.1	-	chromosome_2:2332780-2333661	ipo323	hog1	OK	49.6116	61.9075	0.319438	0.640568	0.64835	0.99889	no
e_gw1.2.863.1	e_gw1.2.863.1	-	chromosome_2:565254-566041	ipo323	hog1	OK	9.47385	8.98496	-0.0764397	-0.120732	0.932	0.99889	no
e_gw1.2.867.1	e_gw1.2.867.1	-	chromosome_2:2412035-2412803	ipo323	hog1	OK	211.036	216.424	0.0363703	0.0782614	0.95495	0.99889	no
e_gw1.2.878.1	e_gw1.2.878.1	-	chromosome_2:1316138-1316831	ipo323	hog1	OK	21.4736	31.991	0.575103	1.06003	0.45015	0.99889	no
e_gw1.2.880.1	e_gw1.2.880.1	-	chromosome_2:3331765-3332974	ipo323	hog1	OK	51.0707	38.734	-0.398896	-0.718806	0.55035	0.99889	no
e_gw1.2.881.1	e_gw1.2.881.1	-	chromosome_2:908256-908922	ipo323	hog1	OK	95.9546	137.579	0.519833	1.13215	0.42155	0.99889	no
e_gw1.2.907.1	e_gw1.2.907.1	-	chromosome_2:1673453-1673870	ipo323	hog1	OK	17.9532	23.1558	0.367131	0.799783	0.6929	0.99889	no
e_gw1.2.911.1	e_gw1.2.911.1	-	chromosome_2:1336054-1336684	ipo323	hog1	OK	93.6244	163.136	0.80112	1.7886	0.22445	0.99889	no
e_gw1.2.936.1	e_gw1.2.936.1	-	chromosome_2:3102874-3103411	ipo323	hog1	OK	50.4317	27.0417	-0.899142	-1.8694	0.25365	0.99889	no
e_gw1.2.957.1	e_gw1.2.957.1	-	chromosome_2:562523-562910	ipo323	hog1	OK	7.94075	7.9251	-0.00284687	-0.00587743	0.93535	0.99889	no
e_gw1.2.966.1	e_gw1.2.966.1	-	chromosome_2:2113074-2113614	ipo323	hog1	OK	95.217	35.7159	-1.41465	-3.36848	0.06915	0.888603	no
e_gw1.2.987.1	e_gw1.2.987.1	-	chromosome_2:587545-587992	ipo323	hog1	OK	15.7838	29.6786	0.91098	1.9162	0.31	0.99889	no
e_gw1.20.5.1	e_gw1.20.5.1	-	chromosome_20:24842-25076	ipo323	hog1	NOTEST	0	0	0	0	1	1	no
e_gw1.21.1.1	e_gw1.21.1.1	-	chromosome_21:81544-82816	ipo323	hog1	OK	30.79	39.3252	0.352989	0.621448	0.5973	0.99889	no
e_gw1.21.13.1	e_gw1.21.13.1	-	chromosome_21:87473-87770	ipo323	hog1	NOTEST	1.39273	0	-inf	0	1	1	no
e_gw1.3.1036.1	e_gw1.3.1036.1	-	chromosome_3:2228277-2232570	ipo323	hog1	OK	32.8996	26.7517	-0.298442	-0.473914	0.6475	0.99889	no
e_gw1.3.104.1	e_gw1.3.104.1	-	chromosome_3:247968-250643	ipo323	hog1	OK	18.5066	13.846	-0.41857	-0.670495	0.53705	0.99889	no
e_gw1.3.1056.1	e_gw1.3.1056.1	-	chromosome_3:1258234-1261514	ipo323	hog1	OK	75.5799	79.6226	0.0751754	0.112266	0.9128	0.99889	no
e_gw1.3.107.1	e_gw1.3.107.1	-	chromosome_3:357654-360628	ipo323	hog1	OK	13.4241	12.7268	-0.0769572	-0.120712	0.9057	0.99889	no
e_gw1.3.1091.1	e_gw1.3.1091.1	-	chromosome_3:2630539-2633932	ipo323	hog1	OK	25.7956	16.7643	-0.621735	-1.01445	0.339	0.99889	no
e_gw1.3.1106.1	e_gw1.3.1106.1	-	chromosome_3:979721-982778	ipo323	hog1	OK	54.0579	44.748	-0.272681	-0.445864	0.67465	0.99889	no
e_gw1.3.1124.1	e_gw1.3.1124.1	-	chromosome_3:1297842-1300320	ipo323	hog1	OK	34.9816	27.8852	-0.327098	-0.550919	0.6142	0.99889	no
e_gw1.3.1168.1	e_gw1.3.1168.1	-	chromosome_3:1729334-1732135	ipo323	hog1	OK	10.9815	15.8027	0.525097	0.823198	0.4496	0.99889	no
e_gw1.3.1175.1	e_gw1.3.1175.1	-	chromosome_3:318232-320656	ipo323	hog1	OK	44.552	49.3903	0.148737	0.250671	0.8167	0.99889	no
e_gw1.3.1186.1	e_gw1.3.1186.1	-	chromosome_3:2839776-2842111	ipo323	hog1	OK	21.5147	21.4942	-0.00137607	-0.00227707	0.9971	0.99889	no
e_gw1.3.1195.1	e_gw1.3.1195.1	-	chromosome_3:2802622-2804887	ipo323	hog1	OK	4.49711	17.9012	1.99299	2.9532	0.01395	0.353905	no
e_gw1.3.1219.1	e_gw1.3.1219.1	-	chromosome_3:3356310-3358374	ipo323	hog1	OK	13.1567	48.6026	1.88524	3.06961	0.0096	0.283795	no
e_gw1.3.1222.1	e_gw1.3.1222.1	-	chromosome_3:993506-995655	ipo323	hog1	OK	9.05239	9.45163	0.0622643	0.0933441	0.93345	0.99889	no
e_gw1.3.1231.1	e_gw1.3.1231.1	-	chromosome_3:859290-860766	ipo323	hog1	OK	50.0136	49.7727	-0.00696728	-0.0124113	0.9911	0.99889	no
e_gw1.3.1232.1	e_gw1.3.1232.1	-	chromosome_3:1706366-1708447	ipo323	hog1	OK	0.574782	1.87364	1.70476	1.75067	0.1488	0.99889	no
e_gw1.3.1256.1	e_gw1.3.1256.1	-	chromosome_3:1762034-1764361	ipo323	hog1	OK	63.5651	63.6082	0.00097825	0.00168535	0.99845	0.998937	no
e_gw1.3.1259.1	e_gw1.3.1259.1	-	chromosome_3:851709-853543	ipo323	hog1	OK	28.5418	33.4005	0.226793	0.387729	0.7272	0.99889	no
e_gw1.3.1278.1	e_gw1.3.1278.1	-	chromosome_3:2896013-2897900	ipo323	hog1	OK	107.067	107.722	0.00879369	0.0142465	0.98925	0.99889	no
e_gw1.3.1283.1	e_gw1.3.1283.1	-	chromosome_3:1789349-1791305	ipo323	hog1	OK	26.5675	33.0798	0.316289	0.533633	0.6257	0.99889	no
e_gw1.3.131.1	e_gw1.3.131.1	-	chromosome_3:2988711-2990936	ipo323	hog1	OK	20.3299	18.5306	-0.133692	-0.218294	0.84695	0.99889	no
e_gw1.3.1327.1	e_gw1.3.1327.1	-	chromosome_3:2939068-2941289	ipo323	hog1	OK	30.2227	38.3946	0.345272	0.592495	0.60055	0.99889	no
e_gw1.3.1340.1	e_gw1.3.1340.1	-	chromosome_3:2063805-2065665	ipo323	hog1	OK	75.5782	57.6998	-0.389404	-0.683848	0.54875	0.99889	no
e_gw1.3.1353.1	e_gw1.3.1353.1	-	chromosome_3:1434278-1436191	ipo323	hog1	OK	8.42588	11.7501	0.479769	0.722355	0.5323	0.99889	no
e_gw1.3.1373.1	e_gw1.3.1373.1	-	chromosome_3:985719-987967	ipo323	hog1	OK	122.7	195.048	0.668689	1.11047	0.33485	0.99889	no
e_gw1.3.1374.1	e_gw1.3.1374.1	-	chromosome_3:2383210-2385039	ipo323	hog1	OK	29.8617	28.2674	-0.0791555	-0.134724	0.9056	0.99889	no
e_gw1.3.1376.1	e_gw1.3.1376.1	-	chromosome_3:1364328-1366088	ipo323	hog1	OK	37.4865	38.5491	0.0403273	0.070558	0.94955	0.99889	no
e_gw1.3.1378.1	e_gw1.3.1378.1	-	chromosome_3:1183475-1185173	ipo323	hog1	OK	41.5468	51.4666	0.308899	0.541658	0.63155	0.99889	no
e_gw1.3.139.1	e_gw1.3.139.1	-	chromosome_3:539057-540888	ipo323	hog1	OK	9.78105	7.37511	-0.407324	-0.602655	0.59755	0.99889	no
e_gw1.3.1399.1	e_gw1.3.1399.1	-	chromosome_3:2967437-2969072	ipo323	hog1	OK	27.0591	30.1883	0.157877	0.269927	0.8104	0.99889	no
e_gw1.3.1404.1	e_gw1.3.1404.1	-	chromosome_3:1432451-1434026	ipo323	hog1	OK	57.5364	47.9551	-0.262792	-0.465457	0.6874	0.99889	no
e_gw1.3.1412.1	e_gw1.3.1412.1	-	chromosome_3:1842208-1843454	ipo323	hog1	OK	18.6405	18.619	-0.00166854	-0.00275421	0.99265	0.99889	no
e_gw1.3.1415.1	e_gw1.3.1415.1	-	chromosome_3:2351908-2353669	ipo323	hog1	OK	309.626	508.86	0.71674	1.03337	0.36945	0.99889	no
e_gw1.3.1427.1	e_gw1.3.1427.1	-	chromosome_3:2141369-2142341	ipo323	hog1	OK	8.84021	11.7352	0.408693	0.631874	0.62065	0.99889	no
e_gw1.3.1441.1	e_gw1.3.1441.1	-	chromosome_3:183883-185725	ipo323	hog1	OK	10.4503	10.0431	-0.0573315	-0.0868961	0.9379	0.99889	no
e_gw1.3.145.1	e_gw1.3.145.1	-	chromosome_3:1617798-1619702	ipo323	hog1	OK	14.4239	16.0001	0.149622	0.237417	0.8284	0.99889	no
e_gw1.3.1453.1	e_gw1.3.1453.1	-	chromosome_3:256883-258433	ipo323	hog1	OK	66.9173	71.9317	0.10425	0.185611	0.8693	0.99889	no
e_gw1.3.1462.1	e_gw1.3.1462.1	-	chromosome_3:306886-308908	ipo323	hog1	OK	13.3768	11.0658	-0.273633	-0.425317	0.7198	0.99889	no
e_gw1.3.1463.1	e_gw1.3.1463.1	-	chromosome_3:1500042-1501614	ipo323	hog1	OK	32.8793	27.9645	-0.233585	-0.402511	0.726	0.99889	no
e_gw1.3.1465.1	e_gw1.3.1465.1	-	chromosome_3:2320115-2321437	ipo323	hog1	OK	65.0099	82.8712	0.35021	0.640529	0.59745	0.99889	no
e_gw1.3.148.1	e_gw1.3.148.1	-	chromosome_3:690043-692376	ipo323	hog1	OK	2.85739	2.51966	-0.181471	-0.231273	0.8413	0.99889	no
e_gw1.3.1496.1	e_gw1.3.1496.1	-	chromosome_3:2261779-2263228	ipo323	hog1	OK	11.0491	11.4647	0.0532802	0.0820088	0.9444	0.99889	no
e_gw1.3.1498.1	e_gw1.3.1498.1	-	chromosome_3:3251909-3253436	ipo323	hog1	OK	372.071	381.455	0.0359324	0.0532139	0.9617	0.99889	no
e_gw1.3.1505.1	e_gw1.3.1505.1	-	chromosome_3:181170-182427	ipo323	hog1	OK	88.279	91.4348	0.0506726	0.0926566	0.93795	0.99889	no
e_gw1.3.151.1	e_gw1.3.151.1	-	chromosome_3:2366357-2368381	ipo323	hog1	OK	21.2738	27.2022	0.354648	0.590682	0.5951	0.99889	no
e_gw1.3.1510.1	e_gw1.3.1510.1	-	chromosome_3:93212-94683	ipo323	hog1	OK	24.2705	16.1464	-0.587985	-0.968467	0.4134	0.99889	no
e_gw1.3.1524.1	e_gw1.3.1524.1	-	chromosome_3:1230247-1231582	ipo323	hog1	OK	20.7369	10.9479	-0.92154	-1.46386	0.22065	0.99889	no
e_gw1.3.1547.1	e_gw1.3.1547.1	-	chromosome_3:3078649-3079985	ipo323	hog1	OK	9.33047	9.69953	0.055965	0.0846426	0.9461	0.99889	no
e_gw1.3.1553.1	e_gw1.3.1553.1	-	chromosome_3:1906363-1907614	ipo323	hog1	OK	42.8014	47.2092	0.14141	0.255021	0.828	0.99889	no
e_gw1.3.1556.1	e_gw1.3.1556.1	-	chromosome_3:1866587-1867850	ipo323	hog1	OK	37.0775	23.5711	-0.653527	-1.12711	0.34315	0.99889	no
e_gw1.3.1559.1	e_gw1.3.1559.1	-	chromosome_3:3057551-3058709	ipo323	hog1	OK	38.6706	40.1808	0.055269	0.0993718	0.93145	0.99889	no
e_gw1.3.1564.1	e_gw1.3.1564.1	-	chromosome_3:3000630-3001677	ipo323	hog1	OK	41.7662	50.4036	0.271189	0.499804	0.6822	0.99889	no
e_gw1.3.1574.1	e_gw1.3.1574.1	-	chromosome_3:3418507-3419914	ipo323	hog1	OK	58.189	66.2104	0.186311	0.337657	0.7734	0.99889	no
e_gw1.3.1589.1	e_gw1.3.1589.1	-	chromosome_3:2565928-2567185	ipo323	hog1	OK	90.5492	83.3278	-0.119905	-0.224367	0.84765	0.99889	no
e_gw1.3.1609.1	e_gw1.3.1609.1	-	chromosome_3:1262780-1263878	ipo323	hog1	OK	78.0121	73.2331	-0.0912008	-0.171849	0.8872	0.99889	no
e_gw1.3.1610.1	e_gw1.3.1610.1	-	chromosome_3:2919665-2920937	ipo323	hog1	OK	31.406	32.5974	0.0537145	0.0943247	0.9344	0.99889	no
e_gw1.3.1619.1	e_gw1.3.1619.1	-	chromosome_3:343026-344201	ipo323	hog1	OK	39.7485	34.2265	-0.215786	-0.386303	0.74825	0.99889	no
e_gw1.3.1623.1	e_gw1.3.1623.1	-	chromosome_3:1889753-1891012	ipo323	hog1	OK	65.3609	94.2895	0.528669	0.979565	0.42225	0.99889	no
e_gw1.3.1624.1	e_gw1.3.1624.1	-	chromosome_3:3299746-3300734	ipo323	hog1	OK	4.79511	6.69978	0.48255	0.693178	0.62275	0.99889	no
e_gw1.3.1632.1	e_gw1.3.1632.1	-	chromosome_3:108397-109573	ipo323	hog1	OK	17.8371	16.9161	-0.0764785	-0.124766	0.91925	0.99889	no
e_gw1.3.1633.1	e_gw1.3.1633.1	-	chromosome_3:35985-37481	ipo323	hog1	OK	40.325	28.3278	-0.509459	-0.739345	0.4444	0.99889	no
e_gw1.3.164.1	e_gw1.3.164.1	-	chromosome_3:2746685-2748706	ipo323	hog1	OK	5.31469	6.48879	0.287964	0.407063	0.7206	0.99889	no
e_gw1.3.1640.1	e_gw1.3.1640.1	-	chromosome_3:3289246-3290383	ipo323	hog1	OK	108.208	92.9982	-0.21853	-0.407242	0.73875	0.99889	no
e_gw1.3.1660.1	e_gw1.3.1660.1	-	chromosome_3:2296329-2297530	ipo323	hog1	OK	59.3308	47.3168	-0.326428	-0.601358	0.6208	0.99889	no
e_gw1.3.1674.1	e_gw1.3.1674.1	-	chromosome_3:541940-543068	ipo323	hog1	OK	54.3285	35.3746	-0.618995	-1.1234	0.3567	0.99889	no
e_gw1.3.1725.1	e_gw1.3.1725.1	-	chromosome_3:1095380-1096148	ipo323	hog1	OK	62.5331	63.5561	0.0234103	0.04676	0.9716	0.99889	no
e_gw1.3.1728.1	e_gw1.3.1728.1	-	chromosome_3:3187685-3188893	ipo323	hog1	OK	14.0722	27.855	0.985094	1.65459	0.20385	0.99889	no
e_gw1.3.1760.1	e_gw1.3.1760.1	-	chromosome_3:2770797-2771884	ipo323	hog1	OK	49.6384	49.3899	-0.00724275	-0.0135421	0.9915	0.99889	no
e_gw1.3.1763.1	e_gw1.3.1763.1	-	chromosome_3:1634811-1635789	ipo323	hog1	OK	24.6408	420.922	4.09443	7.23292	5e-05	0.00759463	yes
e_gw1.3.1771.1	e_gw1.3.1771.1	-	chromosome_3:458905-459781	ipo323	hog1	OK	53.3642	47.8952	-0.155991	-0.297505	0.8132	0.99889	no
e_gw1.3.1784.1	e_gw1.3.1784.1	-	chromosome_3:3359367-3360126	ipo323	hog1	OK	39.8684	31.2225	-0.352658	-0.660555	0.6264	0.99889	no
e_gw1.3.1785.1	e_gw1.3.1785.1	-	chromosome_3:1384108-1385104	ipo323	hog1	OK	12.9479	13.8808	0.100377	0.160735	0.9019	0.99889	no
e_gw1.3.1795.1	e_gw1.3.1795.1	-	chromosome_3:107309-108350	ipo323	hog1	OK	31.1055	36.6953	0.238427	0.43163	0.7406	0.99889	no
e_gw1.3.180.1	e_gw1.3.180.1	-	chromosome_3:1110107-1112144	ipo323	hog1	OK	43.7416	35.4017	-0.305187	-0.520832	0.6364	0.99889	no
e_gw1.3.1809.1	e_gw1.3.1809.1	-	chromosome_3:3005522-3006618	ipo323	hog1	OK	104.106	92.7802	-0.166163	-0.330619	0.7971	0.99889	no
e_gw1.3.1813.1	e_gw1.3.1813.1	-	chromosome_3:1264393-1265116	ipo323	hog1	OK	59.1263	59.5234	0.00965709	0.0194617	0.98875	0.99889	no
e_gw1.3.1826.1	e_gw1.3.1826.1	-	chromosome_3:2129200-2130145	ipo323	hog1	OK	63.4194	75.9262	0.259674	0.507662	0.689	0.99889	no
e_gw1.3.1828.1	e_gw1.3.1828.1	-	chromosome_3:2122070-2122995	ipo323	hog1	OK	183.978	137.842	-0.416521	-0.826337	0.52155	0.99889	no
e_gw1.3.183.1	e_gw1.3.183.1	-	chromosome_3:2898295-2900410	ipo323	hog1	OK	56.8506	41.5278	-0.4531	-0.774028	0.4815	0.99889	no
e_gw1.3.1831.1	e_gw1.3.1831.1	-	chromosome_3:3118657-3119806	ipo323	hog1	OK	15.4095	21.0678	0.451217	0.73792	0.5416	0.99889	no
e_gw1.3.1835.1	e_gw1.3.1835.1	-	chromosome_3:1977099-1977774	ipo323	hog1	OK	74.1943	126.754	0.772652	1.65536	0.2476	0.99889	no
e_gw1.3.1841.1	e_gw1.3.1841.1	-	chromosome_3:2268203-2269282	ipo323	hog1	OK	14.5283	17.4945	0.268037	0.450876	0.73665	0.99889	no
e_gw1.3.1844.1	e_gw1.3.1844.1	-	chromosome_3:1306270-1307065	ipo323	hog1	OK	63.4402	39.5427	-0.681985	-1.31393	0.33395	0.99889	no
e_gw1.3.1846.1	e_gw1.3.1846.1	-	chromosome_3:1465817-1466891	ipo323	hog1	OK	12.1663	5.40172	-1.1714	-1.76357	0.18585	0.99889	no
e_gw1.3.1851.1	e_gw1.3.1851.1	-	chromosome_3:892033-893041	ipo323	hog1	OK	2.64885	2.3691	-0.161027	-0.196013	0.8883	0.99889	no
e_gw1.3.1858.1	e_gw1.3.1858.1	-	chromosome_3:966574-967420	ipo323	hog1	OK	80.4227	61.855	-0.378711	-0.749614	0.56475	0.99889	no
e_gw1.3.1861.1	e_gw1.3.1861.1	-	chromosome_3:2344922-2345792	ipo323	hog1	OK	93.3797	86.048	-0.117967	-0.238585	0.85305	0.99889	no
e_gw1.3.1862.1	e_gw1.3.1862.1	-	chromosome_3:2775362-2776256	ipo323	hog1	OK	10.5667	2.92254	-1.85423	-2.59742	0.07325	0.913932	no
e_gw1.3.1864.1	e_gw1.3.1864.1	-	chromosome_3:2098611-2099463	ipo323	hog1	OK	36.7436	42.9437	0.224953	0.418568	0.74795	0.99889	no
e_gw1.3.1865.1	e_gw1.3.1865.1	-	chromosome_3:2331311-2332111	ipo323	hog1	OK	26.8868	27.2634	0.0200672	0.037212	0.9771	0.99889	no
e_gw1.3.1867.1	e_gw1.3.1867.1	-	chromosome_3:2010712-2011591	ipo323	hog1	OK	14.2977	13.0383	-0.133019	-0.219276	0.8695	0.99889	no
e_gw1.3.1872.1	e_gw1.3.1872.1	-	chromosome_3:2126976-2127942	ipo323	hog1	OK	48.1882	42.3692	-0.185662	-0.3543	0.79085	0.99889	no
e_gw1.3.1873.1	e_gw1.3.1873.1	-	chromosome_3:2504348-2507383	ipo323	hog1	OK	87.6213	137.246	0.647414	0.694137	0.6297	0.99889	no
e_gw1.3.1886.1	e_gw1.3.1886.1	-	chromosome_3:1733828-1734746	ipo323	hog1	OK	4.46124	3.90403	-0.192482	-0.262257	0.8577	0.99889	no
e_gw1.3.1889.1	e_gw1.3.1889.1	-	chromosome_3:288870-289713	ipo323	hog1	OK	122.822	187.056	0.606903	1.22134	0.35315	0.99889	no
e_gw1.3.1894.1	e_gw1.3.1894.1	-	chromosome_3:2879958-2880678	ipo323	hog1	OK	49.0205	37.9939	-0.367618	-0.713185	0.60015	0.99889	no
e_gw1.3.1919.1	e_gw1.3.1919.1	-	chromosome_3:1458139-1458736	ipo323	hog1	OK	15.7904	5.28938	-1.57787	-2.54889	0.12005	0.99889	no
e_gw1.3.1937.1	e_gw1.3.1937.1	-	chromosome_3:2333438-2333762	ipo323	hog1	OK	5.53673	6.43731	0.217424	0.431659	0.88615	0.99889	no
e_gw1.3.1939.1	e_gw1.3.1939.1	-	chromosome_3:2130834-2131612	ipo323	hog1	OK	109.003	24.0595	-2.17969	-4.33708	0.00695	0.233859	no
e_gw1.3.1942.1	e_gw1.3.1942.1	-	chromosome_3:2670312-2671284	ipo323	hog1	OK	8.26343	9.30829	0.171775	0.273906	0.8517	0.99889	no
e_gw1.3.1943.1	e_gw1.3.1943.1	-	chromosome_3:1702326-1702842	ipo323	hog1	NOTEST	0.531538	2.29862	2.11253	0	1	1	no
e_gw1.3.196.1	e_gw1.3.196.1	-	chromosome_3:2563040-2565109	ipo323	hog1	OK	121.473	175.622	0.531839	0.836491	0.4581	0.99889	no
e_gw1.3.1971.1	e_gw1.3.1971.1	-	chromosome_3:2866964-2867528	ipo323	hog1	OK	3.3053	23.7925	2.84765	4.5991	0.02985	0.555734	no
e_gw1.3.1973.1	e_gw1.3.1973.1	-	chromosome_3:2880738-2881410	ipo323	hog1	OK	47.2196	38.2909	-0.302384	-0.595415	0.6812	0.99889	no
e_gw1.3.1991.1	e_gw1.3.1991.1	-	chromosome_3:519925-520561	ipo323	hog1	OK	19.4895	23.1455	0.248035	0.455147	0.7562	0.99889	no
e_gw1.3.2018.1	e_gw1.3.2018.1	-	chromosome_3:2370492-2371113	ipo323	hog1	OK	33.4501	50.1202	0.58338	1.26263	0.44845	0.99889	no
e_gw1.3.2030.1	e_gw1.3.2030.1	-	chromosome_3:2915523-2915930	ipo323	hog1	OK	2302.51	2942.39	0.353784	1.12654	0.64155	0.99889	no
e_gw1.3.2044.1	e_gw1.3.2044.1	-	chromosome_3:2349574-2350186	ipo323	hog1	OK	404.618	370.947	-0.125347	-0.333519	0.846	0.99889	no
e_gw1.3.2053.1	e_gw1.3.2053.1	-	chromosome_3:900190-900709	ipo323	hog1	OK	149.927	192.042	0.357165	1.07219	0.6007	0.99889	no
e_gw1.3.2059.1	e_gw1.3.2059.1	-	chromosome_3:60011-60415	ipo323	hog1	NOTEST	2.69624	2.60659	-0.0487887	0	1	1	no
e_gw1.3.2064.1	e_gw1.3.2064.1	-	chromosome_3:2169180-2169619	ipo323	hog1	OK	33.5367	58.1533	0.794119	2.07016	0.33565	0.99889	no
e_gw1.3.2078.1	e_gw1.3.2078.1	-	chromosome_3:2161028-2161247	ipo323	hog1	OK	38.8511	38.0081	-0.0316455	-0.189334	0.9397	0.99889	no
e_gw1.3.2083.1	e_gw1.3.2083.1	-	chromosome_3:258606-258972	ipo323	hog1	OK	18.4517	2.87795	-2.68064	-5.34484	0.153	0.99889	no
e_gw1.3.2084.1	e_gw1.3.2084.1	-	chromosome_3:1508078-1508495	ipo323	hog1	OK	3.20593	7.87297	1.29616	2.0803	0.32025	0.99889	no
e_gw1.3.2086.1	e_gw1.3.2086.1	-	chromosome_3:341317-341599	ipo323	hog1	NOTEST	0	2.19726	inf	0	1	1	no
e_gw1.3.2107.1	e_gw1.3.2107.1	-	chromosome_3:3061653-3063467	ipo323	hog1	OK	18.6514	3.07019	-2.60288	-3.70857	0.00595	0.210967	no
e_gw1.3.2110.1	e_gw1.3.2110.1	-	chromosome_3:2724960-2726732	ipo323	hog1	OK	29.4878	30.5772	0.0523364	0.0901793	0.938	0.99889	no
e_gw1.3.2117.1	e_gw1.3.2117.1	-	chromosome_3:2625534-2626997	ipo323	hog1	OK	4.77637	6.99853	0.551136	0.77618	0.5121	0.99889	no
e_gw1.3.2118.1	e_gw1.3.2118.1	-	chromosome_3:2539552-2541187	ipo323	hog1	OK	30.3273	27.9264	-0.118988	-0.204667	0.8628	0.99889	no
e_gw1.3.2148.1	e_gw1.3.2148.1	-	chromosome_3:503058-503984	ipo323	hog1	OK	16.4263	32.848	0.999798	1.74944	0.19105	0.99889	no
e_gw1.3.216.1	e_gw1.3.216.1	-	chromosome_3:2516159-2517659	ipo323	hog1	OK	69.6329	112.438	0.691287	1.20317	0.29915	0.99889	no
e_gw1.3.2171.1	e_gw1.3.2171.1	-	chromosome_3:3250233-3250749	ipo323	hog1	OK	20.2783	28.8562	0.508943	1.01912	0.53895	0.99889	no
e_gw1.3.2186.1	e_gw1.3.2186.1	-	chromosome_3:1822453-1823071	ipo323	hog1	OK	59.9874	60.7353	0.0178766	0.0375657	0.98025	0.99889	no
e_gw1.3.2222.1	e_gw1.3.2222.1	-	chromosome_3:682135-682405	ipo323	hog1	NOTEST	0	2.95869	inf	0	1	1	no
e_gw1.3.234.1	e_gw1.3.234.1	-	chromosome_3:1319439-1320522	ipo323	hog1	OK	70.6625	58.9323	-0.261887	-0.490973	0.6904	0.99889	no
e_gw1.3.25.1	e_gw1.3.25.1	-	chromosome_3:1874543-1878377	ipo323	hog1	OK	28.563	26.602	-0.102609	-0.166514	0.87155	0.99889	no
e_gw1.3.26.1	e_gw1.3.26.1	-	chromosome_3:365991-370128	ipo323	hog1	OK	39.4773	41.2426	0.0631131	0.098975	0.92225	0.99889	no
e_gw1.3.333.1	e_gw1.3.333.1	-	chromosome_3:1021262-1022245	ipo323	hog1	OK	3.60724	5.76573	0.67661	0.94557	0.52655	0.99889	no
e_gw1.3.335.1	e_gw1.3.335.1	-	chromosome_3:936446-938054	ipo323	hog1	OK	22.1557	19.968	-0.149987	-0.247806	0.82495	0.99889	no
e_gw1.3.34.1	e_gw1.3.34.1	-	chromosome_3:1279470-1282257	ipo323	hog1	OK	5.97507	13.8854	1.21654	1.83611	0.0936	0.99889	no
e_gw1.3.348.1	e_gw1.3.348.1	-	chromosome_3:3080766-3082505	ipo323	hog1	OK	18.7561	20.7577	0.14629	0.240071	0.83405	0.99889	no
e_gw1.3.351.1	e_gw1.3.351.1	-	chromosome_3:1125662-1127680	ipo323	hog1	OK	10.2737	7.32974	-0.487117	-0.723215	0.53485	0.99889	no
e_gw1.3.354.1	e_gw1.3.354.1	-	chromosome_3:3088464-3090160	ipo323	hog1	OK	76.6941	79.838	0.0579594	0.102784	0.9257	0.99889	no
e_gw1.3.374.1	e_gw1.3.374.1	-	chromosome_3:2773311-2775238	ipo323	hog1	OK	22.3155	28.7459	0.365309	0.616023	0.59085	0.99889	no
e_gw1.3.375.1	e_gw1.3.375.1	-	chromosome_3:210253-212102	ipo323	hog1	OK	11.265	10.639	-0.0824903	-0.126244	0.91355	0.99889	no
e_gw1.3.407.1	e_gw1.3.407.1	-	chromosome_3:22564-23977	ipo323	hog1	OK	24.0682	26.623	0.145543	0.247997	0.8344	0.99889	no
e_gw1.3.417.1	e_gw1.3.417.1	-	chromosome_3:876344-877805	ipo323	hog1	OK	53.2327	47.9936	-0.149471	-0.266316	0.81645	0.99889	no
e_gw1.3.419.1	e_gw1.3.419.1	-	chromosome_3:226878-231068	ipo323	hog1	OK	66.6919	49.7352	-0.423244	-0.778414	0.5199	0.99889	no
e_gw1.3.443.1	e_gw1.3.443.1	-	chromosome_3:1138639-1140154	ipo323	hog1	OK	15.3513	15.8402	0.0452301	0.0720052	0.9503	0.99889	no
e_gw1.3.452.1	e_gw1.3.452.1	-	chromosome_3:2294338-2295794	ipo323	hog1	OK	6.17573	12.5057	1.01791	1.51312	0.20585	0.99889	no
e_gw1.3.472.1	e_gw1.3.472.1	-	chromosome_3:3395819-3397099	ipo323	hog1	OK	39.0841	37.8547	-0.046109	-0.08205	0.945	0.99889	no
e_gw1.3.474.1	e_gw1.3.474.1	-	chromosome_3:3190852-3192248	ipo323	hog1	OK	31.2177	33.5643	0.104562	0.1827	0.8774	0.99889	no
e_gw1.3.475.1	e_gw1.3.475.1	-	chromosome_3:1656115-1657374	ipo323	hog1	OK	202.815	158.365	-0.356912	-0.620468	0.6061	0.99889	no
e_gw1.3.477.1	e_gw1.3.477.1	-	chromosome_3:1693464-1694686	ipo323	hog1	OK	403.469	185.37	-1.12205	-1.86899	0.12425	0.99889	no
e_gw1.3.480.1	e_gw1.3.480.1	-	chromosome_3:1132202-1133405	ipo323	hog1	OK	4.32121	6.88797	0.672644	0.9439	0.4593	0.99889	no
e_gw1.3.492.1	e_gw1.3.492.1	-	chromosome_3:1429700-1430921	ipo323	hog1	OK	71.7497	76.5542	0.0935091	0.172982	0.8892	0.99889	no
e_gw1.3.506.1	e_gw1.3.506.1	-	chromosome_3:760199-761447	ipo323	hog1	OK	53.0237	48.8629	-0.117899	-0.214421	0.85755	0.99889	no
e_gw1.3.535.1	e_gw1.3.535.1	-	chromosome_3:1537816-1538914	ipo323	hog1	OK	2.63659	3.65612	0.471639	0.59969	0.63195	0.99889	no
e_gw1.3.544.1	e_gw1.3.544.1	-	chromosome_3:1488800-1490243	ipo323	hog1	OK	37.3096	34.1394	-0.12811	-0.223337	0.84765	0.99889	no
e_gw1.3.549.1	e_gw1.3.549.1	-	chromosome_3:177272-178500	ipo323	hog1	OK	93.964	80.6941	-0.219646	-0.41343	0.7346	0.99889	no
e_gw1.3.551.1	e_gw1.3.551.1	-	chromosome_3:2690657-2691973	ipo323	hog1	OK	32.0654	30.8557	-0.0554797	-0.0969518	0.93585	0.99889	no
e_gw1.3.558.1	e_gw1.3.558.1	-	chromosome_3:1717196-1718385	ipo323	hog1	OK	43.9652	34.5219	-0.348849	-0.626769	0.6066	0.99889	no
e_gw1.3.564.1	e_gw1.3.564.1	-	chromosome_3:2390442-2391429	ipo323	hog1	OK	22.8295	22.6416	-0.0119255	-0.0203543	0.98705	0.99889	no
e_gw1.3.606.1	e_gw1.3.606.1	-	chromosome_3:2676584-2677691	ipo323	hog1	OK	2.30331	3.40032	0.561958	0.699787	0.5821	0.99889	no
e_gw1.3.646.1	e_gw1.3.646.1	-	chromosome_3:193726-194926	ipo323	hog1	OK	10.8247	16.5067	0.608718	0.975633	0.4434	0.99889	no
e_gw1.3.647.1	e_gw1.3.647.1	-	chromosome_3:3200445-3201663	ipo323	hog1	OK	8.86293	7.23628	-0.292535	-0.434747	0.72575	0.99889	no
e_gw1.3.664.1	e_gw1.3.664.1	-	chromosome_3:2381697-2382582	ipo323	hog1	OK	43.4211	34.9282	-0.314005	-0.592581	0.6617	0.99889	no
e_gw1.3.684.1	e_gw1.3.684.1	-	chromosome_3:1108909-1109913	ipo323	hog1	OK	76.1567	67.623	-0.171458	-0.332183	0.79275	0.99889	no
e_gw1.3.692.1	e_gw1.3.692.1	-	chromosome_3:1923076-1924366	ipo323	hog1	OK	22.9213	16.7482	-0.452683	-0.745797	0.52755	0.99889	no
e_gw1.3.7.1	e_gw1.3.7.1	-	chromosome_3:417976-423970	ipo323	hog1	OK	9.49334	7.06778	-0.425659	-0.665597	0.5181	0.99889	no
e_gw1.3.715.1	e_gw1.3.715.1	-	chromosome_3:2713838-2714831	ipo323	hog1	OK	13.7372	27.1465	0.982678	1.65227	0.20335	0.99889	no
e_gw1.3.719.1	e_gw1.3.719.1	-	chromosome_3:3288005-3288916	ipo323	hog1	OK	638.475	739.425	0.211772	0.358296	0.78095	0.99889	no
e_gw1.3.722.1	e_gw1.3.722.1	-	chromosome_3:1503855-1504743	ipo323	hog1	OK	5.46601	7.09452	0.376215	0.543984	0.68435	0.99889	no
e_gw1.3.738.1	e_gw1.3.738.1	-	chromosome_3:345300-346362	ipo323	hog1	OK	9.78888	7.97741	-0.295223	-0.446669	0.72105	0.99889	no
e_gw1.3.746.1	e_gw1.3.746.1	-	chromosome_3:1812933-1813799	ipo323	hog1	OK	1.13057	3.23617	1.51724	1.69898	0.24315	0.99889	no
e_gw1.3.75.1	e_gw1.3.75.1	-	chromosome_3:2982590-2985560	ipo323	hog1	OK	36.7624	35.839	-0.0367019	-0.0605482	0.95535	0.99889	no
e_gw1.3.76.1	e_gw1.3.76.1	-	chromosome_3:1637535-1640211	ipo323	hog1	OK	12.2548	48.0187	1.97025	3.17326	0.00565	0.204357	no
e_gw1.3.762.1	e_gw1.3.762.1	-	chromosome_3:1917877-1918800	ipo323	hog1	OK	91.2616	69.7388	-0.388046	-0.764859	0.5587	0.99889	no
e_gw1.3.793.1	e_gw1.3.793.1	-	chromosome_3:473879-474794	ipo323	hog1	OK	51.4318	55.4369	0.108186	0.209365	0.87575	0.99889	no
e_gw1.3.794.1	e_gw1.3.794.1	-	chromosome_3:1266473-1267271	ipo323	hog1	OK	41.693	37.8428	-0.139788	-0.263049	0.84495	0.99889	no
e_gw1.3.796.1	e_gw1.3.796.1	-	chromosome_3:1910728-1911609	ipo323	hog1	OK	92.6961	88.8381	-0.061331	-0.126569	0.92355	0.99889	no
e_gw1.3.80.1	e_gw1.3.80.1	-	chromosome_3:414035-416846	ipo323	hog1	OK	27.254	24.1327	-0.175475	-0.290317	0.78875	0.99889	no
e_gw1.3.802.1	e_gw1.3.802.1	-	chromosome_3:282177-283056	ipo323	hog1	OK	115.282	13.7912	-3.06335	-5.48078	0.0006	0.0465196	yes
e_gw1.3.830.1	e_gw1.3.830.1	-	chromosome_3:3120233-3121251	ipo323	hog1	OK	6.43676	6.82243	0.0839517	0.125597	0.9282	0.99889	no
e_gw1.3.836.1	e_gw1.3.836.1	-	chromosome_3:2385709-2386432	ipo323	hog1	OK	65.5183	42.9255	-0.610063	-1.21136	0.385	0.99889	no
e_gw1.3.842.1	e_gw1.3.842.1	-	chromosome_3:1726499-1727462	ipo323	hog1	OK	69.8957	76.776	0.135452	0.275488	0.83795	0.99889	no
e_gw1.3.847.1	e_gw1.3.847.1	-	chromosome_3:879177-879954	ipo323	hog1	OK	60.9075	40.9719	-0.571986	-1.12698	0.42035	0.99889	no
e_gw1.3.867.1	e_gw1.3.867.1	-	chromosome_3:3462242-3462893	ipo323	hog1	OK	49.728	59.357	0.255358	0.522136	0.7173	0.99889	no
e_gw1.3.868.1	e_gw1.3.868.1	-	chromosome_3:2112127-2112907	ipo323	hog1	OK	53.0737	50.5428	-0.0704933	-0.13763	0.91965	0.99889	no
e_gw1.3.886.1	e_gw1.3.886.1	-	chromosome_3:2743755-2744262	ipo323	hog1	NOTEST	1.54179	0.370276	-2.05793	0	1	1	no
e_gw1.3.89.1	e_gw1.3.89.1	-	chromosome_3:2114770-2117329	ipo323	hog1	OK	2.35715	3.9789	0.755326	0.988971	0.36765	0.99889	no
e_gw1.3.900.1	e_gw1.3.900.1	-	chromosome_3:716549-716954	ipo323	hog1	OK	1.3568	16.1803	3.57596	4.70792	0.14655	0.99889	no
e_gw1.3.901.1	e_gw1.3.901.1	-	chromosome_3:1679703-1680261	ipo323	hog1	OK	9.72822	12.8604	0.402686	0.698512	0.6643	0.99889	no
e_gw1.3.930.1	e_gw1.3.930.1	-	chromosome_3:2208623-2209481	ipo323	hog1	OK	241.053	233.998	-0.0428533	-0.10827	0.9464	0.99889	no
e_gw1.3.933.1	e_gw1.3.933.1	-	chromosome_3:3155334-3155847	ipo323	hog1	OK	88.1211	89.9676	0.0299188	0.0706981	0.9648	0.99889	no
e_gw1.3.952.1	e_gw1.3.952.1	-	chromosome_3:1971924-1972401	ipo323	hog1	OK	241.84	287.416	0.249089	0.740184	0.70205	0.99889	no
e_gw1.3.971.1	e_gw1.3.971.1	-	chromosome_3:1190333-1190685	ipo323	hog1	OK	868.068	1002.01	0.207017	1.73383	0.75635	0.99889	no
e_gw1.3.975.1	e_gw1.3.975.1	-	chromosome_3:660369-660738	ipo323	hog1	OK	158.482	190.641	0.266535	1.01136	0.7151	0.99889	no
e_gw1.3.980.1	e_gw1.3.980.1	-	chromosome_3:904822-905226	ipo323	hog1	OK	86.6152	106.016	0.291595	1.40247	0.7275	0.99889	no
e_gw1.3.986.1	e_gw1.3.986.1	-	chromosome_3:190435-190836	ipo323	hog1	OK	373.126	574.788	0.623366	3.12101	0.35135	0.99889	no
e_gw1.3.99.1	e_gw1.3.99.1	-	chromosome_3:2730662-2733728	ipo323	hog1	OK	7.17183	8.57847	0.258379	0.38214	0.7292	0.99889	no
e_gw1.3.998.1	e_gw1.3.998.1	-	chromosome_3:3241414-3241795	ipo323	hog1	OK	17.6456	18.3242	0.0544444	0.123027	0.95865	0.99889	no
e_gw1.4.1012.1	e_gw1.4.1012.1	-	chromosome_4:72026-73739	ipo323	hog1	OK	285.653	354.287	0.310655	0.475946	0.68335	0.99889	no
e_gw1.4.1014.1	e_gw1.4.1014.1	-	chromosome_4:322506-323070	ipo323	hog1	OK	3.44443	1.64954	-1.0622	-1.28806	0.4183	0.99889	no
e_gw1.4.1031.1	e_gw1.4.1031.1	-	chromosome_4:1306361-1308363	ipo323	hog1	OK	115.79	152.9	0.401077	0.685369	0.5474	0.99889	no
e_gw1.4.1054.1	e_gw1.4.1054.1	-	chromosome_4:2281332-2282885	ipo323	hog1	OK	26.2515	28.0989	0.0981102	0.167308	0.8827	0.99889	no
e_gw1.4.1073.1	e_gw1.4.1073.1	-	chromosome_4:2545179-2546929	ipo323	hog1	OK	13.4056	11.42	-0.23128	-0.358376	0.74935	0.99889	no
e_gw1.4.1076.1	e_gw1.4.1076.1	-	chromosome_4:52308-53838	ipo323	hog1	OK	25.8574	29.2161	0.17619	0.300049	0.79765	0.99889	no
e_gw1.4.1084.1	e_gw1.4.1084.1	-	chromosome_4:2096966-2098472	ipo323	hog1	OK	33.4018	11.6402	-1.52081	-2.47986	0.0384	0.643685	no
e_gw1.4.1096.1	e_gw1.4.1096.1	-	chromosome_4:1254281-1255672	ipo323	hog1	OK	8.76071	8.18562	-0.0979561	-0.145629	0.90355	0.99889	no
e_gw1.4.1123.1	e_gw1.4.1123.1	-	chromosome_4:2446926-2448132	ipo323	hog1	OK	4.4301	2.57022	-0.785445	-1.00997	0.42405	0.99889	no
e_gw1.4.1125.1	e_gw1.4.1125.1	-	chromosome_4:2375085-2376526	ipo323	hog1	OK	7.73058	7.69063	-0.00747495	-0.0109542	0.9897	0.99889	no
e_gw1.4.1139.1	e_gw1.4.1139.1	-	chromosome_4:598218-599969	ipo323	hog1	OK	47.7565	45.4231	-0.0722694	-0.129946	0.9119	0.99889	no
e_gw1.4.1152.1	e_gw1.4.1152.1	-	chromosome_4:606179-607490	ipo323	hog1	OK	35.1799	30.4783	-0.206969	-0.36262	0.7585	0.99889	no
e_gw1.4.1161.1	e_gw1.4.1161.1	-	chromosome_4:109780-111165	ipo323	hog1	OK	33.6447	15.0255	-1.16296	-1.94634	0.10805	0.99889	no
e_gw1.4.1174.1	e_gw1.4.1174.1	-	chromosome_4:1205600-1206847	ipo323	hog1	OK	43.2947	43.1226	-0.00574458	-0.0103829	0.9927	0.99889	no
e_gw1.4.1179.1	e_gw1.4.1179.1	-	chromosome_4:2746498-2747971	ipo323	hog1	OK	28.5616	31.1024	0.122948	0.212501	0.85595	0.99889	no
e_gw1.4.1187.1	e_gw1.4.1187.1	-	chromosome_4:430891-432128	ipo323	hog1	OK	31.5758	22.7497	-0.472971	-0.81156	0.49935	0.99889	no
e_gw1.4.120.1	e_gw1.4.120.1	-	chromosome_4:380660-382675	ipo323	hog1	OK	242.859	322.357	0.408541	0.578692	0.60595	0.99889	no
e_gw1.4.121.1	e_gw1.4.121.1	-	chromosome_4:619205-621275	ipo323	hog1	OK	3.79801	5.36237	0.497628	0.682168	0.5387	0.99889	no
e_gw1.4.1226.1	e_gw1.4.1226.1	-	chromosome_4:600297-601458	ipo323	hog1	OK	85.7069	105.608	0.301231	0.566965	0.635	0.99889	no
e_gw1.4.1231.1	e_gw1.4.1231.1	-	chromosome_4:2793780-2794878	ipo323	hog1	OK	52.8869	35.4533	-0.576993	-1.04669	0.39065	0.99889	no
e_gw1.4.1234.1	e_gw1.4.1234.1	-	chromosome_4:1688170-1689246	ipo323	hog1	OK	3.53405	12.3418	1.80416	2.59271	0.0657	0.865939	no
e_gw1.4.1241.1	e_gw1.4.1241.1	-	chromosome_4:479909-481369	ipo323	hog1	OK	64.06	59.0862	-0.116602	-0.219006	0.8589	0.99889	no
e_gw1.4.1259.1	e_gw1.4.1259.1	-	chromosome_4:1028547-1029618	ipo323	hog1	OK	92.5834	101.902	0.138359	0.262423	0.83285	0.99889	no
e_gw1.4.1265.1	e_gw1.4.1265.1	-	chromosome_4:435431-436451	ipo323	hog1	OK	108.534	96.4943	-0.169629	-0.325475	0.7902	0.99889	no
e_gw1.4.1274.1	e_gw1.4.1274.1	-	chromosome_4:1721711-1722839	ipo323	hog1	OK	549.536	3.22396	-7.41324	-10.5771	0.0008	0.0570372	no
e_gw1.4.1280.1	e_gw1.4.1280.1	-	chromosome_4:2445500-2446521	ipo323	hog1	OK	22.8514	9.80949	-1.22003	-2.01073	0.13445	0.99889	no
e_gw1.4.1297.1	e_gw1.4.1297.1	-	chromosome_4:1649714-1650734	ipo323	hog1	OK	46.913	29.49	-0.669761	-1.21372	0.3409	0.99889	no
e_gw1.4.1299.1	e_gw1.4.1299.1	-	chromosome_4:1505265-1506249	ipo323	hog1	OK	43.3467	69.3286	0.67753	1.27299	0.3108	0.99889	no
e_gw1.4.1309.1	e_gw1.4.1309.1	-	chromosome_4:2337702-2338646	ipo323	hog1	OK	12.9619	12.2607	-0.0802332	-0.130149	0.9219	0.99889	no
e_gw1.4.1320.1	e_gw1.4.1320.1	-	chromosome_4:1648408-1649503	ipo323	hog1	OK	6.53577	5.22472	-0.323003	-0.458247	0.7068	0.99889	no
e_gw1.4.1330.1	e_gw1.4.1330.1	-	chromosome_4:1911062-1911824	ipo323	hog1	OK	47.8344	29.2802	-0.708124	-1.33466	0.3309	0.99889	no
e_gw1.4.1332.1	e_gw1.4.1332.1	-	chromosome_4:1861121-1862318	ipo323	hog1	OK	55.2666	65.4954	0.244987	0.468667	0.70855	0.99889	no
e_gw1.4.1345.1	e_gw1.4.1345.1	-	chromosome_4:1068012-1068973	ipo323	hog1	OK	123.255	159.78	0.374442	0.756167	0.55925	0.99889	no
e_gw1.4.1346.1	e_gw1.4.1346.1	-	chromosome_4:2840198-2841090	ipo323	hog1	OK	103.305	87.8145	-0.234379	-0.473503	0.7169	0.99889	no
e_gw1.4.1347.1	e_gw1.4.1347.1	-	chromosome_4:987956-988895	ipo323	hog1	OK	3.63553	4.71554	0.375257	0.508479	0.71015	0.99889	no
e_gw1.4.1349.1	e_gw1.4.1349.1	-	chromosome_4:881419-882262	ipo323	hog1	OK	20.362	21.3866	0.0708336	0.122244	0.92635	0.99889	no
e_gw1.4.1351.1	e_gw1.4.1351.1	-	chromosome_4:2264587-2265694	ipo323	hog1	OK	98.1296	120.511	0.296402	0.56342	0.6479	0.99889	no
e_gw1.4.1359.1	e_gw1.4.1359.1	-	chromosome_4:621915-622380	ipo323	hog1	NOTEST	0	0	0	0	1	1	no
e_gw1.4.1368.1	e_gw1.4.1368.1	-	chromosome_4:1130723-1131577	ipo323	hog1	OK	94.8498	112.363	0.244447	0.503763	0.7078	0.99889	no
e_gw1.4.14.1	e_gw1.4.14.1	-	chromosome_4:36523-40624	ipo323	hog1	OK	9.19464	11.0948	0.271012	0.423955	0.6832	0.99889	no
e_gw1.4.1400.1	e_gw1.4.1400.1	-	chromosome_4:923560-924362	ipo323	hog1	OK	9.42188	15.6825	0.735065	1.20465	0.39225	0.99889	no
e_gw1.4.1406.1	e_gw1.4.1406.1	-	chromosome_4:2196244-2197073	ipo323	hog1	OK	280.769	300.75	0.09918	0.205226	0.87925	0.99889	no
e_gw1.4.1410.1	e_gw1.4.1410.1	-	chromosome_4:2814506-2815220	ipo323	hog1	OK	38.7529	16.3081	-1.24872	-2.2623	0.112	0.99889	no
e_gw1.4.1415.1	e_gw1.4.1415.1	-	chromosome_4:442419-443013	ipo323	hog1	OK	9.72822	11.7421	0.271442	0.467907	0.77335	0.99889	no
e_gw1.4.1424.1	e_gw1.4.1424.1	-	chromosome_4:346076-347113	ipo323	hog1	OK	105.557	108.521	0.039949	0.0910855	0.95225	0.99889	no
e_gw1.4.1428.1	e_gw1.4.1428.1	-	chromosome_4:2253737-2254342	ipo323	hog1	OK	11.2185	21.1957	0.917892	1.73809	0.30945	0.99889	no
e_gw1.4.1429.1	e_gw1.4.1429.1	-	chromosome_4:1294247-1294721	ipo323	hog1	OK	29.4822	65.1812	1.14461	2.56892	0.14585	0.99889	no
e_gw1.4.1439.1	e_gw1.4.1439.1	-	chromosome_4:1022095-1022713	ipo323	hog1	OK	2.33284	0.956462	-1.28631	-1.32168	0.40335	0.99889	no
e_gw1.4.1448.1	e_gw1.4.1448.1	-	chromosome_4:350795-351483	ipo323	hog1	OK	20.2161	15.0449	-0.42623	-0.78282	0.6114	0.99889	no
e_gw1.4.1456.1	e_gw1.4.1456.1	-	chromosome_4:2412147-2412816	ipo323	hog1	OK	184.709	230.216	0.31773	0.801474	0.61585	0.99889	no
e_gw1.4.146.1	e_gw1.4.146.1	-	chromosome_4:1895525-1897208	ipo323	hog1	OK	25.9683	25.4006	-0.0318896	-0.0537414	0.9613	0.99889	no
e_gw1.4.1465.1	e_gw1.4.1465.1	-	chromosome_4:1029658-1030221	ipo323	hog1	OK	17.8587	18.6727	0.0642978	0.135757	0.941	0.99889	no
e_gw1.4.1470.1	e_gw1.4.1470.1	-	chromosome_4:2784613-2785168	ipo323	hog1	NOTEST	0.925567	0.333055	-1.47458	0	1	1	no
e_gw1.4.1488.1	e_gw1.4.1488.1	-	chromosome_4:853000-853444	ipo323	hog1	OK	344.613	189.519	-0.86264	-2.8969	0.2007	0.99889	no
e_gw1.4.1489.1	e_gw1.4.1489.1	-	chromosome_4:1139801-1140236	ipo323	hog1	OK	50.3508	15.8161	-1.67062	-3.68158	0.06185	0.841336	no
e_gw1.4.153.1	e_gw1.4.153.1	-	chromosome_4:2826278-2828109	ipo323	hog1	OK	29.6537	31.6597	0.0944365	0.161415	0.8836	0.99889	no
e_gw1.4.1536.1	e_gw1.4.1536.1	-	chromosome_4:98323-98539	ipo323	hog1	OK	37.0843	17.0119	-1.12426	-6.08233	0.4255	0.99889	no
e_gw1.4.1537.1	e_gw1.4.1537.1	-	chromosome_4:2108125-2108287	ipo323	hog1	NOTEST	0	0	0	0	1	1	no
e_gw1.4.154.1	e_gw1.4.154.1	-	chromosome_4:662844-664743	ipo323	hog1	OK	33.6883	31.3864	-0.102108	-0.174335	0.87635	0.99889	no
e_gw1.4.1563.1	e_gw1.4.1563.1	-	chromosome_4:716561-718682	ipo323	hog1	OK	11.2518	11.6042	0.0444917	0.0683117	0.95015	0.99889	no
e_gw1.4.1571.1	e_gw1.4.1571.1	-	chromosome_4:1844583-1846393	ipo323	hog1	OK	57.3971	35.2279	-0.70426	-1.21653	0.28085	0.99889	no
e_gw1.4.1593.1	e_gw1.4.1593.1	-	chromosome_4:2190425-2191369	ipo323	hog1	OK	2.92523	7.08486	1.27619	1.74204	0.2172	0.99889	no
e_gw1.4.1596.1	e_gw1.4.1596.1	-	chromosome_4:1904249-1905437	ipo323	hog1	OK	78.6574	78.5166	-0.00258634	-0.00481217	0.99745	0.99889	no
e_gw1.4.1612.1	e_gw1.4.1612.1	-	chromosome_4:1216242-1217163	ipo323	hog1	OK	23.9131	21.907	-0.126412	-0.219995	0.86285	0.99889	no
e_gw1.4.1618.1	e_gw1.4.1618.1	-	chromosome_4:811729-812607	ipo323	hog1	OK	5.36666	7.85885	0.550293	0.811843	0.5631	0.99889	no
e_gw1.4.1620.1	e_gw1.4.1620.1	-	chromosome_4:2039804-2040860	ipo323	hog1	OK	58.7899	47.6315	-0.303653	-0.582259	0.65145	0.99889	no
e_gw1.4.1626.1	e_gw1.4.1626.1	-	chromosome_4:940418-941324	ipo323	hog1	OK	114.553	128.764	0.168713	0.350788	0.79555	0.99889	no
e_gw1.4.1640.1	e_gw1.4.1640.1	-	chromosome_4:2615128-2615743	ipo323	hog1	OK	132.255	183.534	0.472725	1.07985	0.46445	0.99889	no
e_gw1.4.1643.1	e_gw1.4.1643.1	-	chromosome_4:349595-350287	ipo323	hog1	OK	51.6265	61.1524	0.244297	0.54605	0.7335	0.99889	no
e_gw1.4.1646.1	e_gw1.4.1646.1	-	chromosome_4:1314060-1314767	ipo323	hog1	OK	20.1061	18.0439	-0.156127	-0.289109	0.8525	0.99889	no
e_gw1.4.1657.1	e_gw1.4.1657.1	-	chromosome_4:861647-862096	ipo323	hog1	OK	7.18999	2.60659	-1.46383	-2.37444	0.3428	0.99889	no
e_gw1.4.1670.1	e_gw1.4.1670.1	-	chromosome_4:2380531-2380894	ipo323	hog1	OK	1162.17	1230.3	0.0821835	0.625927	0.90155	0.99889	no
e_gw1.4.169.1	e_gw1.4.169.1	-	chromosome_4:338987-342041	ipo323	hog1	OK	61.6672	49.3667	-0.320964	-0.560889	0.624	0.99889	no
e_gw1.4.173.1	e_gw1.4.173.1	-	chromosome_4:2394795-2396387	ipo323	hog1	OK	76.1704	75.5926	-0.0109866	-0.019325	0.98435	0.99889	no
e_gw1.4.191.1	e_gw1.4.191.1	-	chromosome_4:2119288-2121121	ipo323	hog1	OK	116.702	167.605	0.522237	0.849212	0.45935	0.99889	no
e_gw1.4.203.1	e_gw1.4.203.1	-	chromosome_4:2432792-2434567	ipo323	hog1	OK	13.2678	15.2512	0.201001	0.316512	0.7842	0.99889	no
e_gw1.4.211.1	e_gw1.4.211.1	-	chromosome_4:804143-805859	ipo323	hog1	OK	314.63	171.291	-0.877201	-1.33006	0.2393	0.99889	no
e_gw1.4.220.1	e_gw1.4.220.1	-	chromosome_4:2595780-2597596	ipo323	hog1	OK	7.68967	6.18563	-0.314	-0.453475	0.6995	0.99889	no
e_gw1.4.24.1	e_gw1.4.24.1	-	chromosome_4:2763959-2767631	ipo323	hog1	OK	70.4055	56.9219	-0.306704	-0.459155	0.66455	0.99889	no
e_gw1.4.253.1	e_gw1.4.253.1	-	chromosome_4:1414379-1416045	ipo323	hog1	OK	11.9158	11.9178	0.000241351	0.000372901	0.99295	0.99889	no
e_gw1.4.259.1	e_gw1.4.259.1	-	chromosome_4:2757973-2759605	ipo323	hog1	OK	55.5397	14.6924	-1.91845	-3.20603	0.00845	0.262609	no
e_gw1.4.267.1	e_gw1.4.267.1	-	chromosome_4:1373307-1374944	ipo323	hog1	OK	10.6325	13.9074	0.387368	0.599464	0.60775	0.99889	no
e_gw1.4.270.1	e_gw1.4.270.1	-	chromosome_4:1175327-1176997	ipo323	hog1	OK	34.498	34.1566	-0.0143454	-0.0249389	0.98235	0.99889	no
e_gw1.4.279.1	e_gw1.4.279.1	-	chromosome_4:2429577-2431254	ipo323	hog1	OK	8.55641	8.83747	0.0466278	0.0693581	0.9508	0.99889	no
e_gw1.4.28.1	e_gw1.4.28.1	-	chromosome_4:1039871-1043420	ipo323	hog1	OK	43.4008	42.3382	-0.0357609	-0.0564268	0.9552	0.99889	no
e_gw1.4.294.1	e_gw1.4.294.1	-	chromosome_4:579308-580835	ipo323	hog1	OK	1.74813	4.15864	1.2503	1.54292	0.21495	0.99889	no
e_gw1.4.295.1	e_gw1.4.295.1	-	chromosome_4:1308900-1310241	ipo323	hog1	OK	52.243	59.9462	0.198429	0.361359	0.75735	0.99889	no
e_gw1.4.343.1	e_gw1.4.343.1	-	chromosome_4:870870-872261	ipo323	hog1	OK	55.486	61.5593	0.149854	0.271142	0.82045	0.99889	no
e_gw1.4.346.1	e_gw1.4.346.1	-	chromosome_4:573100-574418	ipo323	hog1	OK	41.4151	43.6512	0.0758635	0.135552	0.9058	0.99889	no
e_gw1.4.35.1	e_gw1.4.35.1	-	chromosome_4:2836073-2839022	ipo323	hog1	OK	17.7113	15.8303	-0.161982	-0.26208	0.80675	0.99889	no
e_gw1.4.357.1	e_gw1.4.357.1	-	chromosome_4:1392963-1394412	ipo323	hog1	OK	8.35609	15.1266	0.856185	1.31385	0.2663	0.99889	no
e_gw1.4.36.1	e_gw1.4.36.1	-	chromosome_4:2580197-2583667	ipo323	hog1	OK	38.1783	45.4908	0.252821	0.411839	0.69745	0.99889	no
e_gw1.4.368.1	e_gw1.4.368.1	-	chromosome_4:2056680-2058743	ipo323	hog1	OK	72.7138	92.32	0.344413	0.486917	0.6823	0.99889	no
e_gw1.4.370.1	e_gw1.4.370.1	-	chromosome_4:2342658-2344441	ipo323	hog1	OK	26.5752	33.8241	0.347972	0.600633	0.60915	0.99889	no
e_gw1.4.402.1	e_gw1.4.402.1	-	chromosome_4:1710938-1712260	ipo323	hog1	OK	61.2446	77.4944	0.339508	0.632646	0.6024	0.99889	no
e_gw1.4.41.1	e_gw1.4.41.1	-	chromosome_4:549271-552589	ipo323	hog1	OK	18.7975	20.9531	0.15662	0.25669	0.8094	0.99889	no
e_gw1.4.422.1	e_gw1.4.422.1	-	chromosome_4:1297595-1298515	ipo323	hog1	OK	191.32	237.403	0.311352	0.622741	0.64105	0.99889	no
e_gw1.4.428.1	e_gw1.4.428.1	-	chromosome_4:1122684-1123853	ipo323	hog1	OK	60.3949	60.3385	-0.00134659	-0.00252656	0.99735	0.99889	no
e_gw1.4.429.1	e_gw1.4.429.1	-	chromosome_4:453556-454655	ipo323	hog1	OK	213.6	121.838	-0.809946	-1.49271	0.2219	0.99889	no
e_gw1.4.472.1	e_gw1.4.472.1	-	chromosome_4:1506887-1508172	ipo323	hog1	OK	23.0065	22.8946	-0.00703591	-0.012039	0.9919	0.99889	no
e_gw1.4.491.1	e_gw1.4.491.1	-	chromosome_4:1520916-1521979	ipo323	hog1	OK	14.1514	12.2467	-0.208551	-0.334893	0.7902	0.99889	no
e_gw1.4.499.1	e_gw1.4.499.1	-	chromosome_4:2161291-2163339	ipo323	hog1	OK	40.4886	46.6827	0.205371	0.395599	0.7724	0.99889	no
e_gw1.4.524.1	e_gw1.4.524.1	-	chromosome_4:445112-446082	ipo323	hog1	OK	58.5855	63.1531	0.108308	0.214279	0.8728	0.99889	no
e_gw1.4.534.1	e_gw1.4.534.1	-	chromosome_4:645807-646729	ipo323	hog1	OK	4.40505	4.05129	-0.120776	-0.163972	0.90195	0.99889	no
e_gw1.4.537.1	e_gw1.4.537.1	-	chromosome_4:1691331-1691995	ipo323	hog1	OK	66.3167	66.2682	-0.00105594	-0.00236486	0.99495	0.99889	no
e_gw1.4.541.1	e_gw1.4.541.1	-	chromosome_4:27380-28337	ipo323	hog1	OK	2.94381	4.07731	0.469932	0.610501	0.6355	0.99889	no
e_gw1.4.555.1	e_gw1.4.555.1	-	chromosome_4:21377-22241	ipo323	hog1	OK	3.56599	4.80153	0.429191	0.579108	0.66705	0.99889	no
e_gw1.4.575.1	e_gw1.4.575.1	-	chromosome_4:2584747-2585650	ipo323	hog1	OK	33.8792	37.5454	0.148235	0.26992	0.82875	0.99889	no
e_gw1.4.587.1	e_gw1.4.587.1	-	chromosome_4:2132842-2133407	ipo323	hog1	OK	191.935	149.204	-0.363331	-0.91657	0.5778	0.99889	no
e_gw1.4.598.1	e_gw1.4.598.1	-	chromosome_4:371185-371946	ipo323	hog1	OK	70.9003	93.3577	0.396977	0.87643	0.5627	0.99889	no
e_gw1.4.608.1	e_gw1.4.608.1	-	chromosome_4:2617514-2618024	ipo323	hog1	NOTEST	1.06308	1.53242	0.527564	0	1	1	no
e_gw1.4.624.1	e_gw1.4.624.1	-	chromosome_4:1838890-1839427	ipo323	hog1	OK	67.7934	46.6544	-0.539131	-1.17964	0.4508	0.99889	no
e_gw1.4.629.1	e_gw1.4.629.1	-	chromosome_4:189302-189827	ipo323	hog1	OK	39.5448	24.9018	-0.667236	-1.47494	0.42545	0.99889	no
e_gw1.4.630.1	e_gw1.4.630.1	-	chromosome_4:917182-917521	ipo323	hog1	OK	56.5779	69.885	0.304744	0.925045	0.711	0.99889	no
e_gw1.4.633.1	e_gw1.4.633.1	-	chromosome_4:925955-926446	ipo323	hog1	OK	162.579	177.434	0.12614	0.391832	0.8509	0.99889	no
e_gw1.4.640.1	e_gw1.4.640.1	-	chromosome_4:2671384-2671546	ipo323	hog1	NOTEST	0	0	0	0	1	1	no
e_gw1.4.642.1	e_gw1.4.642.1	-	chromosome_4:2117306-2117864	ipo323	hog1	OK	741.898	756.414	0.0279555	0.103162	0.96465	0.99889	no
e_gw1.4.646.1	e_gw1.4.646.1	-	chromosome_4:1939958-1940314	ipo323	hog1	OK	58.7598	92.9104	0.661011	2.44279	0.4344	0.99889	no
e_gw1.4.650.1	e_gw1.4.650.1	-	chromosome_4:1776621-1776981	ipo323	hog1	OK	96.8108	109.472	0.177315	1.25378	0.84675	0.99889	no
e_gw1.4.656.1	e_gw1.4.656.1	-	chromosome_4:392303-398492	ipo323	hog1	OK	19.4613	15.4962	-0.328695	-0.51912	0.6103	0.99889	no
e_gw1.4.685.1	e_gw1.4.685.1	-	chromosome_4:404813-408708	ipo323	hog1	OK	13.0064	13.1231	0.0128872	0.0205586	0.98295	0.99889	no
e_gw1.4.704.1	e_gw1.4.704.1	-	chromosome_4:2703524-2706983	ipo323	hog1	OK	5.85392	5.50954	-0.0874713	-0.126806	0.9047	0.99889	no
e_gw1.4.716.1	e_gw1.4.716.1	-	chromosome_4:2815709-2818466	ipo323	hog1	OK	10.7833	6.86902	-0.65062	-0.978136	0.3618	0.99889	no
e_gw1.4.75.1	e_gw1.4.75.1	-	chromosome_4:1995139-1997554	ipo323	hog1	OK	27.7623	26.7473	-0.0537357	-0.0897906	0.9332	0.99889	no
e_gw1.4.757.1	e_gw1.4.757.1	-	chromosome_4:909707-912433	ipo323	hog1	OK	20.5617	21.128	0.0391971	0.0646195	0.95305	0.99889	no
e_gw1.4.771.1	e_gw1.4.771.1	-	chromosome_4:936547-939173	ipo323	hog1	OK	125.712	139.888	0.154145	0.230427	0.8253	0.99889	no
e_gw1.4.782.1	e_gw1.4.782.1	-	chromosome_4:2064047-2066336	ipo323	hog1	OK	10.4743	9.22069	-0.183913	-0.278264	0.79775	0.99889	no
e_gw1.4.789.1	e_gw1.4.789.1	-	chromosome_4:1185216-1187557	ipo323	hog1	OK	30.7977	30.0179	-0.0369992	-0.0620709	0.9555	0.99889	no
e_gw1.4.792.1	e_gw1.4.792.1	-	chromosome_4:2271531-2273817	ipo323	hog1	OK	28.0138	27.2053	-0.0422484	-0.0712029	0.9491	0.99889	no
e_gw1.4.812.1	e_gw1.4.812.1	-	chromosome_4:446441-448554	ipo323	hog1	OK	55.1504	43.5336	-0.341241	-0.581709	0.59365	0.99889	no
e_gw1.4.822.1	e_gw1.4.822.1	-	chromosome_4:767584-769135	ipo323	hog1	OK	26.8016	21.1805	-0.339585	-0.568162	0.6181	0.99889	no
e_gw1.4.823.1	e_gw1.4.823.1	-	chromosome_4:2442008-2444159	ipo323	hog1	OK	39.3296	34.2452	-0.199714	-0.339853	0.7586	0.99889	no
e_gw1.4.847.1	e_gw1.4.847.1	-	chromosome_4:185872-188101	ipo323	hog1	OK	13.1775	4.83675	-1.44597	-2.11854	0.0662	0.86925	no
e_gw1.4.849.1	e_gw1.4.849.1	-	chromosome_4:313649-315521	ipo323	hog1	OK	40.7291	23.2229	-0.810511	-1.37327	0.21745	0.99889	no
e_gw1.4.87.1	e_gw1.4.87.1	-	chromosome_4:1091169-1093923	ipo323	hog1	OK	19.0062	17.5016	-0.118983	-0.193913	0.85795	0.99889	no
e_gw1.4.870.1	e_gw1.4.870.1	-	chromosome_4:905858-907626	ipo323	hog1	OK	75.0839	71.6187	-0.0681655	-0.119845	0.9141	0.99889	no
e_gw1.4.879.1	e_gw1.4.879.1	-	chromosome_4:751745-753536	ipo323	hog1	OK	10.5038	20.9121	0.993432	1.56967	0.16665	0.99889	no
e_gw1.4.886.1	e_gw1.4.886.1	-	chromosome_4:1517154-1518952	ipo323	hog1	OK	67.9553	87.2405	0.360412	0.61828	0.5854	0.99889	no
e_gw1.4.900.1	e_gw1.4.900.1	-	chromosome_4:1199626-1201691	ipo323	hog1	OK	43.3765	44.6508	0.0417725	0.072131	0.94655	0.99889	no
e_gw1.4.907.1	e_gw1.4.907.1	-	chromosome_4:1475478-1477306	ipo323	hog1	OK	23.824	23.3499	-0.0289987	-0.0484951	0.96505	0.99889	no
e_gw1.4.918.1	e_gw1.4.918.1	-	chromosome_4:1030904-1032884	ipo323	hog1	OK	24.227	22.2397	-0.123478	-0.205327	0.8526	0.99889	no
e_gw1.4.926.1	e_gw1.4.926.1	-	chromosome_4:2251074-2252923	ipo323	hog1	OK	2.10871	4.38628	1.05664	1.35101	0.24505	0.99889	no
e_gw1.4.942.1	e_gw1.4.942.1	-	chromosome_4:535271-537446	ipo323	hog1	OK	3.04194	4.00057	0.395216	0.517785	0.65065	0.99889	no
e_gw1.4.943.1	e_gw1.4.943.1	-	chromosome_4:1923219-1924497	ipo323	hog1	OK	35.528	22.7808	-0.641135	-1.10172	0.3566	0.99889	no
e_gw1.4.955.1	e_gw1.4.955.1	-	chromosome_4:707764-709546	ipo323	hog1	OK	11.1749	9.04248	-0.30547	-0.461764	0.6866	0.99889	no
e_gw1.4.964.1	e_gw1.4.964.1	-	chromosome_4:2828951-2830376	ipo323	hog1	OK	20.3372	18.6742	-0.123072	-0.201725	0.8594	0.99889	no
e_gw1.4.971.1	e_gw1.4.971.1	-	chromosome_4:2173335-2175099	ipo323	hog1	OK	31.6633	30.2647	-0.065176	-0.111303	0.9204	0.99889	no
e_gw1.4.976.1	e_gw1.4.976.1	-	chromosome_4:2257932-2259614	ipo323	hog1	OK	353.12	298.234	-0.243715	-0.356354	0.74935	0.99889	no
e_gw1.4.994.1	e_gw1.4.994.1	-	chromosome_4:1692025-1693749	ipo323	hog1	OK	6.312	8.21956	0.380965	0.552483	0.6269	0.99889	no
e_gw1.4.998.1	e_gw1.4.998.1	-	chromosome_4:2153695-2155402	ipo323	hog1	OK	17.0036	20.4987	0.269688	0.43906	0.69345	0.99889	no
e_gw1.5.1002.1	e_gw1.5.1002.1	-	chromosome_5:1667683-1669147	ipo323	hog1	OK	21.4784	29.4325	0.454521	0.766489	0.51805	0.99889	no
e_gw1.5.1021.1	e_gw1.5.1021.1	-	chromosome_5:1691971-1693670	ipo323	hog1	OK	1.76287	4.24546	1.268	1.57115	0.1932	0.99889	no
e_gw1.5.1036.1	e_gw1.5.1036.1	-	chromosome_5:704808-706592	ipo323	hog1	OK	1.68866	5.03114	1.57501	1.97275	0.1069	0.99889	no
e_gw1.5.1049.1	e_gw1.5.1049.1	-	chromosome_5:698322-700026	ipo323	hog1	OK	52.8614	45.5672	-0.214221	-0.381965	0.7406	0.99889	no
e_gw1.5.1064.1	e_gw1.5.1064.1	-	chromosome_5:702601-704365	ipo323	hog1	OK	6.45164	6.7469	0.0645576	0.0926227	0.9366	0.99889	no
e_gw1.5.1091.1	e_gw1.5.1091.1	-	chromosome_5:2550861-2552378	ipo323	hog1	OK	26.1124	25.1583	-0.053705	-0.0908848	0.9344	0.99889	no
e_gw1.5.1094.1	e_gw1.5.1094.1	-	chromosome_5:1318673-1319876	ipo323	hog1	OK	24.1607	20.5243	-0.235327	-0.394564	0.74165	0.99889	no
e_gw1.5.1096.1	e_gw1.5.1096.1	-	chromosome_5:2594177-2595937	ipo323	hog1	OK	24.1726	27.6764	0.195284	0.332013	0.7806	0.99889	no
e_gw1.5.1123.1	e_gw1.5.1123.1	-	chromosome_5:1248736-1249956	ipo323	hog1	OK	41.7672	91.8508	1.13692	2.08081	0.08725	0.993058	no
e_gw1.5.1140.1	e_gw1.5.1140.1	-	chromosome_5:1137207-1138722	ipo323	hog1	OK	15.6602	13.0541	-0.262592	-0.415487	0.726	0.99889	no
e_gw1.5.1142.1	e_gw1.5.1142.1	-	chromosome_5:1163773-1165105	ipo323	hog1	OK	16.8549	11.6796	-0.529183	-0.835728	0.47445	0.99889	no
e_gw1.5.1157.1	e_gw1.5.1157.1	-	chromosome_5:113331-114768	ipo323	hog1	OK	35.3798	30.3416	-0.22163	-0.385986	0.73795	0.99889	no
e_gw1.5.1174.1	e_gw1.5.1174.1	-	chromosome_5:2553259-2554596	ipo323	hog1	OK	169.803	176.773	0.0580313	0.0992803	0.9325	0.99889	no
e_gw1.5.1181.1	e_gw1.5.1181.1	-	chromosome_5:2590144-2591660	ipo323	hog1	OK	4.49771	9.97123	1.14858	1.64756	0.18715	0.99889	no
e_gw1.5.1198.1	e_gw1.5.1198.1	-	chromosome_5:1188518-1189727	ipo323	hog1	OK	27.8818	22.4716	-0.311221	-0.529108	0.6556	0.99889	no
e_gw1.5.123.1	e_gw1.5.123.1	-	chromosome_5:1734933-1737310	ipo323	hog1	OK	54.3114	48.7519	-0.155797	-0.264449	0.80625	0.99889	no
e_gw1.5.1235.1	e_gw1.5.1235.1	-	chromosome_5:100314-101462	ipo323	hog1	OK	20.3078	15.2584	-0.412428	-0.693005	0.59455	0.99889	no
e_gw1.5.1259.1	e_gw1.5.1259.1	-	chromosome_5:658981-660067	ipo323	hog1	OK	49.9879	46.2668	-0.1116	-0.205714	0.8669	0.99889	no
e_gw1.5.126.1	e_gw1.5.126.1	-	chromosome_5:2405762-2407313	ipo323	hog1	OK	87.9298	89.355	0.0231966	0.0404194	0.9712	0.99889	no
e_gw1.5.1274.1	e_gw1.5.1274.1	-	chromosome_5:2306037-2306841	ipo323	hog1	OK	35.2829	39.9402	0.178872	0.33366	0.8029	0.99889	no
e_gw1.5.1283.1	e_gw1.5.1283.1	-	chromosome_5:436016-437196	ipo323	hog1	OK	15.2333	22.7275	0.577206	0.957011	0.4405	0.99889	no
e_gw1.5.1300.1	e_gw1.5.1300.1	-	chromosome_5:619477-620521	ipo323	hog1	OK	51.8515	37.2067	-0.478822	-0.889279	0.48215	0.99889	no
e_gw1.5.1302.1	e_gw1.5.1302.1	-	chromosome_5:2790679-2791709	ipo323	hog1	NOTEST	1.31929	0.808471	-0.706497	0	1	1	no
e_gw1.5.1304.1	e_gw1.5.1304.1	-	chromosome_5:2265572-2266535	ipo323	hog1	OK	30.4843	24.401	-0.321126	-0.562176	0.6647	0.99889	no
e_gw1.5.1323.1	e_gw1.5.1323.1	-	chromosome_5:224005-225198	ipo323	hog1	OK	7.694	5.64303	-0.447265	-0.653712	0.61915	0.99889	no
e_gw1.5.1327.1	e_gw1.5.1327.1	-	chromosome_5:2555042-2556045	ipo323	hog1	OK	3.17819	2.13848	-0.571622	-0.698755	0.60065	0.99889	no
e_gw1.5.1341.1	e_gw1.5.1341.1	-	chromosome_5:2470928-2471797	ipo323	hog1	OK	0.284278	6.51915	4.51931	3.15056	0.23325	0.99889	no
e_gw1.5.1358.1	e_gw1.5.1358.1	-	chromosome_5:2350578-2351469	ipo323	hog1	OK	30.8396	33.8762	0.135491	0.244337	0.852	0.99889	no
e_gw1.5.1367.1	e_gw1.5.1367.1	-	chromosome_5:671608-672383	ipo323	hog1	OK	61.5169	95.1306	0.628927	1.30164	0.34735	0.99889	no
e_gw1.5.1370.1	e_gw1.5.1370.1	-	chromosome_5:844976-845903	ipo323	hog1	OK	90.6184	71.5038	-0.341784	-0.667921	0.59705	0.99889	no
e_gw1.5.1372.1	e_gw1.5.1372.1	-	chromosome_5:993237-994020	ipo323	hog1	OK	18.3966	25.6536	0.479725	0.841604	0.5302	0.99889	no
e_gw1.5.1406.1	e_gw1.5.1406.1	-	chromosome_5:1471763-1472537	ipo323	hog1	OK	94.6388	108.403	0.195898	0.404178	0.76895	0.99889	no
e_gw1.5.1423.1	e_gw1.5.1423.1	-	chromosome_5:1543105-1543781	ipo323	hog1	NOTEST	1.31418	1.41422	0.105842	0	1	1	no
e_gw1.5.1424.1	e_gw1.5.1424.1	-	chromosome_5:1243990-1244809	ipo323	hog1	OK	37.1782	32.0943	-0.212139	-0.397641	0.7734	0.99889	no
e_gw1.5.1425.1	e_gw1.5.1425.1	-	chromosome_5:2615957-2616629	ipo323	hog1	OK	47.2196	54.1573	0.19777	0.397549	0.78015	0.99889	no
e_gw1.5.1441.1	e_gw1.5.1441.1	-	chromosome_5:1101394-1102138	ipo323	hog1	OK	80.1437	81.4147	0.0227009	0.0468459	0.97045	0.99889	no
e_gw1.5.1456.1	e_gw1.5.1456.1	-	chromosome_5:267232-267625	ipo323	hog1	OK	10.0817	4.68743	-1.10487	-1.99184	0.3608	0.99889	no
e_gw1.5.1464.1	e_gw1.5.1464.1	-	chromosome_5:2030577-2031204	ipo323	hog1	NOTEST	0	0.82477	inf	0	1	1	no
e_gw1.5.1478.1	e_gw1.5.1478.1	-	chromosome_5:2348221-2348883	ipo323	hog1	OK	44.9482	64.7622	0.526886	1.09913	0.46425	0.99889	no
e_gw1.5.15.1	e_gw1.5.15.1	-	chromosome_5:564939-569759	ipo323	hog1	OK	19.9206	16.0259	-0.313858	-0.505325	0.6272	0.99889	no
e_gw1.5.1504.1	e_gw1.5.1504.1	-	chromosome_5:1306682-1307451	ipo323	hog1	OK	90.2129	123.251	0.450198	1.60824	0.56325	0.99889	no
e_gw1.5.1547.1	e_gw1.5.1547.1	-	chromosome_5:909191-909681	ipo323	hog1	OK	229.244	70.9589	-1.69183	-4.49568	0.02015	0.443554	no
e_gw1.5.1601.1	e_gw1.5.1601.1	-	chromosome_5:1009987-1010293	ipo323	hog1	OK	25.6675	32.6866	0.348758	1.05306	0.71975	0.99889	no
e_gw1.5.1603.1	e_gw1.5.1603.1	-	chromosome_5:454296-454611	ipo323	hog1	OK	25.8219	26.4482	0.0345744	0.143102	0.94675	0.99889	no
e_gw1.5.1604.1	e_gw1.5.1604.1	-	chromosome_5:1213531-1213825	ipo323	hog1	OK	68.3632	62.5576	-0.128034	-0.677526	0.89155	0.99889	no
e_gw1.5.1608.1	e_gw1.5.1608.1	-	chromosome_5:894727-895252	ipo323	hog1	OK	44.1491	45.0029	0.0276325	0.0595186	0.96925	0.99889	no
e_gw1.5.1613.1	e_gw1.5.1613.1	-	chromosome_5:101620-108595	ipo323	hog1	OK	16.9182	16.4029	-0.0446209	-0.0699245	0.94515	0.99889	no
e_gw1.5.1618.1	e_gw1.5.1618.1	-	chromosome_5:1291544-1293512	ipo323	hog1	OK	28.2877	20.4839	-0.465686	-0.77819	0.48355	0.99889	no
e_gw1.5.1629.1	e_gw1.5.1629.1	-	chromosome_5:2511390-2513103	ipo323	hog1	OK	28.2576	30.4616	0.108352	0.184356	0.8708	0.99889	no
e_gw1.5.165.1	e_gw1.5.165.1	-	chromosome_5:1201577-1203995	ipo323	hog1	OK	16.9143	16.2531	-0.05753	-0.0870025	0.93455	0.99889	no
e_gw1.5.1656.1	e_gw1.5.1656.1	-	chromosome_5:2469631-2470772	ipo323	hog1	OK	7.05621	9.12403	0.370777	0.552128	0.65415	0.99889	no
e_gw1.5.1661.1	e_gw1.5.1661.1	-	chromosome_5:1726885-1727838	ipo323	hog1	OK	2.19813	2.85814	0.378796	0.459015	0.72675	0.99889	no
e_gw1.5.1666.1	e_gw1.5.1666.1	-	chromosome_5:688891-689608	ipo323	hog1	OK	8.82659	11.6601	0.401653	0.647897	0.6453	0.99889	no
e_gw1.5.1667.1	e_gw1.5.1667.1	-	chromosome_5:1642276-1645907	ipo323	hog1	OK	68.5074	84.5303	0.303209	0.248319	0.80115	0.99889	no
e_gw1.5.1679.1	e_gw1.5.1679.1	-	chromosome_5:1447271-1447832	ipo323	hog1	OK	39.3613	41.0299	0.0598981	0.124094	0.9374	0.99889	no
e_gw1.5.168.1	e_gw1.5.168.1	-	chromosome_5:1646735-1648913	ipo323	hog1	OK	108.035	104.679	-0.0455271	-0.0735757	0.9493	0.99889	no
e_gw1.5.1687.1	e_gw1.5.1687.1	-	chromosome_5:1019896-1021085	ipo323	hog1	OK	25.2826	64.9058	1.3602	0.758877	0.6554	0.99889	no
e_gw1.5.1692.1	e_gw1.5.1692.1	-	chromosome_5:2737275-2737923	ipo323	hog1	OK	20.211	19.8449	-0.0263755	-0.0478324	0.9732	0.99889	no
e_gw1.5.17.1	e_gw1.5.17.1	-	chromosome_5:2021539-2024907	ipo323	hog1	OK	22.0176	17.0445	-0.369356	-0.601488	0.5701	0.99889	no
e_gw1.5.176.1	e_gw1.5.176.1	-	chromosome_5:2279070-2281252	ipo323	hog1	OK	26.7654	38.6329	0.529459	0.898569	0.41625	0.99889	no
e_gw1.5.18.1	e_gw1.5.18.1	-	chromosome_5:2035777-2039257	ipo323	hog1	OK	19.0963	18.6328	-0.0354466	-0.0577645	0.9558	0.99889	no
e_gw1.5.183.1	e_gw1.5.183.1	-	chromosome_5:571629-573147	ipo323	hog1	OK	37.5108	27.7434	-0.435164	-0.751971	0.51015	0.99889	no
e_gw1.5.185.1	e_gw1.5.185.1	-	chromosome_5:2579701-2581862	ipo323	hog1	OK	15.1664	20.8059	0.456121	0.737108	0.50725	0.99889	no
e_gw1.5.194.1	e_gw1.5.194.1	-	chromosome_5:2303140-2305027	ipo323	hog1	OK	10.3816	17.2114	0.72933	1.13994	0.31815	0.99889	no
e_gw1.5.2.1	e_gw1.5.2.1	-	chromosome_5:144089-149465	ipo323	hog1	OK	6.86225	6.0069	-0.192061	-0.292051	0.7777	0.99889	no
e_gw1.5.20.1	e_gw1.5.20.1	-	chromosome_5:2661262-2664871	ipo323	hog1	OK	29.3519	16.2758	-0.850721	-1.37958	0.18985	0.99889	no
e_gw1.5.216.1	e_gw1.5.216.1	-	chromosome_5:2516889-2518668	ipo323	hog1	OK	16.2602	15.1463	-0.102381	-0.163141	0.8873	0.99889	no
e_gw1.5.224.1	e_gw1.5.224.1	-	chromosome_5:130689-132388	ipo323	hog1	OK	52.0178	4.08442	-3.6708	-5.5455	0.0003	0.0290653	yes
e_gw1.5.253.1	e_gw1.5.253.1	-	chromosome_5:1118619-1120209	ipo323	hog1	OK	1.90362	1.57244	-0.275741	-0.317782	0.7893	0.99889	no
e_gw1.5.289.1	e_gw1.5.289.1	-	chromosome_5:235693-237492	ipo323	hog1	OK	11.5396	10.4146	-0.147983	-0.226627	0.84335	0.99889	no
e_gw1.5.325.1	e_gw1.5.325.1	-	chromosome_5:1006413-1007827	ipo323	hog1	OK	4.46914	3.6209	-0.303649	-0.405642	0.73335	0.99889	no
e_gw1.5.350.1	e_gw1.5.350.1	-	chromosome_5:1457452-1458825	ipo323	hog1	OK	71.4996	54.1438	-0.401139	-0.72804	0.53905	0.99889	no
e_gw1.5.353.1	e_gw1.5.353.1	-	chromosome_5:1300126-1301480	ipo323	hog1	OK	40.5992	43.696	0.106049	0.189453	0.87115	0.99889	no
e_gw1.5.367.1	e_gw1.5.367.1	-	chromosome_5:667486-669178	ipo323	hog1	OK	12.9206	13.7897	0.0939199	0.148016	0.8976	0.99889	no
e_gw1.5.370.1	e_gw1.5.370.1	-	chromosome_5:1592850-1594167	ipo323	hog1	OK	50.2465	39.5158	-0.346595	-0.620774	0.59875	0.99889	no
e_gw1.5.391.1	e_gw1.5.391.1	-	chromosome_5:2117983-2119276	ipo323	hog1	OK	20.3844	15.4343	-0.401331	-0.654604	0.581	0.99889	no
e_gw1.5.4.1	e_gw1.5.4.1	-	chromosome_5:1586145-1591385	ipo323	hog1	OK	18.8245	18.2358	-0.0458413	-0.073788	0.9419	0.99889	no
e_gw1.5.429.1	e_gw1.5.429.1	-	chromosome_5:2556344-2557254	ipo323	hog1	OK	5.71529	3.33132	-0.778734	-1.05434	0.4463	0.99889	no
e_gw1.5.450.1	e_gw1.5.450.1	-	chromosome_5:1974027-1974744	ipo323	hog1	OK	21.8235	31.2676	0.518781	0.948618	0.4878	0.99889	no
e_gw1.5.453.1	e_gw1.5.453.1	-	chromosome_5:724648-725680	ipo323	hog1	OK	16.2377	30.5027	0.909586	1.54155	0.2196	0.99889	no
e_gw1.5.463.1	e_gw1.5.463.1	-	chromosome_5:764867-765915	ipo323	hog1	OK	127.642	149.444	0.227504	0.435873	0.72545	0.99889	no
e_gw1.5.484.1	e_gw1.5.484.1	-	chromosome_5:2273375-2274383	ipo323	hog1	OK	32.4552	39.7746	0.293396	0.530663	0.67685	0.99889	no
e_gw1.5.491.1	e_gw1.5.491.1	-	chromosome_5:2532817-2533893	ipo323	hog1	OK	54.3659	43.2811	-0.328965	-0.61578	0.6257	0.99889	no
e_gw1.5.500.1	e_gw1.5.500.1	-	chromosome_5:2473319-2474165	ipo323	hog1	OK	8.1932	395.194	5.59199	9.23149	5e-05	0.00759463	yes
e_gw1.5.506.1	e_gw1.5.506.1	-	chromosome_5:1874293-1875322	ipo323	hog1	OK	44.1527	48.943	0.148599	0.279819	0.8261	0.99889	no
e_gw1.5.507.1	e_gw1.5.507.1	-	chromosome_5:487674-488469	ipo323	hog1	OK	112.132	109.58	-0.033214	-0.0683395	0.95865	0.99889	no
e_gw1.5.510.1	e_gw1.5.510.1	-	chromosome_5:2543652-2544552	ipo323	hog1	OK	16.9128	14.7983	-0.192682	-0.318656	0.80295	0.99889	no
e_gw1.5.517.1	e_gw1.5.517.1	-	chromosome_5:1275569-1276450	ipo323	hog1	OK	32.0223	32.6886	0.0297127	0.0541731	0.96695	0.99889	no
e_gw1.5.522.1	e_gw1.5.522.1	-	chromosome_5:2146276-2147179	ipo323	hog1	OK	54.883	69.3046	0.33659	0.659963	0.6213	0.99889	no
e_gw1.5.524.1	e_gw1.5.524.1	-	chromosome_5:1004738-1005569	ipo323	hog1	OK	6.91981	6.68659	-0.0494636	-0.0755184	0.9635	0.99889	no
e_gw1.5.528.1	e_gw1.5.528.1	-	chromosome_5:1920061-1920959	ipo323	hog1	OK	29.4171	29.0226	-0.0194791	-0.0351431	0.97955	0.99889	no
e_gw1.5.534.1	e_gw1.5.534.1	-	chromosome_5:1107978-1108860	ipo323	hog1	OK	82.8241	63.504	-0.383202	-0.762445	0.55795	0.99889	no
e_gw1.5.535.1	e_gw1.5.535.1	-	chromosome_5:1551120-1552109	ipo323	hog1	OK	2836.25	3051.87	0.105708	0.150365	0.90875	0.99889	no
e_gw1.5.561.1	e_gw1.5.561.1	-	chromosome_5:2731811-2732707	ipo323	hog1	OK	63.7663	43.9092	-0.538271	-1.03769	0.422	0.99889	no
e_gw1.5.564.1	e_gw1.5.564.1	-	chromosome_5:734338-736763	ipo323	hog1	NOTEST	0	0.291916	inf	0	1	1	no
e_gw1.5.565.1	e_gw1.5.565.1	-	chromosome_5:2441314-2442251	ipo323	hog1	OK	29.4437	28.9776	-0.0230183	-0.0411861	0.97405	0.99889	no
e_gw1.5.567.1	e_gw1.5.567.1	-	chromosome_5:769617-770226	ipo323	hog1	OK	25.1825	23.3274	-0.110399	-0.230936	0.89405	0.99889	no
e_gw1.5.568.1	e_gw1.5.568.1	-	chromosome_5:2358861-2359915	ipo323	hog1	OK	103.237	94.8355	-0.122456	-0.250999	0.84645	0.99889	no
e_gw1.5.589.1	e_gw1.5.589.1	-	chromosome_5:369275-369995	ipo323	hog1	OK	88.4533	110.005	0.314583	0.681931	0.63765	0.99889	no
e_gw1.5.592.1	e_gw1.5.592.1	-	chromosome_5:430830-431732	ipo323	hog1	OK	728.347	563.807	-0.369423	-0.649865	0.624	0.99889	no
e_gw1.5.623.1	e_gw1.5.623.1	-	chromosome_5:2619572-2620052	ipo323	hog1	OK	13.4309	26.8703	1.00045	1.98168	0.2566	0.99889	no
e_gw1.5.638.1	e_gw1.5.638.1	-	chromosome_5:1470933-1471677	ipo323	hog1	OK	78.1139	47.906	-0.705373	-1.45082	0.3123	0.99889	no
e_gw1.5.65.1	e_gw1.5.65.1	-	chromosome_5:2540429-2543465	ipo323	hog1	OK	15.3157	13.8659	-0.143467	-0.229736	0.83	0.99889	no
e_gw1.5.684.1	e_gw1.5.684.1	-	chromosome_5:1546153-1546642	ipo323	hog1	OK	367.747	421.623	0.197239	0.51144	0.75735	0.99889	no
e_gw1.5.685.1	e_gw1.5.685.1	-	chromosome_5:2267448-2268251	ipo323	hog1	OK	12.7049	5.22378	-1.28222	-2.13227	0.2234	0.99889	no
e_gw1.5.690.1	e_gw1.5.690.1	-	chromosome_5:1412718-1413216	ipo323	hog1	OK	6.07669	6.72879	0.147063	0.237755	0.89375	0.99889	no
e_gw1.5.691.1	e_gw1.5.691.1	-	chromosome_5:1418849-1419371	ipo323	hog1	OK	6.92198	14.6235	1.07903	1.86146	0.27315	0.99889	no
e_gw1.5.724.1	e_gw1.5.724.1	-	chromosome_5:354032-354490	ipo323	hog1	OK	34.5984	39.2251	0.181072	0.438932	0.8239	0.99889	no
e_gw1.5.740.1	e_gw1.5.740.1	-	chromosome_5:751564-752011	ipo323	hog1	OK	100.978	83.5362	-0.27356	-0.938768	0.7307	0.99889	no
e_gw1.5.836.1	e_gw1.5.836.1	-	chromosome_5:283741-286510	ipo323	hog1	OK	18.6471	19.1974	0.0419595	0.0685204	0.94835	0.99889	no
e_gw1.5.838.1	e_gw1.5.838.1	-	chromosome_5:625513-628339	ipo323	hog1	OK	35.371	29.6627	-0.253914	-0.421152	0.69295	0.99889	no
e_gw1.5.839.1	e_gw1.5.839.1	-	chromosome_5:1176906-1179456	ipo323	hog1	OK	10.4295	16.9771	0.702922	1.10567	0.30715	0.99889	no
e_gw1.5.847.1	e_gw1.5.847.1	-	chromosome_5:2220503-2223614	ipo323	hog1	OK	4.81517	8.42212	0.806596	1.16825	0.28135	0.99889	no
e_gw1.5.868.1	e_gw1.5.868.1	-	chromosome_5:2294703-2297217	ipo323	hog1	OK	11.1936	8.3635	-0.420494	-0.637733	0.5564	0.99889	no
e_gw1.5.872.1	e_gw1.5.872.1	-	chromosome_5:2098370-2101080	ipo323	hog1	OK	13.1989	11.9753	-0.140361	-0.219958	0.83905	0.99889	no
e_gw1.5.880.1	e_gw1.5.880.1	-	chromosome_5:2069355-2071761	ipo323	hog1	OK	9.00045	7.9932	-0.171225	-0.254013	0.8249	0.99889	no
e_gw1.5.892.1	e_gw1.5.892.1	-	chromosome_5:2488096-2490115	ipo323	hog1	OK	28.4034	29.0934	0.0346321	0.0585987	0.95815	0.99889	no
e_gw1.5.914.1	e_gw1.5.914.1	-	chromosome_5:2782782-2784759	ipo323	hog1	OK	20.9244	15.925	-0.393898	-0.639455	0.5676	0.99889	no
e_gw1.5.917.1	e_gw1.5.917.1	-	chromosome_5:1909645-1911726	ipo323	hog1	OK	49.5234	61.0962	0.302974	0.514029	0.6414	0.99889	no
e_gw1.5.942.1	e_gw1.5.942.1	-	chromosome_5:2620503-2622533	ipo323	hog1	OK	91.1612	98.5195	0.111991	0.185884	0.86595	0.99889	no
e_gw1.5.945.1	e_gw1.5.945.1	-	chromosome_5:2505553-2507410	ipo323	hog1	OK	23.296	23.0345	-0.0162835	-0.0271931	0.9808	0.99889	no
e_gw1.5.959.1	e_gw1.5.959.1	-	chromosome_5:2282532-2284432	ipo323	hog1	OK	35.6992	31.9882	-0.158352	-0.272514	0.80725	0.99889	no
e_gw1.5.967.1	e_gw1.5.967.1	-	chromosome_5:996626-998528	ipo323	hog1	OK	36.6631	37.8917	0.0475558	0.0824384	0.9424	0.99889	no
e_gw1.5.989.1	e_gw1.5.989.1	-	chromosome_5:2298115-2299928	ipo323	hog1	NOTEST	0.950606	0.881483	-0.108915	0	1	1	no
e_gw1.5.99.1	e_gw1.5.99.1	-	chromosome_5:1392865-1395295	ipo323	hog1	OK	151.935	14.109	-3.42877	-5.20053	0.0001	0.0132567	yes
e_gw1.5.999.1	e_gw1.5.999.1	-	chromosome_5:713243-714929	ipo323	hog1	OK	24.8581	27.7157	0.156983	0.265182	0.8134	0.99889	no
e_gw1.6.101.1	e_gw1.6.101.1	-	chromosome_6:1307228-1309568	ipo323	hog1	OK	89.477	55.1956	-0.696962	-1.12556	0.3034	0.99889	no
e_gw1.6.1013.1	e_gw1.6.1013.1	-	chromosome_6:978940-980550	ipo323	hog1	OK	20.8207	21.2151	0.0270768	0.0448009	0.96725	0.99889	no
e_gw1.6.1018.1	e_gw1.6.1018.1	-	chromosome_6:2319177-2320665	ipo323	hog1	OK	57.3067	84.4798	0.559904	0.994971	0.38725	0.99889	no
e_gw1.6.1041.1	e_gw1.6.1041.1	-	chromosome_6:1302604-1303821	ipo323	hog1	OK	12.5813	27.2701	1.11604	1.83239	0.1335	0.99889	no
e_gw1.6.1047.1	e_gw1.6.1047.1	-	chromosome_6:1314885-1316281	ipo323	hog1	OK	5.22104	4.41988	-0.24033	-0.329898	0.78695	0.99889	no
e_gw1.6.1058.1	e_gw1.6.1058.1	-	chromosome_6:584606-586492	ipo323	hog1	OK	5.71817	26.8503	2.23131	3.42895	0.0078	0.250266	no
e_gw1.6.106.1	e_gw1.6.106.1	-	chromosome_6:2286748-2289029	ipo323	hog1	OK	36.0703	58.2333	0.691032	1.16371	0.28895	0.99889	no
e_gw1.6.1061.1	e_gw1.6.1061.1	-	chromosome_6:295974-297381	ipo323	hog1	OK	8.96161	10.9776	0.29273	0.443152	0.71005	0.99889	no
e_gw1.6.1070.1	e_gw1.6.1070.1	-	chromosome_6:2575459-2576877	ipo323	hog1	OK	4.41067	4.86681	0.141976	0.193844	0.8786	0.99889	no
e_gw1.6.1080.1	e_gw1.6.1080.1	-	chromosome_6:106973-108443	ipo323	hog1	OK	6.32447	5.83226	-0.116889	-0.166059	0.88995	0.99889	no
e_gw1.6.1109.1	e_gw1.6.1109.1	-	chromosome_6:291576-293012	ipo323	hog1	OK	69.8947	75.4969	0.111234	0.204179	0.8604	0.99889	no
e_gw1.6.1111.1	e_gw1.6.1111.1	-	chromosome_6:2479038-2480221	ipo323	hog1	OK	2.24393	6.19725	1.4656	1.90088	0.1426	0.99889	no
e_gw1.6.1115.1	e_gw1.6.1115.1	-	chromosome_6:2412109-2413195	ipo323	hog1	OK	69.1656	59.8549	-0.208586	-0.391153	0.75125	0.99889	no
e_gw1.6.1120.1	e_gw1.6.1120.1	-	chromosome_6:397936-399277	ipo323	hog1	OK	27.7129	24.9396	-0.152123	-0.260412	0.8289	0.99889	no
e_gw1.6.1143.1	e_gw1.6.1143.1	-	chromosome_6:1474311-1475079	ipo323	hog1	OK	19.1278	21.0683	0.139406	0.243525	0.8582	0.99889	no
e_gw1.6.1145.1	e_gw1.6.1145.1	-	chromosome_6:1079696-1080740	ipo323	hog1	OK	43.3999	59.5447	0.456281	0.84794	0.4925	0.99889	no
e_gw1.6.1148.1	e_gw1.6.1148.1	-	chromosome_6:315200-316479	ipo323	hog1	OK	3.63446	7.16402	0.97903	1.34912	0.27945	0.99889	no
e_gw1.6.1185.1	e_gw1.6.1185.1	-	chromosome_6:829318-830404	ipo323	hog1	OK	29.3954	24.9302	-0.237697	-0.410717	0.7423	0.99889	no
e_gw1.6.1188.1	e_gw1.6.1188.1	-	chromosome_6:2613639-2614901	ipo323	hog1	OK	26.3903	25.2796	-0.0620306	-0.106432	0.9288	0.99889	no
e_gw1.6.1200.1	e_gw1.6.1200.1	-	chromosome_6:162135-163125	ipo323	hog1	OK	17.9827	32.7618	0.865405	1.48869	0.23575	0.99889	no
e_gw1.6.1205.1	e_gw1.6.1205.1	-	chromosome_6:1502055-1503174	ipo323	hog1	OK	69.729	90.4337	0.375102	0.72405	0.56535	0.99889	no
e_gw1.6.1207.1	e_gw1.6.1207.1	-	chromosome_6:1544239-1545377	ipo323	hog1	OK	27.8555	28.9816	0.0571714	0.100038	0.93885	0.99889	no
e_gw1.6.1219.1	e_gw1.6.1219.1	-	chromosome_6:134466-135455	ipo323	hog1	OK	15.7711	11.14	-0.501537	-0.806847	0.5164	0.99889	no
e_gw1.6.122.1	e_gw1.6.122.1	-	chromosome_6:2272575-2275875	ipo323	hog1	OK	21.3808	18.0265	-0.2462	-0.400551	0.7074	0.99889	no
e_gw1.6.1225.1	e_gw1.6.1225.1	-	chromosome_6:1476849-1477596	ipo323	hog1	OK	57.5498	44.4944	-0.371188	-0.728435	0.5929	0.99889	no
e_gw1.6.1233.1	e_gw1.6.1233.1	-	chromosome_6:1350826-1351570	ipo323	hog1	OK	11.0102	19.2535	0.806285	1.35542	0.3314	0.99889	no
e_gw1.6.1240.1	e_gw1.6.1240.1	-	chromosome_6:1562039-1562792	ipo323	hog1	OK	166.998	200.563	0.264231	0.55269	0.68255	0.99889	no
e_gw1.6.1246.1	e_gw1.6.1246.1	-	chromosome_6:1659593-1660595	ipo323	hog1	OK	8.93276	13.8015	0.627652	1.02586	0.47635	0.99889	no
e_gw1.6.1250.1	e_gw1.6.1250.1	-	chromosome_6:75048-75933	ipo323	hog1	OK	7.52327	6.10779	-0.300711	-0.442796	0.73525	0.99889	no
e_gw1.6.1256.1	e_gw1.6.1256.1	-	chromosome_6:2347519-2348298	ipo323	hog1	OK	2177.26	1070.55	-1.02417	-1.69939	0.222	0.99889	no
e_gw1.6.1261.1	e_gw1.6.1261.1	-	chromosome_6:2154559-2155400	ipo323	hog1	OK	17.1438	19.9564	0.219165	0.383378	0.7825	0.99889	no
e_gw1.6.127.1	e_gw1.6.127.1	-	chromosome_6:373380-375494	ipo323	hog1	OK	15.6152	12.3638	-0.336828	-0.530102	0.63395	0.99889	no
e_gw1.6.1270.1	e_gw1.6.1270.1	-	chromosome_6:1054724-1055598	ipo323	hog1	OK	86.8568	100.315	0.207829	0.420141	0.7448	0.99889	no
e_gw1.6.1271.1	e_gw1.6.1271.1	-	chromosome_6:1951895-1952759	ipo323	hog1	OK	52.2313	22.6572	-1.20494	-2.19265	0.09795	0.99889	no
e_gw1.6.1284.1	e_gw1.6.1284.1	-	chromosome_6:1090931-1091931	ipo323	hog1	OK	4.6089	35.3897	2.94084	4.65555	0.0055	0.20126	no
e_gw1.6.1293.1	e_gw1.6.1293.1	-	chromosome_6:719370-719961	ipo323	hog1	OK	18.1704	21.7408	0.258815	0.481175	0.74955	0.99889	no
e_gw1.6.1309.1	e_gw1.6.1309.1	-	chromosome_6:1886133-1886795	ipo323	hog1	OK	34.6548	36.9366	0.0919974	0.182777	0.90055	0.99889	no
e_gw1.6.132.1	e_gw1.6.132.1	-	chromosome_6:167995-170251	ipo323	hog1	OK	22.1307	27.9005	0.334241	0.55783	0.60825	0.99889	no
e_gw1.6.1327.1	e_gw1.6.1327.1	-	chromosome_6:1729727-1730186	ipo323	hog1	OK	9.67819	7.75156	-0.32025	-0.567187	0.7646	0.99889	no
e_gw1.6.1342.1	e_gw1.6.1342.1	-	chromosome_6:78367-78937	ipo323	hog1	NOTEST	0	1.0817	inf	0	1	1	no
e_gw1.6.1359.1	e_gw1.6.1359.1	-	chromosome_6:288164-288743	ipo323	hog1	OK	2.94053	3.69524	0.329595	0.442016	0.7777	0.99889	no
e_gw1.6.1377.1	e_gw1.6.1377.1	-	chromosome_6:1032495-1032828	ipo323	hog1	OK	2.07127	4.51223	1.12333	1.66754	0.4911	0.99889	no
e_gw1.6.1384.1	e_gw1.6.1384.1	-	chromosome_6:2368160-2368568	ipo323	hog1	OK	59.5145	50.7386	-0.230158	-0.584436	0.76685	0.99889	no
e_gw1.6.1406.1	e_gw1.6.1406.1	-	chromosome_6:1164456-1164909	ipo323	hog1	OK	52.8372	44.8433	-0.236661	-0.554362	0.7595	0.99889	no
e_gw1.6.1409.1	e_gw1.6.1409.1	-	chromosome_6:1963161-1963474	ipo323	hog1	OK	386.437	505.819	0.388388	2.86922	0.5992	0.99889	no
e_gw1.6.1418.1	e_gw1.6.1418.1	-	chromosome_6:86800-87015	ipo323	hog1	NOTEST	0	0	0	0	1	1	no
e_gw1.6.1422.1	e_gw1.6.1422.1	-	chromosome_6:1632634-1633056	ipo323	hog1	OK	96.4217	47.4934	-1.02163	-23.7392	0.51125	0.99889	no
e_gw1.6.1426.1	e_gw1.6.1426.1	-	chromosome_6:2173769-2173988	ipo323	hog1	NOTEST	0	0	0	0	1	1	no
e_gw1.6.1433.1	e_gw1.6.1433.1	-	chromosome_6:638351-638561	ipo323	hog1	NOTEST	0	0	0	0	1	1	no
e_gw1.6.1437.1	e_gw1.6.1437.1	-	chromosome_6:900460-902707	ipo323	hog1	OK	8.23981	9.10269	0.143682	0.214033	0.849	0.99889	no
e_gw1.6.1443.1	e_gw1.6.1443.1	-	chromosome_6:1246666-1248649	ipo323	hog1	OK	98.267	100.433	0.0314541	0.052121	0.96355	0.99889	no
e_gw1.6.1446.1	e_gw1.6.1446.1	-	chromosome_6:563216-564980	ipo323	hog1	OK	68.5454	52.8186	-0.376014	-0.665612	0.5634	0.99889	no
e_gw1.6.1460.1	e_gw1.6.1460.1	-	chromosome_6:2175029-2175425	ipo323	hog1	NOTEST	0	0	0	0	1	1	no
e_gw1.6.1469.1	e_gw1.6.1469.1	-	chromosome_6:309812-310621	ipo323	hog1	OK	2.4653	4.23618	0.780999	1.00403	0.48925	0.99889	no
e_gw1.6.1470.1	e_gw1.6.1470.1	-	chromosome_6:1031481-1032429	ipo323	hog1	OK	20.8547	32.4803	0.639197	1.11463	0.3819	0.99889	no
e_gw1.6.1479.1	e_gw1.6.1479.1	-	chromosome_6:1494286-1495472	ipo323	hog1	OK	43.0254	50.7755	0.238943	0.438849	0.71645	0.99889	no
e_gw1.6.1492.1	e_gw1.6.1492.1	-	chromosome_6:2248529-2249572	ipo323	hog1	OK	77.9727	37.6734	-1.04942	-2.0462	0.12945	0.99889	no
e_gw1.6.1493.1	e_gw1.6.1493.1	-	chromosome_6:1995054-1995884	ipo323	hog1	OK	33.7303	23.9737	-0.49259	-0.895829	0.5094	0.99889	no
e_gw1.6.1519.1	e_gw1.6.1519.1	-	chromosome_6:1967459-1967972	ipo323	hog1	OK	106.288	106.438	0.00202872	0.00735624	0.9903	0.99889	no
e_gw1.6.174.1	e_gw1.6.174.1	-	chromosome_6:90180-92061	ipo323	hog1	NOTEST	0	0	0	0	1	1	no
e_gw1.6.178.1	e_gw1.6.178.1	-	chromosome_6:2406640-2408549	ipo323	hog1	OK	120.78	103.243	-0.226342	-0.374081	0.73635	0.99889	no
e_gw1.6.220.1	e_gw1.6.220.1	-	chromosome_6:691799-693661	ipo323	hog1	OK	16.2643	24.5193	0.592206	0.96935	0.39275	0.99889	no
e_gw1.6.23.1	e_gw1.6.23.1	-	chromosome_6:1982530-1987624	ipo323	hog1	OK	59.0654	86.5705	0.551561	0.792459	0.44665	0.99889	no
e_gw1.6.230.1	e_gw1.6.230.1	-	chromosome_6:2354491-2356196	ipo323	hog1	OK	50.844	48.3579	-0.0723261	-0.127269	0.9128	0.99889	no
e_gw1.6.248.1	e_gw1.6.248.1	-	chromosome_6:914745-916362	ipo323	hog1	OK	41.494	38.4033	-0.111673	-0.195696	0.86255	0.99889	no
e_gw1.6.291.1	e_gw1.6.291.1	-	chromosome_6:67047-68601	ipo323	hog1	OK	2.09838	3.70394	0.819781	1.02502	0.39225	0.99889	no
e_gw1.6.316.1	e_gw1.6.316.1	-	chromosome_6:976397-978088	ipo323	hog1	OK	3.09228	5.47606	0.824466	1.09694	0.35575	0.99889	no
e_gw1.6.319.1	e_gw1.6.319.1	-	chromosome_6:565141-566743	ipo323	hog1	OK	33.1974	17.7481	-0.903409	-1.51665	0.19615	0.99889	no
e_gw1.6.349.1	e_gw1.6.349.1	-	chromosome_6:993447-994689	ipo323	hog1	OK	71.7115	43.1368	-0.733286	-1.34639	0.26355	0.99889	no
e_gw1.6.352.1	e_gw1.6.352.1	-	chromosome_6:1791466-1792767	ipo323	hog1	OK	36.0433	17.124	-1.07371	-1.81288	0.1357	0.99889	no
e_gw1.6.375.1	e_gw1.6.375.1	-	chromosome_6:1497070-1498397	ipo323	hog1	OK	77.5169	7.62675	-3.34537	-5.4209	0.0001	0.0132567	yes
e_gw1.6.383.1	e_gw1.6.383.1	-	chromosome_6:1203722-1203887	ipo323	hog1	NOTEST	0	0	0	0	1	1	no
e_gw1.6.388.1	e_gw1.6.388.1	-	chromosome_6:1063790-1064858	ipo323	hog1	OK	103.814	199.009	0.938827	1.72915	0.16525	0.99889	no
e_gw1.6.391.1	e_gw1.6.391.1	-	chromosome_6:79248-80537	ipo323	hog1	NOTEST	0.409219	1.07137	1.38851	0	1	1	no
e_gw1.6.392.1	e_gw1.6.392.1	-	chromosome_6:1821702-1823008	ipo323	hog1	OK	52.598	3.73589	-3.81549	-5.77939	0.00035	0.0321275	yes
e_gw1.6.415.1	e_gw1.6.415.1	-	chromosome_6:2487392-2488495	ipo323	hog1	OK	46.3664	50.0321	0.109775	0.204678	0.8694	0.99889	no
e_gw1.6.416.1	e_gw1.6.416.1	-	chromosome_6:317168-318230	ipo323	hog1	OK	7.58439	10.9637	0.531624	0.807403	0.524	0.99889	no
e_gw1.6.42.1	e_gw1.6.42.1	-	chromosome_6:1856885-1860682	ipo323	hog1	OK	30.1526	38.2278	0.34234	0.548678	0.6018	0.99889	no
e_gw1.6.421.1	e_gw1.6.421.1	-	chromosome_6:755142-756413	ipo323	hog1	OK	70.2979	80.5327	0.196093	0.373476	0.76545	0.99889	no
e_gw1.6.45.1	e_gw1.6.45.1	-	chromosome_6:1825622-1829090	ipo323	hog1	OK	10.4399	8.01385	-0.381533	-0.585644	0.58125	0.99889	no
e_gw1.6.461.1	e_gw1.6.461.1	-	chromosome_6:1207170-1213316	ipo323	hog1	OK	76.1271	78.5749	0.0456582	0.0326648	0.98115	0.99889	no
e_gw1.6.479.1	e_gw1.6.479.1	-	chromosome_6:294768-295779	ipo323	hog1	OK	697.683	874.122	0.325263	0.511572	0.6859	0.99889	no
e_gw1.6.481.1	e_gw1.6.481.1	-	chromosome_6:2070605-2071523	ipo323	hog1	OK	6.01351	4.29989	-0.483908	-0.676012	0.6105	0.99889	no
e_gw1.6.491.1	e_gw1.6.491.1	-	chromosome_6:582478-583737	ipo323	hog1	OK	57.9071	75.4958	0.382656	0.738788	0.5601	0.99889	no
e_gw1.6.497.1	e_gw1.6.497.1	-	chromosome_6:1644078-1645913	ipo323	hog1	OK	1.6246	1.89872	0.224937	0.253825	0.8357	0.99889	no
e_gw1.6.50.1	e_gw1.6.50.1	-	chromosome_6:1034129-1037510	ipo323	hog1	OK	43.8247	47.2776	0.109412	0.175445	0.86865	0.99889	no
e_gw1.6.528.1	e_gw1.6.528.1	-	chromosome_6:1376308-1377280	ipo323	hog1	OK	69.8766	107.027	0.61509	1.24631	0.34415	0.99889	no
e_gw1.6.538.1	e_gw1.6.538.1	-	chromosome_6:336859-337712	ipo323	hog1	OK	3.82266	2.56536	-0.575417	-0.734897	0.61375	0.99889	no
e_gw1.6.540.1	e_gw1.6.540.1	-	chromosome_6:310921-311707	ipo323	hog1	OK	3.3277	6.97587	1.06785	1.4781	0.2959	0.99889	no
e_gw1.6.558.1	e_gw1.6.558.1	-	chromosome_6:1683401-1684172	ipo323	hog1	OK	4.58025	9.84349	1.10374	1.64777	0.25925	0.99889	no
e_gw1.6.561.1	e_gw1.6.561.1	-	chromosome_6:1469308-1470017	ipo323	hog1	OK	150.882	148.396	-0.0239747	-0.0533426	0.97075	0.99889	no
e_gw1.6.563.1	e_gw1.6.563.1	-	chromosome_6:377793-378502	ipo323	hog1	OK	55.8427	31.6809	-0.817756	-1.61931	0.2695	0.99889	no
e_gw1.6.581.1	e_gw1.6.581.1	-	chromosome_6:769344-769908	ipo323	hog1	NOTEST	1.14814	1.09969	-0.0622012	0	1	1	no
e_gw1.6.585.1	e_gw1.6.585.1	-	chromosome_6:723842-724252	ipo323	hog1	OK	0.882008	3.83626	2.12084	2.23366	0.3356	0.99889	no
e_gw1.6.589.1	e_gw1.6.589.1	-	chromosome_6:2092757-2092943	ipo323	hog1	NOTEST	0	0	0	0	1	1	no
e_gw1.6.60.1	e_gw1.6.60.1	-	chromosome_6:1075151-1077832	ipo323	hog1	OK	1.28563	1.83242	0.511272	0.604231	0.58635	0.99889	no
e_gw1.6.606.1	e_gw1.6.606.1	-	chromosome_6:2623824-2624463	ipo323	hog1	OK	58.7034	106.51	0.859467	1.83138	0.2149	0.99889	no
e_gw1.6.608.1	e_gw1.6.608.1	-	chromosome_6:2395079-2395718	ipo323	hog1	OK	70.4441	50.2962	-0.486029	-1.01007	0.48755	0.99889	no
e_gw1.6.616.1	e_gw1.6.616.1	-	chromosome_6:1450967-1451300	ipo323	hog1	OK	46.6035	60.163	0.368438	1.11312	0.65705	0.99889	no
e_gw1.6.630.1	e_gw1.6.630.1	-	chromosome_6:2346522-2347136	ipo323	hog1	OK	16.5588	19.2878	0.220094	0.433738	0.8023	0.99889	no
e_gw1.6.635.1	e_gw1.6.635.1	-	chromosome_6:1945947-1946421	ipo323	hog1	OK	100.646	90.0819	-0.159983	-0.395953	0.81855	0.99889	no
e_gw1.6.641.1	e_gw1.6.641.1	-	chromosome_6:340623-341098	ipo323	hog1	OK	8.45138	11.2712	0.415383	0.791359	0.6941	0.99889	no
e_gw1.6.645.1	e_gw1.6.645.1	-	chromosome_6:1508760-1509171	ipo323	hog1	OK	25.7117	39.0594	0.603243	1.41582	0.4676	0.99889	no
e_gw1.6.650.1	e_gw1.6.650.1	-	chromosome_6:1504741-1505403	ipo323	hog1	OK	163.808	192.951	0.23623	0.6687	0.7198	0.99889	no
e_gw1.6.656.1	e_gw1.6.656.1	-	chromosome_6:1403879-1404336	ipo323	hog1	OK	248.972	242.215	-0.0396998	-0.11988	0.951	0.99889	no
e_gw1.6.660.1	e_gw1.6.660.1	-	chromosome_6:362348-362687	ipo323	hog1	OK	24.8149	24.4958	-0.0186718	-0.0491728	0.97545	0.99889	no
e_gw1.6.674.1	e_gw1.6.674.1	-	chromosome_6:2072441-2072737	ipo323	hog1	OK	328.458	501.005	0.609115	4.62509	0.4128	0.99889	no
e_gw1.6.677.1	e_gw1.6.677.1	-	chromosome_6:2314111-2314470	ipo323	hog1	OK	191.223	162.499	-0.234822	-0.915219	0.7489	0.99889	no
e_gw1.6.678.1	e_gw1.6.678.1	-	chromosome_6:877105-877493	ipo323	hog1	OK	363.995	121.233	-1.58614	-8.03393	0.04385	0.693173	no
e_gw1.6.68.1	e_gw1.6.68.1	-	chromosome_6:81005-83850	ipo323	hog1	NOTEST	0	0	0	0	1	1	no
e_gw1.6.688.1	e_gw1.6.688.1	-	chromosome_6:1907530-1915114	ipo323	hog1	OK	8.22228	6.76694	-0.281036	-0.439968	0.669	0.99889	no
e_gw1.6.704.1	e_gw1.6.704.1	-	chromosome_6:2584034-2588883	ipo323	hog1	OK	23.5876	14.7641	-0.67593	-1.08382	0.2933	0.99889	no
e_gw1.6.730.1	e_gw1.6.730.1	-	chromosome_6:1796736-1799536	ipo323	hog1	OK	26.9153	24.3103	-0.146863	-0.243447	0.82135	0.99889	no
e_gw1.6.740.1	e_gw1.6.740.1	-	chromosome_6:2633196-2636346	ipo323	hog1	OK	31.5803	27.8471	-0.181502	-0.298702	0.77955	0.99889	no
e_gw1.6.743.1	e_gw1.6.743.1	-	chromosome_6:1963895-1967198	ipo323	hog1	OK	92.758	69.0643	-0.425532	-0.635052	0.5497	0.99889	no
e_gw1.6.744.1	e_gw1.6.744.1	-	chromosome_6:532290-535332	ipo323	hog1	OK	16.5322	13.4055	-0.302455	-0.48467	0.6414	0.99889	no
e_gw1.6.75.1	e_gw1.6.75.1	-	chromosome_6:1417154-1419584	ipo323	hog1	OK	6.11987	7.43282	0.280409	0.407436	0.71045	0.99889	no
e_gw1.6.774.1	e_gw1.6.774.1	-	chromosome_6:1762833-1765227	ipo323	hog1	OK	19.985	27.4362	0.457159	0.756967	0.4864	0.99889	no
e_gw1.6.779.1	e_gw1.6.779.1	-	chromosome_6:2373205-2375826	ipo323	hog1	OK	2.70404	8.14674	1.59111	2.19284	0.0536	0.776037	no
e_gw1.6.791.1	e_gw1.6.791.1	-	chromosome_6:1566485-1569020	ipo323	hog1	OK	42.0413	37.0929	-0.180663	-0.303022	0.77675	0.99889	no
e_gw1.6.794.1	e_gw1.6.794.1	-	chromosome_6:2581188-2583594	ipo323	hog1	OK	33.4574	26.2759	-0.348585	-0.584147	0.58915	0.99889	no
e_gw1.6.798.1	e_gw1.6.798.1	-	chromosome_6:1365918-1367643	ipo323	hog1	OK	44.1076	80.9594	0.876171	1.51485	0.1797	0.99889	no
e_gw1.6.801.1	e_gw1.6.801.1	-	chromosome_6:2151269-2153692	ipo323	hog1	OK	7.29482	7.91652	0.117994	0.173595	0.8737	0.99889	no
e_gw1.6.804.1	e_gw1.6.804.1	-	chromosome_6:87405-89533	ipo323	hog1	NOTEST	0	0	0	0	1	1	no
e_gw1.6.816.1	e_gw1.6.816.1	-	chromosome_6:245479-247933	ipo323	hog1	OK	2.05769	3.54848	0.786177	1.00611	0.37445	0.99889	no
e_gw1.6.820.1	e_gw1.6.820.1	-	chromosome_6:1787416-1789948	ipo323	hog1	OK	31.0527	16.5381	-0.908929	-1.50033	0.1741	0.99889	no
e_gw1.6.832.1	e_gw1.6.832.1	-	chromosome_6:1955229-1957464	ipo323	hog1	OK	50.0037	38.8365	-0.364619	-0.61963	0.57025	0.99889	no
e_gw1.6.860.1	e_gw1.6.860.1	-	chromosome_6:1065425-1067165	ipo323	hog1	OK	14.4689	15.8016	0.127118	0.20169	0.85985	0.99889	no
e_gw1.6.863.1	e_gw1.6.863.1	-	chromosome_6:1431315-1433269	ipo323	hog1	OK	34.1395	57.4885	0.751832	1.29448	0.24815	0.99889	no
e_gw1.6.865.1	e_gw1.6.865.1	-	chromosome_6:2105668-2107093	ipo323	hog1	OK	48.4308	45.5139	-0.0896178	-0.159749	0.8905	0.99889	no
e_gw1.6.889.1	e_gw1.6.889.1	-	chromosome_6:1122794-1124667	ipo323	hog1	OK	590.822	864.157	0.54857	0.709206	0.52855	0.99889	no
e_gw1.6.915.1	e_gw1.6.915.1	-	chromosome_6:1008568-1010674	ipo323	hog1	OK	4.57501	418.714	6.51605	8.98513	5e-05	0.00759463	yes
e_gw1.6.917.1	e_gw1.6.917.1	-	chromosome_6:2579405-2581076	ipo323	hog1	OK	42.3592	49.7775	0.232819	0.408787	0.7178	0.99889	no
e_gw1.6.926.1	e_gw1.6.926.1	-	chromosome_6:84105-86260	ipo323	hog1	NOTEST	0	0	0	0	1	1	no
e_gw1.6.934.1	e_gw1.6.934.1	-	chromosome_6:1915652-1917278	ipo323	hog1	OK	13.9655	11.7038	-0.254889	-0.395034	0.73365	0.99889	no
e_gw1.6.963.1	e_gw1.6.963.1	-	chromosome_6:1190855-1191767	ipo323	hog1	OK	58.4382	52.1865	-0.163235	-0.317132	0.80505	0.99889	no
e_gw1.6.986.1	e_gw1.6.986.1	-	chromosome_6:1352147-1353632	ipo323	hog1	OK	22.5427	28.3032	0.328306	0.554424	0.6361	0.99889	no
e_gw1.6.991.1	e_gw1.6.991.1	-	chromosome_6:1379853-1381443	ipo323	hog1	OK	87.4662	113.716	0.378635	0.647567	0.56385	0.99889	no
e_gw1.7.1004.1	e_gw1.7.1004.1	-	chromosome_7:1746675-1747341	ipo323	hog1	OK	54.4042	43.5023	-0.322626	-0.647043	0.65445	0.99889	no
e_gw1.7.1006.1	e_gw1.7.1006.1	-	chromosome_7:1154701-1155361	ipo323	hog1	OK	45.6166	27.7063	-0.719346	-1.43463	0.3468	0.99889	no
e_gw1.7.1007.1	e_gw1.7.1007.1	-	chromosome_7:607970-608654	ipo323	hog1	OK	72.8142	46.4103	-0.649775	-1.32138	0.35315	0.99889	no
e_gw1.7.1015.1	e_gw1.7.1015.1	-	chromosome_7:1218818-1219346	ipo323	hog1	OK	22.5098	29.0124	0.366114	0.73283	0.6514	0.99889	no
e_gw1.7.1021.1	e_gw1.7.1021.1	-	chromosome_7:923372-924078	ipo323	hog1	OK	917.343	1108.67	0.273294	0.544774	0.71655	0.99889	no
e_gw1.7.1034.1	e_gw1.7.1034.1	-	chromosome_7:1238657-1239266	ipo323	hog1	OK	43.2561	58.9058	0.445507	0.918903	0.54545	0.99889	no
e_gw1.7.1036.1	e_gw1.7.1036.1	-	chromosome_7:1308526-1309093	ipo323	hog1	OK	241.577	203.262	-0.249141	-0.628789	0.70485	0.99889	no
e_gw1.7.1049.1	e_gw1.7.1049.1	-	chromosome_7:2508792-2509258	ipo323	hog1	OK	109.901	151.507	0.463182	1.31011	0.5143	0.99889	no
e_gw1.7.1054.1	e_gw1.7.1054.1	-	chromosome_7:1545319-1545676	ipo323	hog1	OK	40.5724	86.9553	1.09978	3.13304	0.17445	0.99889	no
e_gw1.7.1062.1	e_gw1.7.1062.1	-	chromosome_7:1539920-1540370	ipo323	hog1	OK	73.0501	86.6724	0.246688	0.670449	0.7388	0.99889	no
e_gw1.7.1066.1	e_gw1.7.1066.1	-	chromosome_7:1614662-1614917	ipo323	hog1	OK	325.104	368.007	0.178831	1.03796	0.8028	0.99889	no
e_gw1.7.1073.1	e_gw1.7.1073.1	-	chromosome_7:1678057-1678722	ipo323	hog1	NOTEST	0	0	0	0	1	1	no
e_gw1.7.1074.1	e_gw1.7.1074.1	-	chromosome_7:642986-643350	ipo323	hog1	OK	35.9805	58.2222	0.694355	2.15659	0.4334	0.99889	no
e_gw1.7.1082.1	e_gw1.7.1082.1	-	chromosome_7:1678057-1678722	ipo323	hog1	NOTEST	0	0	0	0	1	1	no
e_gw1.7.1098.1	e_gw1.7.1098.1	-	chromosome_7:132084-132270	ipo323	hog1	NOTEST	0	0	0	0	1	1	no
e_gw1.7.1099.1	e_gw1.7.1099.1	-	chromosome_7:170344-170530	ipo323	hog1	NOTEST	0	0	0	0	1	1	no
e_gw1.7.1101.1	e_gw1.7.1101.1	-	chromosome_7:1872060-1872456	ipo323	hog1	OK	4038.32	6852.76	0.76293	1.7951	0.37255	0.99889	no
e_gw1.7.1102.1	e_gw1.7.1102.1	-	chromosome_7:1685049-1686992	ipo323	hog1	NOTEST	0	0	0	0	1	1	no
e_gw1.7.1113.1	e_gw1.7.1113.1	-	chromosome_7:1200926-1202528	ipo323	hog1	OK	63.4703	92.6102	0.54509	0.986433	0.3965	0.99889	no
e_gw1.7.1129.1	e_gw1.7.1129.1	-	chromosome_7:1856416-1857490	ipo323	hog1	OK	22.4688	21.1754	-0.0855336	-0.144252	0.906	0.99889	no
e_gw1.7.1142.1	e_gw1.7.1142.1	-	chromosome_7:2296621-2297262	ipo323	hog1	NOTEST	0	0.25381	inf	0	1	1	no
e_gw1.7.1145.1	e_gw1.7.1145.1	-	chromosome_7:2303604-2304283	ipo323	hog1	NOTEST	0	0	0	0	1	1	no
e_gw1.7.1172.1	e_gw1.7.1172.1	-	chromosome_7:1314676-1315138	ipo323	hog1	OK	9.56768	5.36346	-0.835006	-1.40757	0.45065	0.99889	no
e_gw1.7.120.1	e_gw1.7.120.1	-	chromosome_7:866061-867960	ipo323	hog1	OK	8.27756	10.3153	0.317516	0.475298	0.6724	0.99889	no
e_gw1.7.1205.1	e_gw1.7.1205.1	-	chromosome_7:1677729-1677917	ipo323	hog1	NOTEST	0	0	0	0	1	1	no
e_gw1.7.1220.1	e_gw1.7.1220.1	-	chromosome_7:1687858-1688077	ipo323	hog1	NOTEST	0	0	0	0	1	1	no
e_gw1.7.1221.1	e_gw1.7.1221.1	-	chromosome_7:1679588-1679807	ipo323	hog1	NOTEST	0	0	0	0	1	1	no
e_gw1.7.1248.1	e_gw1.7.1248.1	-	chromosome_7:1689416-1689566	ipo323	hog1	NOTEST	0	0	0	0	1	1	no
e_gw1.7.1249.1	e_gw1.7.1249.1	-	chromosome_7:1681146-1681296	ipo323	hog1	NOTEST	0	0	0	0	1	1	no
e_gw1.7.1252.1	e_gw1.7.1252.1	-	chromosome_7:1677495-1677681	ipo323	hog1	OK	216.038	3371.47	3.96402	79.9632	0.00155	0.0903381	no
e_gw1.7.1254.1	e_gw1.7.1254.1	-	chromosome_7:1690048-1690247	ipo323	hog1	NOTEST	0	0	0	0	1	1	no
e_gw1.7.1256.1	e_gw1.7.1256.1	-	chromosome_7:1681778-1681977	ipo323	hog1	NOTEST	0	0	0	0	1	1	no
e_gw1.7.162.1	e_gw1.7.162.1	-	chromosome_7:58996-60903	ipo323	hog1	OK	11.4746	11.8233	0.0431947	0.0664826	0.95135	0.99889	no
e_gw1.7.177.1	e_gw1.7.177.1	-	chromosome_7:251409-252852	ipo323	hog1	OK	89.1509	70.7678	-0.333157	-0.602308	0.6066	0.99889	no
e_gw1.7.178.1	e_gw1.7.178.1	-	chromosome_7:502232-503902	ipo323	hog1	OK	40.6762	10.3982	-1.96785	-3.18734	0.0097	0.285811	no
e_gw1.7.188.1	e_gw1.7.188.1	-	chromosome_7:2294311-2295899	ipo323	hog1	NOTEST	0	0.074539	inf	0	1	1	no
e_gw1.7.194.1	e_gw1.7.194.1	-	chromosome_7:2603447-2605040	ipo323	hog1	NOTEST	0	0.0743712	inf	0	1	1	no
e_gw1.7.196.1	e_gw1.7.196.1	-	chromosome_7:26514-28081	ipo323	hog1	OK	16.269	20.0095	0.298556	0.484871	0.6782	0.99889	no
e_gw1.7.2.1	e_gw1.7.2.1	-	chromosome_7:2581919-2589469	ipo323	hog1	NOTEST	0.0198845	0.0141573	-0.490095	0	1	1	no
e_gw1.7.20.1	e_gw1.7.20.1	-	chromosome_7:420627-424588	ipo323	hog1	OK	19.2254	15.7448	-0.28814	-0.467207	0.65895	0.99889	no
e_gw1.7.202.1	e_gw1.7.202.1	-	chromosome_7:1673883-1676097	ipo323	hog1	OK	30.9955	26.7672	-0.211589	-0.36238	0.74325	0.99889	no
e_gw1.7.244.1	e_gw1.7.244.1	-	chromosome_7:556457-557768	ipo323	hog1	OK	4.80735	4.94753	0.0414669	0.0571211	0.9651	0.99889	no
e_gw1.7.246.1	e_gw1.7.246.1	-	chromosome_7:603101-604505	ipo323	hog1	OK	26.7827	29.2874	0.128978	0.221555	0.84965	0.99889	no
e_gw1.7.247.1	e_gw1.7.247.1	-	chromosome_7:1742498-1743901	ipo323	hog1	OK	62.8954	50.9587	-0.303626	-0.548543	0.6449	0.99889	no
e_gw1.7.248.1	e_gw1.7.248.1	-	chromosome_7:2590016-2591228	ipo323	hog1	NOTEST	0	0	0	0	1	1	no
e_gw1.7.258.1	e_gw1.7.258.1	-	chromosome_7:1025991-1027131	ipo323	hog1	OK	55.7091	42.0114	-0.407133	-0.743569	0.5333	0.99889	no
e_gw1.7.277.1	e_gw1.7.277.1	-	chromosome_7:601027-602090	ipo323	hog1	OK	62.168	70.6922	0.185379	0.353078	0.7813	0.99889	no
e_gw1.7.280.1	e_gw1.7.280.1	-	chromosome_7:1193738-1194626	ipo323	hog1	OK	4.85868	8.10802	0.738786	1.06892	0.41815	0.99889	no
e_gw1.7.303.1	e_gw1.7.303.1	-	chromosome_7:1175530-1176741	ipo323	hog1	OK	30.6587	45.6721	0.575014	1.02956	0.3986	0.99889	no
e_gw1.7.311.1	e_gw1.7.311.1	-	chromosome_7:2591336-2592281	ipo323	hog1	NOTEST	0	0	0	0	1	1	no
e_gw1.7.312.1	e_gw1.7.312.1	-	chromosome_7:1699778-1700771	ipo323	hog1	OK	8.03554	14.2949	0.831032	1.30657	0.3188	0.99889	no
e_gw1.7.321.1	e_gw1.7.321.1	-	chromosome_7:1330815-1331916	ipo323	hog1	OK	19.0317	19.7837	0.0559135	0.0936325	0.9408	0.99889	no
e_gw1.7.341.1	e_gw1.7.341.1	-	chromosome_7:1332240-1334259	ipo323	hog1	OK	11.4424	9.311	-0.297378	-0.464646	0.7187	0.99889	no
e_gw1.7.347.1	e_gw1.7.347.1	-	chromosome_7:506021-507050	ipo323	hog1	OK	6.62377	6.78184	0.034026	0.0496463	0.9701	0.99889	no
e_gw1.7.375.1	e_gw1.7.375.1	-	chromosome_7:1403170-1404171	ipo323	hog1	OK	16.706	12.883	-0.374903	-0.609569	0.63745	0.99889	no
e_gw1.7.38.1	e_gw1.7.38.1	-	chromosome_7:905342-908492	ipo323	hog1	OK	32.0524	26.031	-0.300204	-0.494352	0.6437	0.99889	no
e_gw1.7.405.1	e_gw1.7.405.1	-	chromosome_7:693090-693648	ipo323	hog1	OK	6.61519	15.3766	1.21688	2.05475	0.21155	0.99889	no
e_gw1.7.41.1	e_gw1.7.41.1	-	chromosome_7:1121116-1129593	ipo323	hog1	OK	60.8461	60.4006	-0.0106033	-0.0162218	0.98885	0.99889	no
e_gw1.7.414.1	e_gw1.7.414.1	-	chromosome_7:1346993-1348009	ipo323	hog1	OK	36.6538	29.9249	-0.292616	-0.533464	0.6847	0.99889	no
e_gw1.7.439.1	e_gw1.7.439.1	-	chromosome_7:1541145-1541989	ipo323	hog1	OK	57.3965	62.5768	0.124665	0.247319	0.84945	0.99889	no
e_gw1.7.442.1	e_gw1.7.442.1	-	chromosome_7:1038926-1039739	ipo323	hog1	OK	78.1639	128.458	0.71672	1.45624	0.2671	0.99889	no
e_gw1.7.465.1	e_gw1.7.465.1	-	chromosome_7:1027524-1028283	ipo323	hog1	OK	91.6972	79.2159	-0.211087	-0.434971	0.74435	0.99889	no
e_gw1.7.474.1	e_gw1.7.474.1	-	chromosome_7:277165-277960	ipo323	hog1	OK	203.31	228.604	0.169166	0.374679	0.7935	0.99889	no
e_gw1.7.489.1	e_gw1.7.489.1	-	chromosome_7:386478-387141	ipo323	hog1	OK	246.594	205.559	-0.262582	-0.603972	0.6788	0.99889	no
e_gw1.7.492.1	e_gw1.7.492.1	-	chromosome_7:156914-157718	ipo323	hog1	OK	14.2977	16.8343	0.235626	0.394593	0.7672	0.99889	no
e_gw1.7.493.1	e_gw1.7.493.1	-	chromosome_7:1210428-1210961	ipo323	hog1	OK	78.5959	161.222	1.03652	2.58499	0.13365	0.99889	no
e_gw1.7.499.1	e_gw1.7.499.1	-	chromosome_7:504738-505457	ipo323	hog1	OK	6.42424	5.82306	-0.14175	-0.214957	0.8889	0.99889	no
e_gw1.7.529.1	e_gw1.7.529.1	-	chromosome_7:107876-108368	ipo323	hog1	OK	6.67843	18.8879	1.49989	2.66654	0.134	0.99889	no
e_gw1.7.543.1	e_gw1.7.543.1	-	chromosome_7:227642-227846	ipo323	hog1	OK	77.1392	85.0488	0.140827	1.27003	0.89635	0.99889	no
e_gw1.7.552.1	e_gw1.7.552.1	-	chromosome_7:1687663-1687831	ipo323	hog1	NOTEST	0	0	0	0	1	1	no
e_gw1.7.554.1	e_gw1.7.554.1	-	chromosome_7:1679393-1679561	ipo323	hog1	NOTEST	0	0	0	0	1	1	no
e_gw1.7.555.1	e_gw1.7.555.1	-	chromosome_7:2150284-2150518	ipo323	hog1	NOTEST	0	0	0	0	1	1	no
e_gw1.7.557.1	e_gw1.7.557.1	-	chromosome_7:295940-296235	ipo323	hog1	OK	299.402	383.899	0.358644	6.10949	0.69615	0.99889	no
e_gw1.7.56.1	e_gw1.7.56.1	-	chromosome_7:1620857-1623752	ipo323	hog1	OK	47.9765	43.8664	-0.129211	-0.211252	0.8492	0.99889	no
e_gw1.7.58.1	e_gw1.7.58.1	-	chromosome_7:533917-536584	ipo323	hog1	OK	12.983	26.1066	1.00779	1.62782	0.13555	0.99889	no
e_gw1.7.583.1	e_gw1.7.583.1	-	chromosome_7:1247667-1251210	ipo323	hog1	OK	66.5983	56.763	-0.230533	-0.347985	0.73635	0.99889	no
e_gw1.7.588.1	e_gw1.7.588.1	-	chromosome_7:87478-90529	ipo323	hog1	OK	18.6586	15.4865	-0.268835	-0.43597	0.68545	0.99889	no
e_gw1.7.614.1	e_gw1.7.614.1	-	chromosome_7:481450-484222	ipo323	hog1	OK	3.14032	2.97077	-0.0800745	-0.105982	0.9222	0.99889	no
e_gw1.7.622.1	e_gw1.7.622.1	-	chromosome_7:994878-997344	ipo323	hog1	OK	2.07754	1.30125	-0.67498	-0.800736	0.48175	0.99889	no
e_gw1.7.65.1	e_gw1.7.65.1	-	chromosome_7:558722-561275	ipo323	hog1	OK	55.2103	47.7369	-0.209833	-0.347417	0.7513	0.99889	no
e_gw1.7.651.1	e_gw1.7.651.1	-	chromosome_7:2109112-2111136	ipo323	hog1	OK	3.29964	2.28451	-0.530425	-0.667847	0.56455	0.99889	no
e_gw1.7.67.1	e_gw1.7.67.1	-	chromosome_7:893043-895494	ipo323	hog1	OK	36.0673	40.7851	0.177352	0.29753	0.7823	0.99889	no
e_gw1.7.675.1	e_gw1.7.675.1	-	chromosome_7:2577095-2579147	ipo323	hog1	OK	5.04639	1.70479	-1.56566	-1.97552	0.09785	0.99889	no
e_gw1.7.690.1	e_gw1.7.690.1	-	chromosome_7:822117-824085	ipo323	hog1	OK	10.414	11.7501	0.174143	0.266007	0.81395	0.99889	no
e_gw1.7.701.1	e_gw1.7.701.1	-	chromosome_7:443506-445423	ipo323	hog1	OK	30.8182	42.4749	0.462828	0.79449	0.47345	0.99889	no
e_gw1.7.712.1	e_gw1.7.712.1	-	chromosome_7:869030-870993	ipo323	hog1	OK	2.73436	5.11131	0.902492	1.18879	0.2987	0.99889	no
e_gw1.7.717.1	e_gw1.7.717.1	-	chromosome_7:1108344-1110141	ipo323	hog1	OK	50.3846	56.3103	0.160416	0.282686	0.80625	0.99889	no
e_gw1.7.72.1	e_gw1.7.72.1	-	chromosome_7:286320-288579	ipo323	hog1	OK	28.8004	55.955	0.958178	1.60228	0.146	0.99889	no
e_gw1.7.721.1	e_gw1.7.721.1	-	chromosome_7:409473-410982	ipo323	hog1	OK	39.2583	33.552	-0.226599	-0.395493	0.7288	0.99889	no
e_gw1.7.727.1	e_gw1.7.727.1	-	chromosome_7:212428-213787	ipo323	hog1	OK	53.0609	91.0488	0.778991	1.41196	0.235	0.99889	no
e_gw1.7.728.1	e_gw1.7.728.1	-	chromosome_7:830921-832545	ipo323	hog1	OK	10.5565	12.2381	0.213242	0.327227	0.7738	0.99889	no
e_gw1.7.729.1	e_gw1.7.729.1	-	chromosome_7:1172543-1174458	ipo323	hog1	OK	29.887	26.8757	-0.153217	-0.261612	0.8139	0.99889	no
e_gw1.7.754.1	e_gw1.7.754.1	-	chromosome_7:256242-258121	ipo323	hog1	OK	40.4641	49.1378	0.280192	0.492831	0.6667	0.99889	no
e_gw1.7.775.1	e_gw1.7.775.1	-	chromosome_7:546614-548054	ipo323	hog1	OK	25.2702	26.9289	0.0917222	0.155741	0.8916	0.99889	no
e_gw1.7.781.1	e_gw1.7.781.1	-	chromosome_7:1637561-1638977	ipo323	hog1	OK	81.201	67.1838	-0.273382	-0.491169	0.67685	0.99889	no
e_gw1.7.788.1	e_gw1.7.788.1	-	chromosome_7:1383060-1384687	ipo323	hog1	NOTEST	0.119852	0	-inf	0	1	1	no
e_gw1.7.791.1	e_gw1.7.791.1	-	chromosome_7:1130894-1132136	ipo323	hog1	OK	38.0922	25.1929	-0.596479	-1.03735	0.3886	0.99889	no
e_gw1.7.798.1	e_gw1.7.798.1	-	chromosome_7:523925-525239	ipo323	hog1	OK	40.8805	43.1921	0.079354	0.141328	0.90375	0.99889	no
e_gw1.7.805.1	e_gw1.7.805.1	-	chromosome_7:864140-865541	ipo323	hog1	OK	53.9756	70.6984	0.389371	0.714091	0.551	0.99889	no
e_gw1.7.825.1	e_gw1.7.825.1	-	chromosome_7:1471475-1472754	ipo323	hog1	OK	85.1401	78.8541	-0.110655	-0.204017	0.86425	0.99889	no
e_gw1.7.843.1	e_gw1.7.843.1	-	chromosome_7:1493541-1494726	ipo323	hog1	OK	31.9547	26.0503	-0.294732	-0.510524	0.66815	0.99889	no
e_gw1.7.851.1	e_gw1.7.851.1	-	chromosome_7:1049655-1050792	ipo323	hog1	OK	23.6333	25.7974	0.126407	0.215355	0.86045	0.99889	no
e_gw1.7.87.1	e_gw1.7.87.1	-	chromosome_7:466987-469026	ipo323	hog1	OK	50.4489	47.2001	-0.0960352	-0.164459	0.8835	0.99889	no
e_gw1.7.870.1	e_gw1.7.870.1	-	chromosome_7:2605772-2606813	ipo323	hog1	NOTEST	0	0	0	0	1	1	no
e_gw1.7.879.1	e_gw1.7.879.1	-	chromosome_7:1652727-1653459	ipo323	hog1	OK	20.9462	31.6927	0.597461	1.0852	0.4333	0.99889	no
e_gw1.7.886.1	e_gw1.7.886.1	-	chromosome_7:2592692-2594087	ipo323	hog1	NOTEST	0.713332	0.382397	-0.899503	0	1	1	no
e_gw1.7.89.1	e_gw1.7.89.1	-	chromosome_7:378135-379987	ipo323	hog1	OK	40.6374	40.4471	-0.00677202	-0.0117268	0.99205	0.99889	no
e_gw1.7.890.1	e_gw1.7.890.1	-	chromosome_7:1138974-1139625	ipo323	hog1	OK	32.1225	24.3629	-0.398894	-0.753476	0.60935	0.99889	no
e_gw1.7.919.1	e_gw1.7.919.1	-	chromosome_7:1406561-1407536	ipo323	hog1	OK	31.6296	34.5549	0.127614	0.228084	0.8554	0.99889	no
e_gw1.7.928.1	e_gw1.7.928.1	-	chromosome_7:2607079-2608068	ipo323	hog1	OK	2.09015	0.950975	-1.13613	-1.19055	0.38865	0.99889	no
e_gw1.7.935.1	e_gw1.7.935.1	-	chromosome_7:488721-489885	ipo323	hog1	OK	6.35682	2.7858	-1.19021	-1.58564	0.20795	0.99889	no
e_gw1.7.95.1	e_gw1.7.95.1	-	chromosome_7:511568-513310	ipo323	hog1	OK	12.4896	7.10002	-0.81483	-1.22022	0.29295	0.99889	no
e_gw1.7.952.1	e_gw1.7.952.1	-	chromosome_7:1751717-1752437	ipo323	hog1	OK	64.8249	60.6367	-0.0963569	-0.195357	0.8864	0.99889	no
e_gw1.7.968.1	e_gw1.7.968.1	-	chromosome_7:1072623-1073493	ipo323	hog1	OK	6.86021	10.8549	0.662017	1.01004	0.4507	0.99889	no
e_gw1.7.97.1	e_gw1.7.97.1	-	chromosome_7:970846-972764	ipo323	hog1	OK	40.5414	37.553	-0.110467	-0.190093	0.8652	0.99889	no
e_gw1.7.974.1	e_gw1.7.974.1	-	chromosome_7:2300722-2301278	ipo323	hog1	NOTEST	0.916442	0	-inf	0	1	1	no
e_gw1.8.1004.1	e_gw1.8.1004.1	-	chromosome_8:1418253-1419648	ipo323	hog1	OK	36.4776	38.3427	0.0719404	0.126395	0.9138	0.99889	no
e_gw1.8.1017.1	e_gw1.8.1017.1	-	chromosome_8:1071262-1072648	ipo323	hog1	OK	13.7471	23.3881	0.766647	1.24801	0.2982	0.99889	no
e_gw1.8.1044.1	e_gw1.8.1044.1	-	chromosome_8:810047-811323	ipo323	hog1	OK	68.6833	100.024	0.542317	0.99658	0.40455	0.99889	no
e_gw1.8.1046.1	e_gw1.8.1046.1	-	chromosome_8:1116472-1117814	ipo323	hog1	OK	1486.87	2614.23	0.814112	1.02142	0.39115	0.99889	no
e_gw1.8.1048.1	e_gw1.8.1048.1	-	chromosome_8:1422211-1423387	ipo323	hog1	OK	36.2449	23.5399	-0.622669	-1.07875	0.3705	0.99889	no
e_gw1.8.1049.1	e_gw1.8.1049.1	-	chromosome_8:261842-262738	ipo323	hog1	OK	54.4457	147.057	1.43349	2.83314	0.0344	0.601595	no
e_gw1.8.105.1	e_gw1.8.105.1	-	chromosome_8:1586527-1588363	ipo323	hog1	OK	42.8779	37.9048	-0.177851	-0.308397	0.78415	0.99889	no
e_gw1.8.1061.1	e_gw1.8.1061.1	-	chromosome_8:1681802-1682957	ipo323	hog1	OK	52.5006	46.2443	-0.183059	-0.335291	0.78215	0.99889	no
e_gw1.8.1073.1	e_gw1.8.1073.1	-	chromosome_8:687378-688449	ipo323	hog1	OK	1.75892	2.05632	0.225372	0.258034	0.8357	0.99889	no
e_gw1.8.1090.1	e_gw1.8.1090.1	-	chromosome_8:1009660-1010946	ipo323	hog1	OK	76.5481	136.312	0.832478	1.544	0.205	0.99889	no
e_gw1.8.1091.1	e_gw1.8.1091.1	-	chromosome_8:1325873-1327274	ipo323	hog1	OK	9.67316	11.3309	0.2282	0.348114	0.77295	0.99889	no
e_gw1.8.1120.1	e_gw1.8.1120.1	-	chromosome_8:82211-83213	ipo323	hog1	OK	21.1443	29.267	0.469007	0.816167	0.52435	0.99889	no
e_gw1.8.1129.1	e_gw1.8.1129.1	-	chromosome_8:1891432-1892694	ipo323	hog1	OK	66.5144	59.0045	-0.172841	-0.323878	0.79245	0.99889	no
e_gw1.8.1131.1	e_gw1.8.1131.1	-	chromosome_8:509095-510073	ipo323	hog1	OK	25.0629	43.6341	0.799904	1.42823	0.25805	0.99889	no
e_gw1.8.1145.1	e_gw1.8.1145.1	-	chromosome_8:502243-503334	ipo323	hog1	OK	22.4315	16.3877	-0.452912	-0.754895	0.5488	0.99889	no
e_gw1.8.1157.1	e_gw1.8.1157.1	-	chromosome_8:1495470-1496194	ipo323	hog1	OK	145.163	175.942	0.277431	0.610718	0.66495	0.99889	no
e_gw1.8.1167.1	e_gw1.8.1167.1	-	chromosome_8:684583-685567	ipo323	hog1	OK	152.779	116.691	-0.388762	-0.745945	0.54675	0.99889	no
e_gw1.8.1186.1	e_gw1.8.1186.1	-	chromosome_8:1974075-1975080	ipo323	hog1	OK	19.63	17.5088	-0.164981	-0.276403	0.82645	0.99889	no
e_gw1.8.119.1	e_gw1.8.119.1	-	chromosome_8:892102-894086	ipo323	hog1	OK	43.2278	41.7537	-0.050055	-0.0865554	0.93865	0.99889	no
e_gw1.8.1215.1	e_gw1.8.1215.1	-	chromosome_8:2068584-2069375	ipo323	hog1	OK	27.0773	33.9379	0.325812	0.603331	0.66905	0.99889	no
e_gw1.8.1219.1	e_gw1.8.1219.1	-	chromosome_8:1975295-1976312	ipo323	hog1	OK	41.4848	57.3914	0.46825	0.902028	0.4905	0.99889	no
e_gw1.8.123.1	e_gw1.8.123.1	-	chromosome_8:1611878-1613597	ipo323	hog1	OK	18.7029	16.6745	-0.165619	-0.267439	0.81565	0.99889	no
e_gw1.8.1244.1	e_gw1.8.1244.1	-	chromosome_8:1635241-1636409	ipo323	hog1	OK	122.498	152.175	0.312975	0.647032	0.6318	0.99889	no
e_gw1.8.1245.1	e_gw1.8.1245.1	-	chromosome_8:36880-37909	ipo323	hog1	OK	6.57306	8.38039	0.350451	0.51851	0.68415	0.99889	no
e_gw1.8.1246.1	e_gw1.8.1246.1	-	chromosome_8:713549-714249	ipo323	hog1	OK	18.0345	19.6219	0.12171	0.218831	0.8813	0.99889	no
e_gw1.8.1262.1	e_gw1.8.1262.1	-	chromosome_8:192763-193426	ipo323	hog1	OK	50.5447	70.5327	0.480731	0.986759	0.49525	0.99889	no
e_gw1.8.1266.1	e_gw1.8.1266.1	-	chromosome_8:638834-639431	ipo323	hog1	OK	9.85854	14.179	0.524309	0.934191	0.57065	0.99889	no
e_gw1.8.1288.1	e_gw1.8.1288.1	-	chromosome_8:1632754-1633542	ipo323	hog1	OK	54.8672	72.13	0.394656	0.863147	0.58555	0.99889	no
e_gw1.8.1291.1	e_gw1.8.1291.1	-	chromosome_8:842742-843423	ipo323	hog1	OK	24.3445	23.5349	-0.0487969	-0.0919732	0.9515	0.99889	no
e_gw1.8.1298.1	e_gw1.8.1298.1	-	chromosome_8:966346-966944	ipo323	hog1	OK	438.358	411.703	-0.0905066	-0.216931	0.892	0.99889	no
e_gw1.8.1299.1	e_gw1.8.1299.1	-	chromosome_8:1222284-1222791	ipo323	hog1	OK	85.7582	79.9891	-0.100472	-0.23654	0.8879	0.99889	no
e_gw1.8.133.1	e_gw1.8.133.1	-	chromosome_8:766891-768670	ipo323	hog1	OK	10.76	7.86247	-0.452624	-0.676129	0.5595	0.99889	no
e_gw1.8.1330.1	e_gw1.8.1330.1	-	chromosome_8:1414266-1414808	ipo323	hog1	OK	676.093	639.132	-0.0811071	-0.290085	0.89805	0.99889	no
e_gw1.8.1337.1	e_gw1.8.1337.1	-	chromosome_8:1406611-1406926	ipo323	hog1	OK	13.0811	22.4835	0.781375	2.04003	0.47405	0.99889	no
e_gw1.8.1346.1	e_gw1.8.1346.1	-	chromosome_8:1695320-1695738	ipo323	hog1	OK	141.103	147.924	0.0681015	0.21898	0.92465	0.99889	no
e_gw1.8.1355.1	e_gw1.8.1355.1	-	chromosome_8:1280143-1280517	ipo323	hog1	OK	210.487	176.409	-0.254813	-0.966853	0.72385	0.99889	no
e_gw1.8.1357.1	e_gw1.8.1357.1	-	chromosome_8:1167571-1168267	ipo323	hog1	OK	24.4329	34.6135	0.50251	0.937348	0.50415	0.99889	no
e_gw1.8.1362.1	e_gw1.8.1362.1	-	chromosome_8:2176930-2177245	ipo323	hog1	OK	51.8611	0	-inf	-nan	0.0001	0.0132567	yes
e_gw1.8.1372.1	e_gw1.8.1372.1	-	chromosome_8:2120044-2120203	ipo323	hog1	NOTEST	0	0	0	0	1	1	no
e_gw1.8.1382.1	e_gw1.8.1382.1	-	chromosome_8:2121184-2121403	ipo323	hog1	NOTEST	0	0	0	0	1	1	no
e_gw1.8.14.1	e_gw1.8.14.1	-	chromosome_8:1438095-1442124	ipo323	hog1	OK	53.0509	57.5136	0.116526	0.174277	0.8636	0.99889	no
e_gw1.8.1405.1	e_gw1.8.1405.1	-	chromosome_8:1384065-1384884	ipo323	hog1	OK	12.601	22.2207	0.818367	1.37857	0.305	0.99889	no
e_gw1.8.1449.1	e_gw1.8.1449.1	-	chromosome_8:1280850-1281317	ipo323	hog1	OK	85.5548	94.6278	0.145416	0.438708	0.84595	0.99889	no
e_gw1.8.1450.1	e_gw1.8.1450.1	-	chromosome_8:1568145-1568610	ipo323	hog1	OK	187.868	224.421	0.256493	0.850502	0.70295	0.99889	no
e_gw1.8.1452.1	e_gw1.8.1452.1	-	chromosome_8:1192172-1192529	ipo323	hog1	OK	67.9146	32.6082	-1.05849	-2.92353	0.2173	0.99889	no
e_gw1.8.150.1	e_gw1.8.150.1	-	chromosome_8:1372974-1374873	ipo323	hog1	OK	373.51	262.008	-0.511534	-0.725732	0.52165	0.99889	no
e_gw1.8.190.1	e_gw1.8.190.1	-	chromosome_8:2030408-2032034	ipo323	hog1	OK	24.1222	19.8547	-0.280884	-0.464961	0.68675	0.99889	no
e_gw1.8.222.1	e_gw1.8.222.1	-	chromosome_8:240595-242192	ipo323	hog1	OK	45.3889	45.8175	0.0135578	0.0240348	0.98205	0.99889	no
e_gw1.8.229.1	e_gw1.8.229.1	-	chromosome_8:1698184-1699827	ipo323	hog1	OK	99.2887	95.7043	-0.0530458	-0.0907597	0.9333	0.99889	no
e_gw1.8.23.1	e_gw1.8.23.1	-	chromosome_8:670100-673802	ipo323	hog1	OK	19.4939	22.9352	0.234534	0.383523	0.72105	0.99889	no
e_gw1.8.235.1	e_gw1.8.235.1	-	chromosome_8:1926060-1927665	ipo323	hog1	OK	15.1655	15.1318	-0.00320368	-0.00508344	0.99585	0.99889	no
e_gw1.8.237.1	e_gw1.8.237.1	-	chromosome_8:264604-266308	ipo323	hog1	OK	27.3236	22.0641	-0.308444	-0.518552	0.6499	0.99889	no
e_gw1.8.242.1	e_gw1.8.242.1	-	chromosome_8:1161252-1162477	ipo323	hog1	OK	131.639	91.748	-0.520837	-0.957783	0.43165	0.99889	no
e_gw1.8.243.1	e_gw1.8.243.1	-	chromosome_8:2126717-2128181	ipo323	hog1	OK	52.5554	51.26	-0.0360071	-0.0640809	0.9581	0.99889	no
e_gw1.8.259.1	e_gw1.8.259.1	-	chromosome_8:722721-724201	ipo323	hog1	OK	106.411	111.31	0.0649349	0.113533	0.9184	0.99889	no
e_gw1.8.268.1	e_gw1.8.268.1	-	chromosome_8:1758679-1759984	ipo323	hog1	OK	10.2089	11.0662	0.116338	0.177929	0.88415	0.99889	no
e_gw1.8.270.1	e_gw1.8.270.1	-	chromosome_8:942629-944320	ipo323	hog1	OK	24.4902	17.557	-0.480162	-0.791458	0.493	0.99889	no
e_gw1.8.271.1	e_gw1.8.271.1	-	chromosome_8:1354462-1355833	ipo323	hog1	OK	51.1402	44.5634	-0.198598	-0.355559	0.7625	0.99889	no
e_gw1.8.285.1	e_gw1.8.285.1	-	chromosome_8:499971-502095	ipo323	hog1	OK	32.7621	37.8038	0.206501	0.360211	0.75845	0.99889	no
e_gw1.8.302.1	e_gw1.8.302.1	-	chromosome_8:434170-435655	ipo323	hog1	OK	51.8238	41.1412	-0.33303	-0.594765	0.60245	0.99889	no
e_gw1.8.307.1	e_gw1.8.307.1	-	chromosome_8:1750021-1751362	ipo323	hog1	OK	22.8081	19.2836	-0.242172	-0.401297	0.73365	0.99889	no
e_gw1.8.317.1	e_gw1.8.317.1	-	chromosome_8:1129345-1130177	ipo323	hog1	OK	55.9443	53.8582	-0.0548249	-0.11048	0.93795	0.99889	no
e_gw1.8.354.1	e_gw1.8.354.1	-	chromosome_8:1839293-1839482	ipo323	hog1	NOTEST	0	0	0	0	1	1	no
e_gw1.8.363.1	e_gw1.8.363.1	-	chromosome_8:2174414-2175616	ipo323	hog1	OK	56.5015	43.8126	-0.366945	-0.671244	0.5767	0.99889	no
e_gw1.8.382.1	e_gw1.8.382.1	-	chromosome_8:1664362-1665512	ipo323	hog1	OK	81.2303	89.3761	0.137872	0.260984	0.8327	0.99889	no
e_gw1.8.388.1	e_gw1.8.388.1	-	chromosome_8:2244122-2245217	ipo323	hog1	OK	43.7274	40.1303	-0.123845	-0.224176	0.8542	0.99889	no
e_gw1.8.389.1	e_gw1.8.389.1	-	chromosome_8:1153338-1154823	ipo323	hog1	OK	58.7607	59.1271	0.00896941	0.0166337	0.98915	0.99889	no
e_gw1.8.414.1	e_gw1.8.414.1	-	chromosome_8:677090-678098	ipo323	hog1	OK	33.785	32.3982	-0.0604686	-0.107845	0.9306	0.99889	no
e_gw1.8.426.1	e_gw1.8.426.1	-	chromosome_8:330978-332136	ipo323	hog1	OK	34.9864	32.0577	-0.126125	-0.22483	0.855	0.99889	no
e_gw1.8.429.1	e_gw1.8.429.1	-	chromosome_8:1080436-1081501	ipo323	hog1	OK	17.0649	16.3839	-0.0587519	-0.096601	0.9348	0.99889	no
e_gw1.8.433.1	e_gw1.8.433.1	-	chromosome_8:1147210-1148266	ipo323	hog1	OK	75.667	175.671	1.21514	2.33964	0.0687	0.885437	no
e_gw1.8.437.1	e_gw1.8.437.1	-	chromosome_8:189869-190891	ipo323	hog1	OK	16.8406	16.2933	-0.0476617	-0.0792593	0.9481	0.99889	no
e_gw1.8.461.1	e_gw1.8.461.1	-	chromosome_8:2077456-2078086	ipo323	hog1	OK	4.8594	21.612	2.15299	3.45971	0.03765	0.635779	no
e_gw1.8.477.1	e_gw1.8.477.1	-	chromosome_8:1946106-1947009	ipo323	hog1	OK	112.138	72.5406	-0.628419	-1.24011	0.33525	0.99889	no
e_gw1.8.505.1	e_gw1.8.505.1	-	chromosome_8:1583992-1584706	ipo323	hog1	OK	8.40099	18.0554	1.1038	1.81942	0.20995	0.99889	no
e_gw1.8.508.1	e_gw1.8.508.1	-	chromosome_8:388929-389634	ipo323	hog1	OK	82.7935	94.9885	0.198235	0.434585	0.76565	0.99889	no
e_gw1.8.543.1	e_gw1.8.543.1	-	chromosome_8:2124289-2124442	ipo323	hog1	NOTEST	0	0	0	0	1	1	no
e_gw1.8.547.1	e_gw1.8.547.1	-	chromosome_8:1466008-1466814	ipo323	hog1	OK	95.674	57.3752	-0.737698	-1.55194	0.2809	0.99889	no
e_gw1.8.549.1	e_gw1.8.549.1	-	chromosome_8:1545132-1545813	ipo323	hog1	OK	130.609	111.254	-0.231393	-0.502016	0.72525	0.99889	no
e_gw1.8.587.1	e_gw1.8.587.1	-	chromosome_8:397994-398667	ipo323	hog1	OK	153.892	194.334	0.33662	0.915701	0.61255	0.99889	no
e_gw1.8.59.1	e_gw1.8.59.1	-	chromosome_8:195457-198053	ipo323	hog1	OK	59.2406	61.0855	0.0442439	0.071982	0.9477	0.99889	no
e_gw1.8.590.1	e_gw1.8.590.1	-	chromosome_8:1293239-1293826	ipo323	hog1	OK	32.2782	48.8629	0.598179	1.2654	0.4308	0.99889	no
e_gw1.8.591.1	e_gw1.8.591.1	-	chromosome_8:1544322-1544740	ipo323	hog1	OK	519.767	574.351	0.144067	0.628407	0.82305	0.99889	no
e_gw1.8.596.1	e_gw1.8.596.1	-	chromosome_8:1266903-1267513	ipo323	hog1	OK	308.802	448.546	0.538572	1.66435	0.4054	0.99889	no
e_gw1.8.623.1	e_gw1.8.623.1	-	chromosome_8:1356222-1356557	ipo323	hog1	OK	70.2749	78.1028	0.152365	0.612183	0.85475	0.99889	no
e_gw1.8.630.1	e_gw1.8.630.1	-	chromosome_8:360116-360536	ipo323	hog1	OK	22.6885	19.4085	-0.225271	-1.07458	0.866	0.99889	no
e_gw1.8.662.1	e_gw1.8.662.1	-	chromosome_8:298571-302479	ipo323	hog1	OK	11.2867	11.6519	0.0459322	0.0726557	0.9415	0.99889	no
e_gw1.8.666.1	e_gw1.8.666.1	-	chromosome_8:1445372-1449254	ipo323	hog1	OK	3.2867	7.16285	1.12389	1.60478	0.1366	0.99889	no
e_gw1.8.678.1	e_gw1.8.678.1	-	chromosome_8:2071506-2075412	ipo323	hog1	OK	4.42599	9.02832	1.02846	1.50065	0.1665	0.99889	no
e_gw1.8.699.1	e_gw1.8.699.1	-	chromosome_8:340775-343795	ipo323	hog1	OK	18.3508	25.2502	0.460451	0.752712	0.48875	0.99889	no
e_gw1.8.715.1	e_gw1.8.715.1	-	chromosome_8:1100077-1102114	ipo323	hog1	OK	8.94542	10.053	0.168405	0.253422	0.821	0.99889	no
e_gw1.8.740.1	e_gw1.8.740.1	-	chromosome_8:1431832-1433419	ipo323	hog1	OK	48.095	50.5704	0.0724054	0.127839	0.91175	0.99889	no
e_gw1.8.748.1	e_gw1.8.748.1	-	chromosome_8:2131426-2133809	ipo323	hog1	OK	12.9834	17.4753	0.428644	0.683682	0.5311	0.99889	no
e_gw1.8.752.1	e_gw1.8.752.1	-	chromosome_8:1297759-1299715	ipo323	hog1	OK	17.0508	15.1545	-0.17009	-0.272417	0.801	0.99889	no
e_gw1.8.756.1	e_gw1.8.756.1	-	chromosome_8:2249944-2252426	ipo323	hog1	OK	18.1825	11.0743	-0.715335	-1.12973	0.30985	0.99889	no
e_gw1.8.768.1	e_gw1.8.768.1	-	chromosome_8:305515-307767	ipo323	hog1	OK	4.83596	8.40405	0.797283	1.14076	0.30605	0.99889	no
e_gw1.8.79.1	e_gw1.8.79.1	-	chromosome_8:1856071-1858379	ipo323	hog1	OK	31.2097	24.2343	-0.364947	-0.611497	0.5854	0.99889	no
e_gw1.8.804.1	e_gw1.8.804.1	-	chromosome_8:1509315-1511295	ipo323	hog1	OK	19.975	19.7564	-0.0158743	-0.0259893	0.9822	0.99889	no
e_gw1.8.825.1	e_gw1.8.825.1	-	chromosome_8:1244066-1246098	ipo323	hog1	OK	11.2164	12.0953	0.108842	0.167333	0.8839	0.99889	no
e_gw1.8.834.1	e_gw1.8.834.1	-	chromosome_8:963810-965665	ipo323	hog1	OK	15.8083	18.7929	0.249504	0.401614	0.7273	0.99889	no
e_gw1.8.843.1	e_gw1.8.843.1	-	chromosome_8:2259638-2261647	ipo323	hog1	OK	24.1376	22.0965	-0.127469	-0.211742	0.84715	0.99889	no
e_gw1.8.844.1	e_gw1.8.844.1	-	chromosome_8:527524-529555	ipo323	hog1	OK	6.03073	6.28674	0.0599797	0.0853337	0.93925	0.99889	no
e_gw1.8.848.1	e_gw1.8.848.1	-	chromosome_8:2346377-2348024	ipo323	hog1	OK	6.6839	11.3866	0.768579	1.14026	0.32155	0.99889	no
e_gw1.8.864.1	e_gw1.8.864.1	-	chromosome_8:2372492-2374211	ipo323	hog1	OK	6.6927	6.47362	-0.0480151	-0.0688197	0.9535	0.99889	no
e_gw1.8.87.1	e_gw1.8.87.1	-	chromosome_8:759341-761612	ipo323	hog1	OK	111.18	119.293	0.101614	0.157626	0.88325	0.99889	no
e_gw1.8.886.1	e_gw1.8.886.1	-	chromosome_8:154737-156378	ipo323	hog1	OK	72.1163	45.8253	-0.654182	-1.1661	0.3152	0.99889	no
e_gw1.8.895.1	e_gw1.8.895.1	-	chromosome_8:2018401-2019904	ipo323	hog1	OK	5.50511	8.1086	0.558681	0.802156	0.4973	0.99889	no
e_gw1.8.905.1	e_gw1.8.905.1	-	chromosome_8:1392873-1394626	ipo323	hog1	OK	7.34097	10.1719	0.47054	0.698421	0.5489	0.99889	no
e_gw1.8.913.1	e_gw1.8.913.1	-	chromosome_8:163285-164902	ipo323	hog1	OK	15.2473	5.74603	-1.40792	-2.09714	0.07925	0.950456	no
e_gw1.8.923.1	e_gw1.8.923.1	-	chromosome_8:1575700-1577391	ipo323	hog1	OK	115.669	111.169	-0.0572493	-0.0966589	0.9343	0.99889	no
e_gw1.8.934.1	e_gw1.8.934.1	-	chromosome_8:1461605-1463048	ipo323	hog1	OK	26.1415	40.6142	0.635641	1.10234	0.33605	0.99889	no
e_gw1.8.936.1	e_gw1.8.936.1	-	chromosome_8:2361228-2362665	ipo323	hog1	OK	4.31467	3.50723	-0.298919	-0.396932	0.7453	0.99889	no
e_gw1.8.941.1	e_gw1.8.941.1	-	chromosome_8:1688038-1689609	ipo323	hog1	OK	53.7901	34.1081	-0.657226	-1.15867	0.3154	0.99889	no
e_gw1.8.959.1	e_gw1.8.959.1	-	chromosome_8:191087-192553	ipo323	hog1	OK	40.2468	39.1499	-0.0398656	-0.0706362	0.94935	0.99889	no
e_gw1.8.964.1	e_gw1.8.964.1	-	chromosome_8:31100-32677	ipo323	hog1	OK	4.33073	4.79845	0.14796	0.201533	0.86345	0.99889	no
e_gw1.9.1000.1	e_gw1.9.1000.1	-	chromosome_9:1015478-1016595	ipo323	hog1	OK	11.3696	29.7123	1.38587	2.29646	0.0789	0.948173	no
e_gw1.9.1008.1	e_gw1.9.1008.1	-	chromosome_9:708157-708850	ipo323	hog1	OK	60.7476	42.3172	-0.521584	-1.04077	0.45445	0.99889	no
e_gw1.9.1012.1	e_gw1.9.1012.1	-	chromosome_9:208841-209761	ipo323	hog1	OK	42.6993	36.6037	-0.222224	-0.416615	0.7591	0.99889	no
e_gw1.9.1015.1	e_gw1.9.1015.1	-	chromosome_9:1598925-1599711	ipo323	hog1	OK	40.4078	32.3272	-0.321886	-0.599698	0.65195	0.99889	no
e_gw1.9.1022.1	e_gw1.9.1022.1	-	chromosome_9:1809593-1810451	ipo323	hog1	OK	26.248	19.5336	-0.426247	-0.741199	0.5683	0.99889	no
e_gw1.9.1023.1	e_gw1.9.1023.1	-	chromosome_9:172973-174075	ipo323	hog1	OK	346.066	289.081	-0.259578	-0.530799	0.7034	0.99889	no
e_gw1.9.1027.1	e_gw1.9.1027.1	-	chromosome_9:1798206-1799109	ipo323	hog1	OK	72.1172	64.8898	-0.152352	-0.29676	0.81325	0.99889	no
e_gw1.9.1042.1	e_gw1.9.1042.1	-	chromosome_9:1777748-1778567	ipo323	hog1	OK	25.202	19.0003	-0.407514	-0.711165	0.5922	0.99889	no
e_gw1.9.1052.1	e_gw1.9.1052.1	-	chromosome_9:915997-916663	ipo323	hog1	OK	23.615	22.7155	-0.0560271	-0.102799	0.9426	0.99889	no
e_gw1.9.1053.1	e_gw1.9.1053.1	-	chromosome_9:847437-848427	ipo323	hog1	OK	43.37	39.9441	-0.118713	-0.218079	0.8581	0.99889	no
e_gw1.9.1067.1	e_gw1.9.1067.1	-	chromosome_9:1219085-1221219	ipo323	hog1	OK	105.978	100.907	-0.0707387	-0.0743254	0.94155	0.99889	no
e_gw1.9.1096.1	e_gw1.9.1096.1	-	chromosome_9:1711842-1712510	ipo323	hog1	OK	34.9979	38.1678	0.125089	0.249463	0.8664	0.99889	no
e_gw1.9.1106.1	e_gw1.9.1106.1	-	chromosome_9:38714-39344	ipo323	hog1	OK	57.7078	55.1647	-0.0650215	-0.138506	0.9279	0.99889	no
e_gw1.9.1132.1	e_gw1.9.1132.1	-	chromosome_9:133037-133469	ipo323	hog1	OK	338.99	337.326	-0.00709621	-0.0205433	0.99085	0.99889	no
e_gw1.9.1133.1	e_gw1.9.1133.1	-	chromosome_9:222568-223153	ipo323	hog1	OK	223.727	181.668	-0.300439	-0.778101	0.6435	0.99889	no
e_gw1.9.1137.1	e_gw1.9.1137.1	-	chromosome_9:1791707-1792405	ipo323	hog1	OK	127.986	132.789	0.0531519	0.155025	0.94175	0.99889	no
e_gw1.9.1147.1	e_gw1.9.1147.1	-	chromosome_9:146717-147190	ipo323	hog1	OK	0.882008	17.2632	4.29076	4.79277	0.234	0.99889	no
e_gw1.9.115.1	e_gw1.9.115.1	-	chromosome_9:50374-52582	ipo323	hog1	OK	68.5346	47.6768	-0.523545	-0.883961	0.42505	0.99889	no
e_gw1.9.1153.1	e_gw1.9.1153.1	-	chromosome_9:927517-928082	ipo323	hog1	OK	86.9947	67.174	-0.373025	-1.07005	0.62725	0.99889	no
e_gw1.9.1164.1	e_gw1.9.1164.1	-	chromosome_9:49086-49236	ipo323	hog1	NOTEST	0	0	0	0	1	1	no
e_gw1.9.1189.1	e_gw1.9.1189.1	-	chromosome_9:857631-859400	ipo323	hog1	OK	74.4034	72.0809	-0.045752	-0.0826582	0.94305	0.99889	no
e_gw1.9.1201.1	e_gw1.9.1201.1	-	chromosome_9:889464-890358	ipo323	hog1	OK	60.2083	45.6418	-0.399605	-0.762307	0.55365	0.99889	no
e_gw1.9.1213.1	e_gw1.9.1213.1	-	chromosome_9:33290-34018	ipo323	hog1	OK	1.75955	2.10206	0.256597	0.295875	0.85365	0.99889	no
e_gw1.9.122.1	e_gw1.9.122.1	-	chromosome_9:2095093-2097268	ipo323	hog1	OK	10.1036	4.38302	-1.20488	-1.72375	0.1314	0.99889	no
e_gw1.9.1220.1	e_gw1.9.1220.1	-	chromosome_9:873893-874643	ipo323	hog1	OK	25.3256	16.1404	-0.649919	-1.14018	0.4067	0.99889	no
e_gw1.9.1224.1	e_gw1.9.1224.1	-	chromosome_9:1753585-1754191	ipo323	hog1	OK	241.019	195.087	-0.305028	-0.74174	0.638	0.99889	no
e_gw1.9.1241.1	e_gw1.9.1241.1	-	chromosome_9:926403-927030	ipo323	hog1	OK	39.4746	34.871	-0.178897	-0.353646	0.8078	0.99889	no
e_gw1.9.1245.1	e_gw1.9.1245.1	-	chromosome_9:861442-861790	ipo323	hog1	OK	60.9472	67.052	0.137721	0.485611	0.8702	0.99889	no
e_gw1.9.168.1	e_gw1.9.168.1	-	chromosome_9:612733-614525	ipo323	hog1	OK	49.4482	123.918	1.3254	2.26759	0.05255	0.766817	no
e_gw1.9.175.1	e_gw1.9.175.1	-	chromosome_9:817013-818851	ipo323	hog1	OK	101.786	64.8	-0.651478	-1.13105	0.3265	0.99889	no
e_gw1.9.180.1	e_gw1.9.180.1	-	chromosome_9:634417-636247	ipo323	hog1	OK	15.0945	12.815	-0.236194	-0.371723	0.74515	0.99889	no
e_gw1.9.185.1	e_gw1.9.185.1	-	chromosome_9:1675676-1677387	ipo323	hog1	OK	15.7333	22.8106	0.535886	0.872269	0.44715	0.99889	no
e_gw1.9.192.1	e_gw1.9.192.1	-	chromosome_9:990838-992543	ipo323	hog1	OK	9.7965	18.5661	0.922332	1.44271	0.2069	0.99889	no
e_gw1.9.202.1	e_gw1.9.202.1	-	chromosome_9:739510-741239	ipo323	hog1	OK	15.1496	15.1685	0.00180078	0.00285744	0.994	0.99889	no
e_gw1.9.203.1	e_gw1.9.203.1	-	chromosome_9:792665-794368	ipo323	hog1	OK	15.3234	18.0722	0.238039	0.382163	0.7379	0.99889	no
e_gw1.9.207.1	e_gw1.9.207.1	-	chromosome_9:336559-338369	ipo323	hog1	OK	64.4163	77.6754	0.270032	0.474494	0.6731	0.99889	no
e_gw1.9.209.1	e_gw1.9.209.1	-	chromosome_9:165132-166842	ipo323	hog1	OK	15.3244	17.36	0.179938	0.288124	0.80255	0.99889	no
e_gw1.9.219.1	e_gw1.9.219.1	-	chromosome_9:1651585-1653231	ipo323	hog1	OK	108.53	682.016	2.65172	4.05191	0.0024	0.119577	no
e_gw1.9.237.1	e_gw1.9.237.1	-	chromosome_9:1863334-1864858	ipo323	hog1	OK	16.7531	18.2179	0.120927	0.195562	0.8667	0.99889	no
e_gw1.9.243.1	e_gw1.9.243.1	-	chromosome_9:627873-629412	ipo323	hog1	OK	61.1561	28.9396	-1.07945	-1.88136	0.1037	0.99889	no
e_gw1.9.25.1	e_gw1.9.25.1	-	chromosome_9:1489701-1493724	ipo323	hog1	OK	23.5979	23.2156	-0.0235642	-0.0382107	0.97085	0.99889	no
e_gw1.9.252.1	e_gw1.9.252.1	-	chromosome_9:712723-714190	ipo323	hog1	OK	60.9653	18.7631	-1.70009	-2.90733	0.01835	0.419802	no
e_gw1.9.258.1	e_gw1.9.258.1	-	chromosome_9:1504739-1506383	ipo323	hog1	OK	8.23927	12.2394	0.570949	0.86733	0.46705	0.99889	no
e_gw1.9.276.1	e_gw1.9.276.1	-	chromosome_9:1201700-1202690	ipo323	hog1	OK	38.081	34.1478	-0.157276	-0.284058	0.81325	0.99889	no
e_gw1.9.321.1	e_gw1.9.321.1	-	chromosome_9:668999-670214	ipo323	hog1	NOTEST	0.300158	0.964763	1.68445	0	1	1	no
e_gw1.9.324.1	e_gw1.9.324.1	-	chromosome_9:1023434-1024530	ipo323	hog1	OK	35.4007	42.3967	0.260173	0.469973	0.7055	0.99889	no
e_gw1.9.331.1	e_gw1.9.331.1	-	chromosome_9:1244906-1246139	ipo323	hog1	OK	23.4938	21.7182	-0.113379	-0.191479	0.8766	0.99889	no
e_gw1.9.349.1	e_gw1.9.349.1	-	chromosome_9:1107634-1108766	ipo323	hog1	OK	48.2049	35.249	-0.451598	-0.831084	0.51445	0.99889	no
e_gw1.9.350.1	e_gw1.9.350.1	-	chromosome_9:882967-884137	ipo323	hog1	OK	45.0839	24.5064	-0.879456	-1.54283	0.2067	0.99889	no
e_gw1.9.355.1	e_gw1.9.355.1	-	chromosome_9:217597-218617	ipo323	hog1	OK	2.20804	3.51992	0.672774	0.835216	0.52655	0.99889	no
e_gw1.9.373.1	e_gw1.9.373.1	-	chromosome_9:1160911-1161686	ipo323	hog1	OK	26.9865	40.6207	0.589977	1.11126	0.42705	0.99889	no
e_gw1.9.377.1	e_gw1.9.377.1	-	chromosome_9:1109705-1110785	ipo323	hog1	OK	73.4357	59.6993	-0.298767	-0.560964	0.64445	0.99889	no
e_gw1.9.4.1	e_gw1.9.4.1	-	chromosome_9:1494053-1502264	ipo323	hog1	OK	9.39942	14.8057	0.655511	1.02936	0.3145	0.99889	no
e_gw1.9.405.1	e_gw1.9.405.1	-	chromosome_9:1594201-1595191	ipo323	hog1	OK	49.3708	34.3031	-0.525317	-0.974883	0.452	0.99889	no
e_gw1.9.416.1	e_gw1.9.416.1	-	chromosome_9:1919904-1921237	ipo323	hog1	NOTEST	0	0.547922	inf	0	1	1	no
e_gw1.9.463.1	e_gw1.9.463.1	-	chromosome_9:1644421-1645337	ipo323	hog1	OK	58.3255	28.8057	-1.01777	-1.90241	0.156	0.99889	no
e_gw1.9.465.1	e_gw1.9.465.1	-	chromosome_9:1502857-1503818	ipo323	hog1	OK	10.9351	28.5302	1.38353	2.38026	0.09255	0.99889	no
e_gw1.9.466.1	e_gw1.9.466.1	-	chromosome_9:133746-134708	ipo323	hog1	OK	120.344	141.559	0.234244	0.494628	0.72175	0.99889	no
e_gw1.9.475.1	e_gw1.9.475.1	-	chromosome_9:1678397-1679108	ipo323	hog1	OK	53.973	38.8631	-0.473838	-0.928072	0.5038	0.99889	no
e_gw1.9.514.1	e_gw1.9.514.1	-	chromosome_9:48210-48678	ipo323	hog1	OK	30.1357	41.2173	0.451774	1.0666	0.584	0.99889	no
e_gw1.9.515.1	e_gw1.9.515.1	-	chromosome_9:1573356-1574085	ipo323	hog1	OK	18.2466	20.4019	0.161072	0.29727	0.84805	0.99889	no
e_gw1.9.517.1	e_gw1.9.517.1	-	chromosome_9:789144-789761	ipo323	hog1	OK	36.189	34.6671	-0.0619821	-0.126685	0.9328	0.99889	no
e_gw1.9.526.1	e_gw1.9.526.1	-	chromosome_9:994348-994837	ipo323	hog1	OK	88.3429	115.749	0.389816	1.05964	0.5859	0.99889	no
e_gw1.9.541.1	e_gw1.9.541.1	-	chromosome_9:1218382-1218863	ipo323	hog1	OK	184.771	138.2	-0.418975	-1.16703	0.53015	0.99889	no
e_gw1.9.547.1	e_gw1.9.547.1	-	chromosome_9:1003790-1004347	ipo323	hog1	OK	52.912	82.3366	0.637939	1.55388	0.394	0.99889	no
e_gw1.9.565.1	e_gw1.9.565.1	-	chromosome_9:1641365-1641590	ipo323	hog1	OK	94.5354	69.3161	-0.447664	-2.90998	0.65225	0.99889	no
e_gw1.9.567.1	e_gw1.9.567.1	-	chromosome_9:546780-547286	ipo323	hog1	OK	62.1977	84.027	0.433992	1.10426	0.56005	0.99889	no
e_gw1.9.570.1	e_gw1.9.570.1	-	chromosome_9:167133-167549	ipo323	hog1	NOTEST	1.47586	1.07531	-0.456806	0	1	1	no
e_gw1.9.584.1	e_gw1.9.584.1	-	chromosome_9:1607815-1615579	ipo323	hog1	OK	15.9379	15.3426	-0.0549218	-0.0853782	0.93495	0.99889	no
e_gw1.9.587.1	e_gw1.9.587.1	-	chromosome_9:408873-414246	ipo323	hog1	OK	19.3153	16.5344	-0.224275	-0.35992	0.72365	0.99889	no
e_gw1.9.588.1	e_gw1.9.588.1	-	chromosome_9:1867710-1873031	ipo323	hog1	OK	27.2045	39.2538	0.528987	0.813134	0.42985	0.99889	no
e_gw1.9.59.1	e_gw1.9.59.1	-	chromosome_9:1140368-1143333	ipo323	hog1	OK	58.7226	41.7306	-0.49281	-0.794986	0.4563	0.99889	no
e_gw1.9.593.1	e_gw1.9.593.1	-	chromosome_9:1660746-1665410	ipo323	hog1	OK	4.16434	3.95436	-0.0746443	-0.106163	0.925	0.99889	no
e_gw1.9.606.1	e_gw1.9.606.1	-	chromosome_9:1031552-1034958	ipo323	hog1	OK	19.1312	19.1715	0.00303557	0.00495446	0.99595	0.99889	no
e_gw1.9.613.1	e_gw1.9.613.1	-	chromosome_9:709313-712451	ipo323	hog1	OK	43.415	38.6565	-0.167484	-0.271547	0.7961	0.99889	no
e_gw1.9.627.1	e_gw1.9.627.1	-	chromosome_9:307235-310541	ipo323	hog1	OK	19.3018	17.4334	-0.146885	-0.239375	0.8229	0.99889	no
e_gw1.9.639.1	e_gw1.9.639.1	-	chromosome_9:1330993-1333932	ipo323	hog1	OK	49.0241	60.0147	0.291825	0.470098	0.65875	0.99889	no
e_gw1.9.645.1	e_gw1.9.645.1	-	chromosome_9:1523294-1526078	ipo323	hog1	OK	22.7238	30.5663	0.427736	0.712524	0.5067	0.99889	no
e_gw1.9.664.1	e_gw1.9.664.1	-	chromosome_9:680483-682965	ipo323	hog1	OK	46.5914	34.2189	-0.44527	-0.748807	0.4937	0.99889	no
e_gw1.9.673.1	e_gw1.9.673.1	-	chromosome_9:120745-122995	ipo323	hog1	OK	22.3959	21.5851	-0.0532036	-0.0881445	0.9341	0.99889	no
e_gw1.9.696.1	e_gw1.9.696.1	-	chromosome_9:828687-830967	ipo323	hog1	OK	144.477	115.258	-0.325983	-0.496984	0.6488	0.99889	no
e_gw1.9.702.1	e_gw1.9.702.1	-	chromosome_9:416905-419263	ipo323	hog1	OK	17.6219	21.64	0.296335	0.484683	0.653	0.99889	no
e_gw1.9.710.1	e_gw1.9.710.1	-	chromosome_9:2050593-2052569	ipo323	hog1	OK	76.5857	66.046	-0.213604	-0.361033	0.74125	0.99889	no
e_gw1.9.720.1	e_gw1.9.720.1	-	chromosome_9:152882-154864	ipo323	hog1	OK	29.2321	23.6139	-0.30792	-0.517356	0.63845	0.99889	no
e_gw1.9.724.1	e_gw1.9.724.1	-	chromosome_9:1785252-1787151	ipo323	hog1	OK	15.9016	17.8266	0.16486	0.265382	0.807	0.99889	no
e_gw1.9.728.1	e_gw1.9.728.1	-	chromosome_9:1356277-1357900	ipo323	hog1	OK	60.2859	55.92	-0.108455	-0.191087	0.86405	0.99889	no
e_gw1.9.733.1	e_gw1.9.733.1	-	chromosome_9:1008635-1010488	ipo323	hog1	OK	33.1619	47.8578	0.529228	0.914505	0.4143	0.99889	no
e_gw1.9.74.1	e_gw1.9.74.1	-	chromosome_9:874935-877574	ipo323	hog1	OK	5.64735	6.12924	0.118134	0.168685	0.8745	0.99889	no
e_gw1.9.741.1	e_gw1.9.741.1	-	chromosome_9:1570626-1572840	ipo323	hog1	OK	3.24388	4.73302	0.545043	0.732746	0.51195	0.99889	no
e_gw1.9.746.1	e_gw1.9.746.1	-	chromosome_9:150717-152284	ipo323	hog1	OK	14.9737	9.23917	-0.696597	-1.07393	0.35875	0.99889	no
e_gw1.9.767.1	e_gw1.9.767.1	-	chromosome_9:370870-372517	ipo323	hog1	OK	6.92951	7.68902	0.150045	0.218005	0.84485	0.99889	no
e_gw1.9.778.1	e_gw1.9.778.1	-	chromosome_9:624650-626231	ipo323	hog1	OK	33.8834	22.4457	-0.594137	-1.00546	0.3783	0.99889	no
e_gw1.9.783.1	e_gw1.9.783.1	-	chromosome_9:139375-143592	ipo323	hog1	OK	37.8039	44.2597	0.227459	0.182015	0.85215	0.99889	no
e_gw1.9.794.1	e_gw1.9.794.1	-	chromosome_9:1902128-1903775	ipo323	hog1	OK	10.2967	13.2825	0.36735	0.564877	0.62285	0.99889	no
e_gw1.9.8.1	e_gw1.9.8.1	-	chromosome_9:535561-542086	ipo323	hog1	OK	3.56151	3.65905	0.038983	0.0552598	0.95805	0.99889	no
e_gw1.9.80.1	e_gw1.9.80.1	-	chromosome_9:44501-47069	ipo323	hog1	OK	63.3363	59.0514	-0.101061	-0.163104	0.878	0.99889	no
e_gw1.9.801.1	e_gw1.9.801.1	-	chromosome_9:158849-160466	ipo323	hog1	OK	34.9779	40.93	0.226715	0.397101	0.7304	0.99889	no
e_gw1.9.835.1	e_gw1.9.835.1	-	chromosome_9:2021082-2022477	ipo323	hog1	OK	27.0377	25.035	-0.111025	-0.188377	0.86845	0.99889	no
e_gw1.9.841.1	e_gw1.9.841.1	-	chromosome_9:430903-432259	ipo323	hog1	OK	39.2254	42.8693	0.128158	0.227905	0.8472	0.99889	no
e_gw1.9.858.1	e_gw1.9.858.1	-	chromosome_9:1776118-1777501	ipo323	hog1	OK	56.8023	62.1301	0.129345	0.235878	0.83905	0.99889	no
e_gw1.9.860.1	e_gw1.9.860.1	-	chromosome_9:144434-146027	ipo323	hog1	OK	30.9962	23.5087	-0.398898	-0.678523	0.55125	0.99889	no
e_gw1.9.890.1	e_gw1.9.890.1	-	chromosome_9:1202771-1204103	ipo323	hog1	OK	32.3566	30.6479	-0.0782689	-0.135712	0.90745	0.99889	no
e_gw1.9.899.1	e_gw1.9.899.1	-	chromosome_9:884239-885510	ipo323	hog1	OK	7.40949	6.46635	-0.196422	-0.284601	0.81315	0.99889	no
e_gw1.9.901.1	e_gw1.9.901.1	-	chromosome_9:364504-365796	ipo323	hog1	OK	42.3628	46.8571	0.14547	0.262436	0.8239	0.99889	no
e_gw1.9.906.1	e_gw1.9.906.1	-	chromosome_9:1458585-1459764	ipo323	hog1	OK	15.7908	16.3562	0.0507518	0.0820308	0.9459	0.99889	no
e_gw1.9.909.1	e_gw1.9.909.1	-	chromosome_9:1783370-1784519	ipo323	hog1	OK	62.8121	77.3533	0.300421	0.560309	0.6403	0.99889	no
e_gw1.9.910.1	e_gw1.9.910.1	-	chromosome_9:2041875-2043181	ipo323	hog1	OK	22.8707	16.3388	-0.485199	-0.805987	0.512	0.99889	no
e_gw1.9.911.1	e_gw1.9.911.1	-	chromosome_9:930967-932909	ipo323	hog1	OK	25.3495	32.9099	0.376567	0.653861	0.59205	0.99889	no
e_gw1.9.923.1	e_gw1.9.923.1	-	chromosome_9:2054413-2055748	ipo323	hog1	OK	83.05	81.6301	-0.0248799	-0.04589	0.9678	0.99889	no
e_gw1.9.937.1	e_gw1.9.937.1	-	chromosome_9:2077835-2078945	ipo323	hog1	OK	34.2828	27.3312	-0.326936	-0.572858	0.6394	0.99889	no
e_gw1.9.981.1	e_gw1.9.981.1	-	chromosome_9:1843014-1843383	ipo323	hog1	OK	2.46212	3.56676	0.534717	0.787515	0.7513	0.99889	no
e_gw1.9.986.1	e_gw1.9.986.1	-	chromosome_9:2083425-2084280	ipo323	hog1	OK	39.8979	37.122	-0.10404	-0.208108	0.89035	0.99889	no
e_gw1.9.996.1	e_gw1.9.996.1	-	chromosome_9:1733048-1733985	ipo323	hog1	OK	32.4503	51.3998	0.663529	1.2349	0.3453	0.99889	no
estExt_Genewise1.C_chr_100014	estExt_Genewise1.C_chr_100014	-	chromosome_10:72521-74465	ipo323	hog1	OK	28.7068	30.2809	0.0770157	0.130621	0.9032	0.99889	no
estExt_Genewise1.C_chr_10003	estExt_Genewise1.C_chr_10003	-	chromosome_1:120031-120827	ipo323	hog1	OK	106.101	92.8354	-0.192698	-0.394386	0.7672	0.99889	no
estExt_Genewise1.C_chr_100035	estExt_Genewise1.C_chr_100035	-	chromosome_10:128967-131000	ipo323	hog1	OK	41.8959	37.2253	-0.170523	-0.293688	0.7874	0.99889	no
estExt_Genewise1.C_chr_100048	estExt_Genewise1.C_chr_100048	-	chromosome_10:143222-145570	ipo323	hog1	OK	233.694	275.324	0.236506	0.345872	0.7597	0.99889	no
estExt_Genewise1.C_chr_100086	estExt_Genewise1.C_chr_100086	-	chromosome_10:193536-194375	ipo323	hog1	OK	54.5492	214.025	1.97215	4.00072	0.005	0.189866	no
estExt_Genewise1.C_chr_10009	estExt_Genewise1.C_chr_10009	-	chromosome_1:125003-126676	ipo323	hog1	OK	80.045	63.86	-0.325897	-0.567569	0.6126	0.99889	no
estExt_Genewise1.C_chr_100096	estExt_Genewise1.C_chr_100096	-	chromosome_10:210534-212074	ipo323	hog1	OK	722.288	749.784	0.0539013	0.0816225	0.94835	0.99889	no
estExt_Genewise1.C_chr_100107	estExt_Genewise1.C_chr_100107	-	chromosome_10:225432-226455	ipo323	hog1	OK	68.5382	68.0848	-0.00957659	-0.0182441	0.9896	0.99889	no
estExt_Genewise1.C_chr_10014	estExt_Genewise1.C_chr_10014	-	chromosome_1:127130-129527	ipo323	hog1	OK	146.936	117.025	-0.328371	-0.540239	0.63195	0.99889	no
estExt_Genewise1.C_chr_100172	estExt_Genewise1.C_chr_100172	-	chromosome_10:314450-315366	ipo323	hog1	OK	133.755	127.934	-0.0641977	-0.129352	0.92295	0.99889	no
estExt_Genewise1.C_chr_100239	estExt_Genewise1.C_chr_100239	-	chromosome_10:417204-417862	ipo323	hog1	OK	38.6769	32.9149	-0.232729	-0.462501	0.75755	0.99889	no
estExt_Genewise1.C_chr_100280	estExt_Genewise1.C_chr_100280	-	chromosome_10:448502-457362	ipo323	hog1	OK	34.8611	26.6838	-0.385657	-0.543709	0.59315	0.99889	no
estExt_Genewise1.C_chr_100304	estExt_Genewise1.C_chr_100304	-	chromosome_10:497819-498920	ipo323	hog1	OK	109.759	167.295	0.608056	1.14793	0.3554	0.99889	no
estExt_Genewise1.C_chr_100337	estExt_Genewise1.C_chr_100337	-	chromosome_10:565980-570604	ipo323	hog1	OK	84.9537	81.7538	-0.0553918	-0.078244	0.94025	0.99889	no
estExt_Genewise1.C_chr_100352	estExt_Genewise1.C_chr_100352	-	chromosome_10:588092-589599	ipo323	hog1	OK	55.829	45.5785	-0.292659	-0.525476	0.657	0.99889	no
estExt_Genewise1.C_chr_100592	estExt_Genewise1.C_chr_100592	-	chromosome_10:921104-922416	ipo323	hog1	OK	281.804	582.274	1.047	1.74707	0.16355	0.99889	no
estExt_Genewise1.C_chr_100705	estExt_Genewise1.C_chr_100705	-	chromosome_10:1035479-1038262	ipo323	hog1	OK	35.339	28.0938	-0.331008	-0.551436	0.61025	0.99889	no
estExt_Genewise1.C_chr_100787	estExt_Genewise1.C_chr_100787	-	chromosome_10:1163233-1166195	ipo323	hog1	OK	118.644	79.294	-0.581358	-0.882531	0.41685	0.99889	no
estExt_Genewise1.C_chr_100884	estExt_Genewise1.C_chr_100884	-	chromosome_10:1436110-1437155	ipo323	hog1	OK	24.5587	19.1965	-0.355387	-0.600458	0.6245	0.99889	no
estExt_Genewise1.C_chr_100923	estExt_Genewise1.C_chr_100923	-	chromosome_10:1486034-1487402	ipo323	hog1	OK	150.004	208.549	0.475384	0.819987	0.49125	0.99889	no
estExt_Genewise1.C_chr_100968	estExt_Genewise1.C_chr_100968	-	chromosome_10:1591220-1592012	ipo323	hog1	OK	63.5265	105.76	0.735368	1.4828	0.2732	0.99889	no
estExt_Genewise1.C_chr_10139	estExt_Genewise1.C_chr_10139	-	chromosome_1:449735-450896	ipo323	hog1	OK	10.1447	9.00459	-0.171994	-0.260677	0.8343	0.99889	no
estExt_Genewise1.C_chr_10252	estExt_Genewise1.C_chr_10252	-	chromosome_1:672597-674015	ipo323	hog1	OK	51.6056	51.6726	0.00187111	0.00339684	0.9975	0.99889	no
estExt_Genewise1.C_chr_10275	estExt_Genewise1.C_chr_10275	-	chromosome_1:721385-723184	ipo323	hog1	OK	71.2424	69.3782	-0.0382537	-0.0653901	0.95045	0.99889	no
estExt_Genewise1.C_chr_10286	estExt_Genewise1.C_chr_10286	-	chromosome_1:729909-734630	ipo323	hog1	OK	9.49282	11.7497	0.307716	0.157372	0.90245	0.99889	no
estExt_Genewise1.C_chr_10292	estExt_Genewise1.C_chr_10292	-	chromosome_1:737135-738043	ipo323	hog1	OK	45.5065	52.938	0.218233	0.415209	0.74585	0.99889	no
estExt_Genewise1.C_chr_10348	estExt_Genewise1.C_chr_10348	-	chromosome_1:832025-833795	ipo323	hog1	OK	98.4225	82.6643	-0.251723	-0.427049	0.7045	0.99889	no
estExt_Genewise1.C_chr_10351	estExt_Genewise1.C_chr_10351	-	chromosome_1:839282-840233	ipo323	hog1	OK	137.239	132.98	-0.0454875	-0.08862	0.94485	0.99889	no
estExt_Genewise1.C_chr_10373	estExt_Genewise1.C_chr_10373	-	chromosome_1:880088-883207	ipo323	hog1	OK	92.9326	84.8034	-0.132062	-0.194572	0.8526	0.99889	no
estExt_Genewise1.C_chr_10385	estExt_Genewise1.C_chr_10385	-	chromosome_1:905450-907126	ipo323	hog1	OK	82.9125	25.7204	-1.68867	-2.89093	0.01465	0.365113	no
estExt_Genewise1.C_chr_10503	estExt_Genewise1.C_chr_10503	-	chromosome_1:1060924-1062737	ipo323	hog1	OK	112.757	66.866	-0.753868	-1.26059	0.2591	0.99889	no
estExt_Genewise1.C_chr_10512	estExt_Genewise1.C_chr_10512	-	chromosome_1:1072157-1073117	ipo323	hog1	OK	59.0102	79.2576	0.425584	0.818475	0.515	0.99889	no
estExt_Genewise1.C_chr_10601	estExt_Genewise1.C_chr_10601	-	chromosome_1:1205126-1206110	ipo323	hog1	OK	70.3614	70.1911	-0.00349677	-0.00684867	0.9959	0.99889	no
estExt_Genewise1.C_chr_10609	estExt_Genewise1.C_chr_10609	-	chromosome_1:1235013-1239575	ipo323	hog1	OK	28.3123	29.4709	0.0578644	0.093648	0.9279	0.99889	no
estExt_Genewise1.C_chr_10634	estExt_Genewise1.C_chr_10634	-	chromosome_1:1273661-1274492	ipo323	hog1	OK	267.79	265.975	-0.00981488	-0.0217977	0.9889	0.99889	no
estExt_Genewise1.C_chr_10644	estExt_Genewise1.C_chr_10644	-	chromosome_1:1282780-1284611	ipo323	hog1	OK	78.8099	90.6042	0.201201	0.337288	0.76255	0.99889	no
estExt_Genewise1.C_chr_10720	estExt_Genewise1.C_chr_10720	-	chromosome_1:1387783-1390279	ipo323	hog1	OK	57.9199	43.2893	-0.420048	-0.694502	0.5238	0.99889	no
estExt_Genewise1.C_chr_10723	estExt_Genewise1.C_chr_10723	-	chromosome_1:1391343-1392835	ipo323	hog1	OK	22.128	50.1528	1.18046	2.04554	0.09	0.99889	no
estExt_Genewise1.C_chr_10737	estExt_Genewise1.C_chr_10737	-	chromosome_1:1410287-1411241	ipo323	hog1	OK	117.27	132.304	0.174027	0.356431	0.78965	0.99889	no
estExt_Genewise1.C_chr_10739	estExt_Genewise1.C_chr_10739	-	chromosome_1:1414295-1416525	ipo323	hog1	OK	101.824	44.7979	-1.18457	-1.9485	0.08265	0.971035	no
estExt_Genewise1.C_chr_10840	estExt_Genewise1.C_chr_10840	-	chromosome_1:1563288-1565257	ipo323	hog1	OK	110.557	92.1984	-0.26197	-0.437561	0.698	0.99889	no
estExt_Genewise1.C_chr_10886	estExt_Genewise1.C_chr_10886	-	chromosome_1:1625131-1626744	ipo323	hog1	OK	77.2783	71.3136	-0.115886	-0.204002	0.8513	0.99889	no
estExt_Genewise1.C_chr_10983	estExt_Genewise1.C_chr_10983	-	chromosome_1:1737593-1738946	ipo323	hog1	OK	116.417	104.717	-0.152815	-0.277836	0.81715	0.99889	no
estExt_Genewise1.C_chr_10987	estExt_Genewise1.C_chr_10987	-	chromosome_1:1742722-1745316	ipo323	hog1	OK	108.032	100.43	-0.105268	-0.159954	0.8805	0.99889	no
estExt_Genewise1.C_chr_110002	estExt_Genewise1.C_chr_110002	-	chromosome_11:49155-49788	ipo323	hog1	OK	216.822	206.625	-0.069495	-0.164468	0.91605	0.99889	no
estExt_Genewise1.C_chr_110059	estExt_Genewise1.C_chr_110059	-	chromosome_11:168387-169446	ipo323	hog1	OK	76.361	73.6659	-0.051839	-0.0992018	0.9345	0.99889	no
estExt_Genewise1.C_chr_110137	estExt_Genewise1.C_chr_110137	-	chromosome_11:295020-296923	ipo323	hog1	OK	35.9807	37.0853	0.0436242	0.0746184	0.9467	0.99889	no
estExt_Genewise1.C_chr_110170	estExt_Genewise1.C_chr_110170	-	chromosome_11:333973-335079	ipo323	hog1	OK	117.545	104.809	-0.165452	-0.314719	0.801	0.99889	no
estExt_Genewise1.C_chr_110205	estExt_Genewise1.C_chr_110205	-	chromosome_11:406943-408438	ipo323	hog1	OK	144.425	159.872	0.146604	0.245406	0.8292	0.99889	no
estExt_Genewise1.C_chr_110224	estExt_Genewise1.C_chr_110224	-	chromosome_11:434741-437394	ipo323	hog1	OK	90.6588	57.1364	-0.666037	-1.05213	0.32975	0.99889	no
estExt_Genewise1.C_chr_110238	estExt_Genewise1.C_chr_110238	-	chromosome_11:473780-476035	ipo323	hog1	OK	16.8403	21.2572	0.336031	0.547838	0.6289	0.99889	no
estExt_Genewise1.C_chr_110259	estExt_Genewise1.C_chr_110259	-	chromosome_11:493721-494437	ipo323	hog1	OK	1056.9	992.471	-0.0907386	-0.208898	0.89905	0.99889	no
estExt_Genewise1.C_chr_110352	estExt_Genewise1.C_chr_110352	-	chromosome_11:657993-659640	ipo323	hog1	OK	38.3658	32.9733	-0.218524	-0.379218	0.741	0.99889	no
estExt_Genewise1.C_chr_110384	estExt_Genewise1.C_chr_110384	-	chromosome_11:713764-714428	ipo323	hog1	OK	67.4331	51.0766	-0.400795	-0.877676	0.5851	0.99889	no
estExt_Genewise1.C_chr_110408	estExt_Genewise1.C_chr_110408	-	chromosome_11:745228-746014	ipo323	hog1	OK	197.153	211.585	0.101919	0.232797	0.8746	0.99889	no
estExt_Genewise1.C_chr_110411	estExt_Genewise1.C_chr_110411	-	chromosome_11:746852-749964	ipo323	hog1	OK	77.134	81.2753	0.0754494	0.113684	0.9142	0.99889	no
estExt_Genewise1.C_chr_110474	estExt_Genewise1.C_chr_110474	-	chromosome_11:883295-885183	ipo323	hog1	OK	40.3674	21.7369	-0.89304	-1.50761	0.17995	0.99889	no
estExt_Genewise1.C_chr_110484	estExt_Genewise1.C_chr_110484	-	chromosome_11:901385-902957	ipo323	hog1	OK	34.9754	31.3822	-0.156394	-0.270423	0.81445	0.99889	no
estExt_Genewise1.C_chr_110499	estExt_Genewise1.C_chr_110499	-	chromosome_11:915661-917882	ipo323	hog1	OK	51.9617	46.134	-0.171619	-0.292318	0.78995	0.99889	no
estExt_Genewise1.C_chr_110529	estExt_Genewise1.C_chr_110529	-	chromosome_11:946495-947701	ipo323	hog1	OK	67.2249	67.2163	-0.000184336	-0.000341801	0.99765	0.99889	no
estExt_Genewise1.C_chr_110548	estExt_Genewise1.C_chr_110548	-	chromosome_11:963338-964088	ipo323	hog1	OK	221.398	165.826	-0.416975	-0.970259	0.52595	0.99889	no
estExt_Genewise1.C_chr_11061	estExt_Genewise1.C_chr_11061	-	chromosome_1:1821590-1822551	ipo323	hog1	OK	107.193	104.496	-0.0367583	-0.0745507	0.9525	0.99889	no
estExt_Genewise1.C_chr_110610	estExt_Genewise1.C_chr_110610	-	chromosome_11:1101416-1103791	ipo323	hog1	OK	107.243	93.147	-0.203302	-0.314887	0.77735	0.99889	no
estExt_Genewise1.C_chr_110611	estExt_Genewise1.C_chr_110611	-	chromosome_11:1105292-1108513	ipo323	hog1	OK	58.2651	54.7777	-0.0890428	-0.138552	0.89335	0.99889	no
estExt_Genewise1.C_chr_110647	estExt_Genewise1.C_chr_110647	-	chromosome_11:1169530-1171452	ipo323	hog1	OK	125.499	134.904	0.104259	0.173018	0.8774	0.99889	no
estExt_Genewise1.C_chr_110722	estExt_Genewise1.C_chr_110722	-	chromosome_11:1251367-1253311	ipo323	hog1	OK	106.961	82.901	-0.36762	-0.60971	0.58345	0.99889	no
estExt_Genewise1.C_chr_110734	estExt_Genewise1.C_chr_110734	-	chromosome_11:1272426-1275608	ipo323	hog1	OK	20.7881	16.6931	-0.316503	-0.515136	0.6242	0.99889	no
estExt_Genewise1.C_chr_110787	estExt_Genewise1.C_chr_110787	-	chromosome_11:1383428-1384553	ipo323	hog1	OK	62.0331	50.1159	-0.307768	-0.567415	0.6367	0.99889	no
estExt_Genewise1.C_chr_110814	estExt_Genewise1.C_chr_110814	-	chromosome_11:1440512-1443719	ipo323	hog1	OK	33.2046	38.2064	0.202432	0.329299	0.75705	0.99889	no
estExt_Genewise1.C_chr_110851	estExt_Genewise1.C_chr_110851	-	chromosome_11:1509952-1510987	ipo323	hog1	OK	34.6939	29.9158	-0.213772	-0.379138	0.76505	0.99889	no
estExt_Genewise1.C_chr_110872	estExt_Genewise1.C_chr_110872	-	chromosome_11:1545192-1546702	ipo323	hog1	OK	151.353	132.45	-0.192466	-0.323908	0.781	0.99889	no
estExt_Genewise1.C_chr_11110	estExt_Genewise1.C_chr_11110	-	chromosome_1:1892553-1894321	ipo323	hog1	OK	63.5123	86.2362	0.441258	0.759314	0.49885	0.99889	no
estExt_Genewise1.C_chr_11150	estExt_Genewise1.C_chr_11150	-	chromosome_1:1946748-1947403	ipo323	hog1	OK	256.58	322.977	0.332024	0.766541	0.6064	0.99889	no
estExt_Genewise1.C_chr_11216	estExt_Genewise1.C_chr_11216	-	chromosome_1:2024741-2028873	ipo323	hog1	OK	45.3473	38.0608	-0.252713	-0.393229	0.7143	0.99889	no
estExt_Genewise1.C_chr_11311	estExt_Genewise1.C_chr_11311	-	chromosome_1:2203129-2207216	ipo323	hog1	OK	38.1192	33.3681	-0.192047	-0.304433	0.7725	0.99889	no
estExt_Genewise1.C_chr_11315	estExt_Genewise1.C_chr_11315	-	chromosome_1:2208098-2209354	ipo323	hog1	OK	194.56	300.454	0.62693	1.05134	0.3783	0.99889	no
estExt_Genewise1.C_chr_11370	estExt_Genewise1.C_chr_11370	-	chromosome_1:2255701-2256661	ipo323	hog1	OK	292.615	307.295	0.0706182	0.130313	0.91735	0.99889	no
estExt_Genewise1.C_chr_11475	estExt_Genewise1.C_chr_11475	-	chromosome_1:2367109-2369002	ipo323	hog1	OK	111.171	96.5105	-0.204017	-0.334759	0.7658	0.99889	no
estExt_Genewise1.C_chr_11549	estExt_Genewise1.C_chr_11549	-	chromosome_1:2464912-2466282	ipo323	hog1	OK	221.356	200.46	-0.143053	-0.239939	0.8366	0.99889	no
estExt_Genewise1.C_chr_11584	estExt_Genewise1.C_chr_11584	-	chromosome_1:2514901-2516229	ipo323	hog1	OK	177.833	171.509	-0.0522375	-0.0895631	0.94035	0.99889	no
estExt_Genewise1.C_chr_11597	estExt_Genewise1.C_chr_11597	-	chromosome_1:2540916-2542572	ipo323	hog1	OK	168.054	234.017	0.477688	0.739986	0.5126	0.99889	no
estExt_Genewise1.C_chr_11625	estExt_Genewise1.C_chr_11625	-	chromosome_1:2564347-2567109	ipo323	hog1	OK	23.5872	22.0675	-0.0960839	-0.159069	0.8805	0.99889	no
estExt_Genewise1.C_chr_11761	estExt_Genewise1.C_chr_11761	-	chromosome_1:2711407-2713342	ipo323	hog1	OK	64.1324	52.0815	-0.300282	-0.512074	0.64725	0.99889	no
estExt_Genewise1.C_chr_11763	estExt_Genewise1.C_chr_11763	-	chromosome_1:2714845-2715653	ipo323	hog1	OK	113.047	142.204	0.331036	0.695217	0.6188	0.99889	no
estExt_Genewise1.C_chr_11780	estExt_Genewise1.C_chr_11780	-	chromosome_1:2738910-2739984	ipo323	hog1	OK	51.263	68.7445	0.423326	0.812876	0.5193	0.99889	no
estExt_Genewise1.C_chr_11822	estExt_Genewise1.C_chr_11822	-	chromosome_1:2835791-2837918	ipo323	hog1	OK	77.6209	50.2927	-0.626096	-1.05616	0.3434	0.99889	no
estExt_Genewise1.C_chr_11832	estExt_Genewise1.C_chr_11832	-	chromosome_1:2849841-2850865	ipo323	hog1	OK	39.1789	26.6149	-0.557841	-1.00195	0.4355	0.99889	no
estExt_Genewise1.C_chr_11863	estExt_Genewise1.C_chr_11863	-	chromosome_1:2884293-2885376	ipo323	hog1	OK	92.4222	88.357	-0.0648964	-0.126745	0.9226	0.99889	no
estExt_Genewise1.C_chr_11916	estExt_Genewise1.C_chr_11916	-	chromosome_1:2953530-2955195	ipo323	hog1	OK	133.619	113.902	-0.230324	-0.383109	0.7383	0.99889	no
estExt_Genewise1.C_chr_120030	estExt_Genewise1.C_chr_120030	-	chromosome_12:76429-78078	ipo323	hog1	OK	91.9823	56.332	-0.707401	-1.25134	0.2803	0.99889	no
estExt_Genewise1.C_chr_120043	estExt_Genewise1.C_chr_120043	-	chromosome_12:144945-147578	ipo323	hog1	OK	67.9784	68.0182	0.000843361	0.00136772	0.999	0.999218	no
estExt_Genewise1.C_chr_12020	estExt_Genewise1.C_chr_12020	-	chromosome_1:3049350-3051271	ipo323	hog1	OK	21.2007	33.0038	0.638519	1.0732	0.3343	0.99889	no
estExt_Genewise1.C_chr_120200	estExt_Genewise1.C_chr_120200	-	chromosome_12:368608-369571	ipo323	hog1	OK	98.6411	120.197	0.285135	0.566107	0.65705	0.99889	no
estExt_Genewise1.C_chr_120212	estExt_Genewise1.C_chr_120212	-	chromosome_12:379237-381306	ipo323	hog1	OK	24.4989	28.0318	0.194347	0.327	0.7684	0.99889	no
estExt_Genewise1.C_chr_120221	estExt_Genewise1.C_chr_120221	-	chromosome_12:390047-391119	ipo323	hog1	OK	274.337	189.575	-0.533179	-1.01311	0.422	0.99889	no
estExt_Genewise1.C_chr_120276	estExt_Genewise1.C_chr_120276	-	chromosome_12:521657-525113	ipo323	hog1	OK	49.1523	46.1211	-0.0918319	-0.148368	0.88585	0.99889	no
estExt_Genewise1.C_chr_120280	estExt_Genewise1.C_chr_120280	-	chromosome_12:525323-525718	ipo323	hog1	OK	433.954	503.019	0.213071	0.819461	0.7437	0.99889	no
estExt_Genewise1.C_chr_12030	estExt_Genewise1.C_chr_12030	-	chromosome_1:3066393-3068402	ipo323	hog1	OK	83.5572	99.5497	0.252653	0.419563	0.70225	0.99889	no
estExt_Genewise1.C_chr_120335	estExt_Genewise1.C_chr_120335	-	chromosome_12:634184-636236	ipo323	hog1	OK	84.1839	70.7475	-0.250867	-0.419315	0.69835	0.99889	no
estExt_Genewise1.C_chr_120456	estExt_Genewise1.C_chr_120456	-	chromosome_12:892565-895271	ipo323	hog1	OK	132.574	117.068	-0.179457	-0.262879	0.803	0.99889	no
estExt_Genewise1.C_chr_120480	estExt_Genewise1.C_chr_120480	-	chromosome_12:935403-937560	ipo323	hog1	OK	42.7233	45.25	0.0828949	0.14427	0.8991	0.99889	no
estExt_Genewise1.C_chr_120483	estExt_Genewise1.C_chr_120483	-	chromosome_12:938894-939906	ipo323	hog1	OK	110.463	125.317	0.182024	0.35573	0.77745	0.99889	no
estExt_Genewise1.C_chr_120520	estExt_Genewise1.C_chr_120520	-	chromosome_12:973041-973679	ipo323	hog1	OK	523.722	530.574	0.0187509	0.0416343	0.9786	0.99889	no
estExt_Genewise1.C_chr_120656	estExt_Genewise1.C_chr_120656	-	chromosome_12:1217074-1218890	ipo323	hog1	OK	402.209	108.198	-1.89427	-2.92412	0.01425	0.358453	no
estExt_Genewise1.C_chr_120702	estExt_Genewise1.C_chr_120702	-	chromosome_12:1298417-1299962	ipo323	hog1	OK	47.9404	42.4765	-0.174576	-0.307277	0.7876	0.99889	no
estExt_Genewise1.C_chr_12108	estExt_Genewise1.C_chr_12108	-	chromosome_1:3203222-3204136	ipo323	hog1	OK	86.2838	108.433	0.329648	0.662488	0.6135	0.99889	no
estExt_Genewise1.C_chr_12128	estExt_Genewise1.C_chr_12128	-	chromosome_1:3235266-3237285	ipo323	hog1	OK	19.3976	17.4934	-0.149063	-0.242435	0.83185	0.99889	no
estExt_Genewise1.C_chr_12155	estExt_Genewise1.C_chr_12155	-	chromosome_1:3269639-3270620	ipo323	hog1	OK	1781.85	1754.57	-0.0222524	-0.0373329	0.9762	0.99889	no
estExt_Genewise1.C_chr_12178	estExt_Genewise1.C_chr_12178	-	chromosome_1:3298248-3300417	ipo323	hog1	OK	57.9247	50.7209	-0.191596	-0.321809	0.7686	0.99889	no
estExt_Genewise1.C_chr_12248	estExt_Genewise1.C_chr_12248	-	chromosome_1:3379710-3381907	ipo323	hog1	OK	34.35	38.9204	0.180219	0.307881	0.7779	0.99889	no
estExt_Genewise1.C_chr_12250	estExt_Genewise1.C_chr_12250	-	chromosome_1:3382439-3383736	ipo323	hog1	OK	123.365	101.058	-0.287755	-0.520439	0.65525	0.99889	no
estExt_Genewise1.C_chr_12274	estExt_Genewise1.C_chr_12274	-	chromosome_1:3428900-3430080	ipo323	hog1	OK	106.998	104.004	-0.0409502	-0.0775603	0.9465	0.99889	no
estExt_Genewise1.C_chr_12323	estExt_Genewise1.C_chr_12323	-	chromosome_1:3491242-3493130	ipo323	hog1	OK	195.942	156.527	-0.324018	-0.505105	0.64805	0.99889	no
estExt_Genewise1.C_chr_12373	estExt_Genewise1.C_chr_12373	-	chromosome_1:3556690-3557592	ipo323	hog1	OK	27.3756	25.3784	-0.109287	-0.19994	0.8852	0.99889	no
estExt_Genewise1.C_chr_12381	estExt_Genewise1.C_chr_12381	-	chromosome_1:3562118-3564309	ipo323	hog1	OK	113.324	172.105	0.602828	0.914207	0.39995	0.99889	no
estExt_Genewise1.C_chr_12402	estExt_Genewise1.C_chr_12402	-	chromosome_1:3595281-3598007	ipo323	hog1	OK	66.1923	55.6612	-0.249991	-0.409865	0.6993	0.99889	no
estExt_Genewise1.C_chr_12416	estExt_Genewise1.C_chr_12416	-	chromosome_1:3612580-3613154	ipo323	hog1	OK	67.7915	94.1623	0.474047	1.05588	0.4941	0.99889	no
estExt_Genewise1.C_chr_12426	estExt_Genewise1.C_chr_12426	-	chromosome_1:3633606-3634690	ipo323	hog1	OK	20.8013	15.9033	-0.38735	-0.645908	0.6119	0.99889	no
estExt_Genewise1.C_chr_12435	estExt_Genewise1.C_chr_12435	-	chromosome_1:3660016-3661896	ipo323	hog1	OK	29.082	29.1178	0.0017775	0.00303132	0.99695	0.99889	no
estExt_Genewise1.C_chr_12444	estExt_Genewise1.C_chr_12444	-	chromosome_1:3666813-3668415	ipo323	hog1	OK	201.248	208.119	0.0484338	0.0755056	0.94955	0.99889	no
estExt_Genewise1.C_chr_12454	estExt_Genewise1.C_chr_12454	-	chromosome_1:3679873-3681531	ipo323	hog1	OK	183.775	188.155	0.0339784	0.0548367	0.9608	0.99889	no
estExt_Genewise1.C_chr_12493	estExt_Genewise1.C_chr_12493	-	chromosome_1:3725589-3727881	ipo323	hog1	OK	171.391	164.951	-0.0552526	-0.0816114	0.9392	0.99889	no
estExt_Genewise1.C_chr_12547	estExt_Genewise1.C_chr_12547	-	chromosome_1:3818705-3820633	ipo323	hog1	OK	91.0654	108.388	0.251227	0.411652	0.70795	0.99889	no
estExt_Genewise1.C_chr_12656	estExt_Genewise1.C_chr_12656	-	chromosome_1:3967647-3969923	ipo323	hog1	OK	277.624	181.462	-0.613467	-0.866287	0.4254	0.99889	no
estExt_Genewise1.C_chr_12667	estExt_Genewise1.C_chr_12667	-	chromosome_1:3992816-3995782	ipo323	hog1	OK	589.594	271.352	-1.11956	-1.38564	0.20845	0.99889	no
estExt_Genewise1.C_chr_12680	estExt_Genewise1.C_chr_12680	-	chromosome_1:4021543-4024496	ipo323	hog1	OK	138.075	73.8965	-0.901877	-1.33825	0.21345	0.99889	no
estExt_Genewise1.C_chr_12691	estExt_Genewise1.C_chr_12691	-	chromosome_1:4039583-4042727	ipo323	hog1	OK	22.2261	22.1956	-0.00198251	-0.00297871	0.99725	0.99889	no
estExt_Genewise1.C_chr_12750	estExt_Genewise1.C_chr_12750	-	chromosome_1:4098387-4100123	ipo323	hog1	OK	50.7781	46.0785	-0.140113	-0.245653	0.8267	0.99889	no
estExt_Genewise1.C_chr_12788	estExt_Genewise1.C_chr_12788	-	chromosome_1:4146902-4148508	ipo323	hog1	OK	51.8324	59.4752	0.198433	0.373499	0.76535	0.99889	no
estExt_Genewise1.C_chr_12892	estExt_Genewise1.C_chr_12892	-	chromosome_1:4298074-4299272	ipo323	hog1	OK	197.925	176.07	-0.1688	-0.304156	0.8033	0.99889	no
estExt_Genewise1.C_chr_12963	estExt_Genewise1.C_chr_12963	-	chromosome_1:4392430-4394818	ipo323	hog1	OK	72.8641	59.4815	-0.292767	-0.47824	0.66095	0.99889	no
estExt_Genewise1.C_chr_12974	estExt_Genewise1.C_chr_12974	-	chromosome_1:4401655-4402301	ipo323	hog1	OK	14.107	12.9112	-0.127779	-0.224491	0.8842	0.99889	no
estExt_Genewise1.C_chr_12982	estExt_Genewise1.C_chr_12982	-	chromosome_1:4413155-4414344	ipo323	hog1	OK	87.168	98.5489	0.177042	0.327733	0.78645	0.99889	no
estExt_Genewise1.C_chr_13002	estExt_Genewise1.C_chr_13002	-	chromosome_1:4432316-4436413	ipo323	hog1	OK	36.6984	56.4003	0.619988	0.942231	0.367	0.99889	no
estExt_Genewise1.C_chr_130072	estExt_Genewise1.C_chr_130072	-	chromosome_13:157948-158716	ipo323	hog1	OK	52.9692	58.289	0.13807	0.272605	0.8389	0.99889	no
estExt_Genewise1.C_chr_130117	estExt_Genewise1.C_chr_130117	-	chromosome_13:260955-264278	ipo323	hog1	OK	77.2748	58.0374	-0.413014	-0.624045	0.55745	0.99889	no
estExt_Genewise1.C_chr_130119	estExt_Genewise1.C_chr_130119	-	chromosome_13:264568-266088	ipo323	hog1	OK	79.5645	83.8445	0.0755898	0.136356	0.90545	0.99889	no
estExt_Genewise1.C_chr_130142	estExt_Genewise1.C_chr_130142	-	chromosome_13:294050-295714	ipo323	hog1	OK	61.5768	68.4634	0.152946	0.268493	0.817	0.99889	no
estExt_Genewise1.C_chr_130253	estExt_Genewise1.C_chr_130253	-	chromosome_13:468049-470305	ipo323	hog1	OK	25.4397	6.67091	-1.93112	-2.98774	0.01285	0.336194	no
estExt_Genewise1.C_chr_130290	estExt_Genewise1.C_chr_130290	-	chromosome_13:540075-546378	ipo323	hog1	OK	162.595	190.523	0.228679	0.31439	0.76425	0.99889	no
estExt_Genewise1.C_chr_130375	estExt_Genewise1.C_chr_130375	-	chromosome_13:663289-664098	ipo323	hog1	OK	886.936	899.264	0.0199141	0.0408177	0.97775	0.99889	no
estExt_Genewise1.C_chr_130388	estExt_Genewise1.C_chr_130388	-	chromosome_13:674980-676819	ipo323	hog1	OK	431.264	480.951	0.157318	0.319964	0.8259	0.99889	no
estExt_Genewise1.C_chr_130425	estExt_Genewise1.C_chr_130425	-	chromosome_13:741275-742650	ipo323	hog1	OK	198.822	147.898	-0.426871	-0.742086	0.54045	0.99889	no
estExt_Genewise1.C_chr_130439	estExt_Genewise1.C_chr_130439	-	chromosome_13:766323-768501	ipo323	hog1	OK	158.206	164.853	0.0593695	0.0890278	0.93605	0.99889	no
estExt_Genewise1.C_chr_13048	estExt_Genewise1.C_chr_13048	-	chromosome_1:4479368-4481080	ipo323	hog1	OK	35.4392	87.8074	1.309	2.32475	0.0509	0.754041	no
estExt_Genewise1.C_chr_130502	estExt_Genewise1.C_chr_130502	-	chromosome_13:853575-854601	ipo323	hog1	OK	1744.62	1482.88	-0.234507	-0.35938	0.78625	0.99889	no
estExt_Genewise1.C_chr_130510	estExt_Genewise1.C_chr_130510	-	chromosome_13:865354-866617	ipo323	hog1	OK	170.908	221.746	0.375689	0.704721	0.57555	0.99889	no
estExt_Genewise1.C_chr_130532	estExt_Genewise1.C_chr_130532	-	chromosome_13:891528-893793	ipo323	hog1	OK	25.0305	26.3585	0.0745821	0.126324	0.91165	0.99889	no
estExt_Genewise1.C_chr_130572	estExt_Genewise1.C_chr_130572	-	chromosome_13:991999-992761	ipo323	hog1	OK	200.081	272.865	0.4476	1.13189	0.4933	0.99889	no
estExt_Genewise1.C_chr_13077	estExt_Genewise1.C_chr_13077	-	chromosome_1:4535434-4536737	ipo323	hog1	OK	97.8726	90.9335	-0.106094	-0.194094	0.86665	0.99889	no
estExt_Genewise1.C_chr_13111	estExt_Genewise1.C_chr_13111	-	chromosome_1:4589721-4590395	ipo323	hog1	OK	788.366	810.912	0.0406785	0.0870927	0.9534	0.99889	no
estExt_Genewise1.C_chr_13114	estExt_Genewise1.C_chr_13114	-	chromosome_1:4590565-4591317	ipo323	hog1	OK	515.478	540.835	0.0692772	0.160935	0.91815	0.99889	no
estExt_Genewise1.C_chr_13280	estExt_Genewise1.C_chr_13280	-	chromosome_1:4787034-4788031	ipo323	hog1	OK	138.844	142.393	0.0364065	0.0737295	0.95415	0.99889	no
estExt_Genewise1.C_chr_13312	estExt_Genewise1.C_chr_13312	-	chromosome_1:4826142-4827214	ipo323	hog1	OK	68.1847	22.6154	-1.59214	-2.87676	0.02865	0.541369	no
estExt_Genewise1.C_chr_13365	estExt_Genewise1.C_chr_13365	-	chromosome_1:4928838-4930851	ipo323	hog1	OK	49.8041	34.55	-0.527579	-0.901431	0.4233	0.99889	no
estExt_Genewise1.C_chr_13400	estExt_Genewise1.C_chr_13400	-	chromosome_1:4977470-4979974	ipo323	hog1	OK	84.6337	64.2527	-0.397475	-0.633666	0.5562	0.99889	no
estExt_Genewise1.C_chr_13493	estExt_Genewise1.C_chr_13493	-	chromosome_1:5153296-5155228	ipo323	hog1	OK	14.4407	11.777	-0.294175	-0.458622	0.67785	0.99889	no
estExt_Genewise1.C_chr_13540	estExt_Genewise1.C_chr_13540	-	chromosome_1:5199330-5200069	ipo323	hog1	OK	39.7158	47.7244	0.265015	0.522149	0.7124	0.99889	no
estExt_Genewise1.C_chr_13553	estExt_Genewise1.C_chr_13553	-	chromosome_1:5249704-5250704	ipo323	hog1	OK	28.2036	20.0324	-0.49355	-0.846507	0.4983	0.99889	no
estExt_Genewise1.C_chr_13632	estExt_Genewise1.C_chr_13632	-	chromosome_1:5328643-5331217	ipo323	hog1	OK	112.576	108.505	-0.0531423	-0.108244	0.9343	0.99889	no
estExt_Genewise1.C_chr_13692	estExt_Genewise1.C_chr_13692	-	chromosome_1:5400742-5402632	ipo323	hog1	OK	52.4909	54.1176	0.0440311	0.0756174	0.9453	0.99889	no
estExt_Genewise1.C_chr_13696	estExt_Genewise1.C_chr_13696	-	chromosome_1:5403250-5404643	ipo323	hog1	OK	143.769	45.2313	-1.66836	-2.92992	0.0154	0.377002	no
estExt_Genewise1.C_chr_13797	estExt_Genewise1.C_chr_13797	-	chromosome_1:5534907-5536906	ipo323	hog1	OK	148.43	159.087	0.100033	0.154608	0.8858	0.99889	no
estExt_Genewise1.C_chr_13828	estExt_Genewise1.C_chr_13828	-	chromosome_1:5566869-5568630	ipo323	hog1	OK	44.8686	53.2812	0.247919	0.439976	0.6994	0.99889	no
estExt_Genewise1.C_chr_13886	estExt_Genewise1.C_chr_13886	-	chromosome_1:5636155-5637378	ipo323	hog1	OK	1229.63	1169.48	-0.0723525	-0.123099	0.9257	0.99889	no
estExt_Genewise1.C_chr_13888	estExt_Genewise1.C_chr_13888	-	chromosome_1:5638023-5639654	ipo323	hog1	OK	410.913	333.721	-0.30019	-0.450918	0.69085	0.99889	no
estExt_Genewise1.C_chr_13936	estExt_Genewise1.C_chr_13936	-	chromosome_1:5698873-5699768	ipo323	hog1	OK	112.709	149.548	0.408004	0.88787	0.53475	0.99889	no
estExt_Genewise1.C_chr_13975	estExt_Genewise1.C_chr_13975	-	chromosome_1:5747395-5749757	ipo323	hog1	OK	48.9531	48.3893	-0.016712	-0.0279835	0.97745	0.99889	no
estExt_Genewise1.C_chr_13998	estExt_Genewise1.C_chr_13998	-	chromosome_1:5803516-5804491	ipo323	hog1	OK	117.141	101.246	-0.210382	-0.427264	0.7419	0.99889	no
estExt_Genewise1.C_chr_14022	estExt_Genewise1.C_chr_14022	-	chromosome_1:5830688-5832772	ipo323	hog1	OK	74.2723	83.4993	0.16894	0.278908	0.80235	0.99889	no
estExt_Genewise1.C_chr_14037	estExt_Genewise1.C_chr_14037	-	chromosome_1:5857981-5859201	ipo323	hog1	OK	28.9247	39.2484	0.440334	0.775515	0.517	0.99889	no
estExt_Genewise1.C_chr_14041	estExt_Genewise1.C_chr_14041	-	chromosome_1:5864535-5867226	ipo323	hog1	OK	95.7984	29.9393	-1.67796	-2.71289	0.01625	0.390092	no
estExt_Genewise1.C_chr_14110	estExt_Genewise1.C_chr_14110	-	chromosome_1:5985332-5987452	ipo323	hog1	OK	50.2648	38.6168	-0.380322	-0.650834	0.55545	0.99889	no
estExt_Genewise1.C_chr_170015	estExt_Genewise1.C_chr_170015	-	chromosome_17:531123-532065	ipo323	hog1	OK	20.3992	16.0078	-0.349738	-0.593704	0.64485	0.99889	no
estExt_Genewise1.C_chr_20047	estExt_Genewise1.C_chr_20047	-	chromosome_2:83433-84546	ipo323	hog1	OK	51.1026	54.0461	0.0807957	0.148838	0.90085	0.99889	no
estExt_Genewise1.C_chr_20155	estExt_Genewise1.C_chr_20155	-	chromosome_2:305531-310014	ipo323	hog1	OK	52.3738	48.9818	-0.0965995	-0.143881	0.89015	0.99889	no
estExt_Genewise1.C_chr_20160	estExt_Genewise1.C_chr_20160	-	chromosome_2:310333-312233	ipo323	hog1	OK	142.754	131.746	-0.11577	-0.182969	0.8685	0.99889	no
estExt_Genewise1.C_chr_20177	estExt_Genewise1.C_chr_20177	-	chromosome_2:334178-335667	ipo323	hog1	OK	98.7205	76.448	-0.368871	-0.665412	0.56545	0.99889	no
estExt_Genewise1.C_chr_20286	estExt_Genewise1.C_chr_20286	-	chromosome_2:559606-561449	ipo323	hog1	OK	118.071	126.025	0.0940507	0.153811	0.89115	0.99889	no
estExt_Genewise1.C_chr_20306	estExt_Genewise1.C_chr_20306	-	chromosome_2:578297-580758	ipo323	hog1	OK	16.2319	16.1454	-0.00771441	-0.0123575	0.991	0.99889	no
estExt_Genewise1.C_chr_20309	estExt_Genewise1.C_chr_20309	-	chromosome_2:581383-583044	ipo323	hog1	OK	158.016	129.286	-0.289513	-0.489284	0.67595	0.99889	no
estExt_Genewise1.C_chr_20321	estExt_Genewise1.C_chr_20321	-	chromosome_2:589674-591132	ipo323	hog1	OK	78.6635	71.8279	-0.13115	-0.249543	0.84405	0.99889	no
estExt_Genewise1.C_chr_20348	estExt_Genewise1.C_chr_20348	-	chromosome_2:624721-627372	ipo323	hog1	OK	98.4292	91.1205	-0.11131	-0.173208	0.87365	0.99889	no
estExt_Genewise1.C_chr_20366	estExt_Genewise1.C_chr_20366	-	chromosome_2:661098-662114	ipo323	hog1	OK	62.6404	55.3762	-0.177826	-0.336004	0.78345	0.99889	no
estExt_Genewise1.C_chr_20404	estExt_Genewise1.C_chr_20404	-	chromosome_2:704231-706000	ipo323	hog1	OK	29.1369	34.5244	0.244771	0.421466	0.70945	0.99889	no
estExt_Genewise1.C_chr_20408	estExt_Genewise1.C_chr_20408	-	chromosome_2:713138-713859	ipo323	hog1	OK	216.922	215.495	-0.00952113	-0.0218101	0.9878	0.99889	no
[truncated: 63,599 more rows]

## Sheet: raw data flat format
gene_id	proteinID	ID	ipo323	hog1	myco5	myco56
e_gw1.1.10.1	32076	Zt32076	19.9367	22.5994	24.8024	25.9706
e_gw1.1.1025.1	31557	Zt31557	14.7461	16.1045	26.8117	13.2473
e_gw1.1.1028.1	34777	Zt34777	46.3776	33.7095	38.7487	38.4453
e_gw1.1.1049.1	31949	Zt31949	42.4504	83.8917	33.9571	87.3868
e_gw1.1.1058.1	32463	Zt32463	9.13843	11.0048	10.8088	8.90034
e_gw1.1.1086.1	33485	Zt33485	79.9254	77.4288	86.4105	76.6217
e_gw1.1.1093.1	32157	Zt32157	3.614	18.8563	1.80285	16.0191
e_gw1.1.1096.1	32500	Zt32500	187.52	11.5199	96.8	145.571
e_gw1.1.1097.1	33174	Zt33174	80.6864	91.7472	255.694	84.2171
e_gw1.1.1119.1	33116	Zt33116	47.8975	51.3423	69.0173	66.2391
e_gw1.1.1120.1	34023	Zt34023	59.7326	58.0248	56.3281	53.4693
e_gw1.1.1121.1	33464	Zt33464	66.4228	103.421	57.4918	85.3287
e_gw1.1.113.1	34254	Zt34254	44.8289	47.9085	52.4966	47.8388
e_gw1.1.1134.1	33587	Zt33587	33.1918	38.2464	48.0252	50.6914
e_gw1.1.1140.1	31899	Zt31899	84.8893	69.7737	70.9401	63.4291
e_gw1.1.1178.1	34232	Zt34232	2.40523	3.91109	3.60802	7.60076
e_gw1.1.1211.1	33192	Zt33192	81.4928	90.6877	60.5135	80.096
e_gw1.1.122.1	31719	Zt31719	25.3951	25.3292	32.2887	29.6186
e_gw1.1.1225.1	33694	Zt33694	29.4651	35.0859	111.015	26.9982
e_gw1.1.1226.1	33888	Zt33888	65.695	68.5628	41.9042	46.0277
e_gw1.1.1261.1	34531	Zt34531	22.732	21.5361	25.4241	24.1734
e_gw1.1.1304.1	32211	Zt32211	6.70323	2.45591	0	0
e_gw1.1.1305.1	32270	Zt32270	29.9247	26.2783	37.4163	20.1686
e_gw1.1.1308.1	34756	Zt34756	120.58	107.811	141.931	109.458
e_gw1.1.1312.1	32734	Zt32734	26.002	22.488	34.3812	24.2158
e_gw1.1.1373.1	34033	Zt34033	32.4169	31.7999	28.4222	28.437
e_gw1.1.1375.1	32980	Zt32980	48.3935	63.2614	45.3124	41.478
e_gw1.1.138.1	33711	Zt33711	10.1556	9.09312	22.2077	9.74486
e_gw1.1.1381.1	32730	Zt32730	65.5471	52.2768	45.8232	38.1399
e_gw1.1.1382.1	32102	Zt32102	13.1404	10.9455	11.8218	17.0905
e_gw1.1.1385.1	35196	Zt35196	114.472	91.5832	106.344	66.6945
e_gw1.1.1397.1	32234	Zt32234	17.3837	14.5858	262.078	18.3295
e_gw1.1.1429.1	35104	Zt35104	6.46831	7.55835	6.64155	7.49444
e_gw1.1.1441.1	35346	Zt35346	4.61215	7.09682	39.3104	3.20712
e_gw1.1.1443.1	33370	Zt33370	21.873	28.6712	23.7098	117.048
e_gw1.1.1445.1	33741	Zt33741	52.5302	36.4106	25.0914	38.4921
e_gw1.1.1447.1	31579	Zt31579	99.0367	80.9433	71.6381	77.8405
e_gw1.1.1453.1	35093	Zt35093	27.724	25.7092	23.9087	28.6376
e_gw1.1.1454.1	33027	Zt33027	10.0984	6.8133	13.3734	18.9045
e_gw1.1.1477.1	34317	Zt34317	21.8539	38.5088	17.4279	16.9407
e_gw1.1.1480.1	35147	Zt35147	55.9303	59.3326	40.9757	49.5053
e_gw1.1.1482.1	35031	Zt35031	50.6282	82.2454	60.638	50.5617
e_gw1.1.1487.1	32167	Zt32167	5.59303	12.0191	9.95123	10.0599
e_gw1.1.1493.1	32378	Zt32378	70.7914	81.33	49.5436	62.7599
e_gw1.1.1510.1	35120	Zt35120	59.3618	42.7021	66.1013	31.8284
e_gw1.1.153.1	32322	Zt32322	55.5041	63.8401	78.9409	56.5702
e_gw1.1.1538.1	34084	Zt34084	171.332	204.783	166.837	160.122
e_gw1.1.1561.1	33813	Zt33813	15.3439	19.197	14.5368	20.3478
e_gw1.1.1566.1	34239	Zt34239	36.5884	39.0191	54.1454	32.7371
e_gw1.1.1568.1	33930	Zt33930	4.42684	6.76967	2.91708	12.3268
e_gw1.1.1571.1	34180	Zt34180	25.3805	21.1552	141.64	19.9577
e_gw1.1.1582.1	35012	Zt35012	125	171.096	78.4774	165.084
e_gw1.1.1616.1	33778	Zt33778	198.189	236.89	235.874	208.389
e_gw1.1.1654.1	34525	Zt34525	7.86732	10.9908	18.2328	21.2283
e_gw1.1.1663.1	31461	Zt31461	100.919	137.926	124.478	118.272
e_gw1.1.168.1	33593	Zt33593	31.2346	30.1162	38.4629	30.7226
e_gw1.1.1683.1	34437	Zt34437	832.801	650.589	679.364	751.6
e_gw1.1.1698.1	34938	Zt34938	113.22	94.9983	85.0462	121.047
e_gw1.1.17.1	34487	Zt34487	4.14296	5.52667	3.65386	11.0491
e_gw1.1.1703.1	32659	Zt32659	142.211	242.355	87.3639	154.548
e_gw1.1.1721.1	31968	Zt31968	2974.11	2900.83	1931.74	2532.04
e_gw1.1.1729.1	33005	Zt33005	195.916	176.145	160.607	209.649
e_gw1.1.1742.1	33479	Zt33479	63.5451	282.974	49.1993	206.565
e_gw1.1.1744.1	32685	Zt32685	141.156	141.904	188.434	96.6525
e_gw1.1.1748.1	34130	Zt34130	0.599982	1.29907	5.89344	1.19888
e_gw1.1.1754.1	32304	Zt32304	218.677	247.508	254.213	223.628
e_gw1.1.1775.1	32913	Zt32913	131.498	207.48	137.484	121.187
e_gw1.1.1795.1	31813	Zt31813	333.474	356.466	242.425	265.981
e_gw1.1.1804.1	33605	Zt33605	106.883	105.094	83.7365	29.3333
e_gw1.1.1811.1	33514	Zt33514	284.446	81.7639	389.167	410.919
e_gw1.1.1834.1	33619	Zt33619	32.4488	57.8405	29.6537	75.07
e_gw1.1.1836.1	31653	Zt31653	87.7944	49.1181	80.2394	78.1754
e_gw1.1.1841.1	33375	Zt33375	129.868	148.497	135.502	80.0063
e_gw1.1.1843.1	35259	Zt35259	0	12.8106	18.3748	0
e_gw1.1.1850.1	34783	Zt34783	0	0	0	0
e_gw1.1.1851.1	33657	Zt33657	36.8115	42.7231	27.8947	43.6582
e_gw1.1.1857.1	32133	Zt32133	1.2869	2.29792	1.94073	2.72945
e_gw1.1.186.1	31749	Zt31749	19.2861	18.4732	123.292	18.0335
e_gw1.1.1887.1	34426	Zt34426	3.07816	3.83655	6.72533	4.30607
e_gw1.1.1892.1	32213	Zt32213	19.8608	15.6241	112.616	19.2121
e_gw1.1.1901.1	35226	Zt35226	64.4433	57.4489	50.245	53.7796
e_gw1.1.1954.1	32716	Zt32716	23.6275	23.7493	22.6368	23.3499
e_gw1.1.1958.1	32494	Zt32494	34.3892	36.4259	43.3517	31.3418
e_gw1.1.1971.1	32217	Zt32217	48.69	40.8201	44.6033	46.4367
e_gw1.1.1972.1	33362	Zt33362	27.1258	24.1224	57.1259	25.9239
e_gw1.1.1979.1	32502	Zt32502	42.1389	33.6472	68.7021	31.692
e_gw1.1.1987.1	34542	Zt34542	45.1771	36.7348	68.5159	37.6197
e_gw1.1.1997.1	34213	Zt34213	24.792	24.6872	26.2372	23.3825
e_gw1.1.2015.1	32359	Zt32359	36.2879	29.6345	79.2239	38.8834
e_gw1.1.2026.1	31572	Zt31572	57.5225	40.3817	51.4014	41.2626
e_gw1.1.2056.1	34265	Zt34265	28.2603	25.0309	27.7258	27.0002
e_gw1.1.2059.1	33662	Zt33662	66.6285	74.5015	54.0581	67.6971
e_gw1.1.2070.1	32555	Zt32555	2.03341	1.75665	2.85652	3.53985
e_gw1.1.2074.1	33864	Zt33864	138.899	140.506	258.656	136.386
e_gw1.1.208.1	35159	Zt35159	49.344	42.9006	24.7785	39.3892
e_gw1.1.2091.1	32527	Zt32527	38.0817	31.378	36.4205	33.4725
e_gw1.1.2115.1	31528	Zt31528	19.0328	27.5088	31.1208	28.9623
e_gw1.1.217.1	34912	Zt34912	3.65856	3.97297	2.82053	3.16338
e_gw1.1.2186.1	31277	Zt31277	27.0204	20.5507	22.569	16.4048
e_gw1.1.2191.1	31554	Zt31554	0.67785	1.93309	17.037	3.35777
e_gw1.1.22.1	33699	Zt33699	14.0997	17.9139	16.2917	24.8722
e_gw1.1.2227.1	33019	Zt33019	161.869	162.284	153.671	187.209
e_gw1.1.2229.1	31414	Zt31414	25.6766	22.6704	18.9923	23.7987
e_gw1.1.2234.1	31283	Zt31283	42.8756	36.9043	46.7477	58.166
e_gw1.1.2235.1	32808	Zt32808	7.80974	9.53765	5.97231	10.1124
e_gw1.1.227.1	34521	Zt34521	50.2986	43.8392	79.6389	37.0625
e_gw1.1.2275.1	35160	Zt35160	13.7598	26.7736	16.4381	24.6945
e_gw1.1.228.1	32817	Zt32817	27.4593	19.4393	31.3913	21.4911
e_gw1.1.2296.1	33779	Zt33779	47.9567	49.191	47.0112	53.9926
e_gw1.1.2306.1	34433	Zt34433	20.7243	24.3477	21.2207	25.1218
e_gw1.1.2319.1	34921	Zt34921	148.828	119.172	72.662	94.4546
e_gw1.1.2320.1	34630	Zt34630	22.1282	27.5023	24.011	25.1374
e_gw1.1.2329.1	32432	Zt32432	4.23289	5.49372	4.6698	6.96247
e_gw1.1.2331.1	34632	Zt34632	14.1594	11.3442	10.8431	12.1317
e_gw1.1.2350.1	33533	Zt33533	18.1773	23.2843	16.9392	28.4981
e_gw1.1.2370.1	33626	Zt33626	4.43154	3.29545	3.84796	5.32626
e_gw1.1.2407.1	34052	Zt34052	4.18501	4.76283	5.79523	24.4416
e_gw1.1.241.1	35166	Zt35166	37.3691	37.3143	36.2967	38.1972
e_gw1.1.2440.1	33425	Zt33425	51.9496	44.4306	57.8696	50.3071
e_gw1.1.2441.1	32046	Zt32046	24.8076	37.8766	12.1514	43.8416
e_gw1.1.2467.1	32625	Zt32625	97.2214	62.6193	73.5606	98.3193
e_gw1.1.2469.1	33142	Zt33142	45.4944	35.5723	6.35396	11.6172
e_gw1.1.2484.1	34547	Zt34547	91.4895	82.3576	213.023	82.1664
e_gw1.1.2500.1	32909	Zt32909	2.44699	2.35319	5.39661	1.47643
e_gw1.1.2514.1	31519	Zt31519	4.39473	3.55294	3.76988	2.51657
e_gw1.1.2517.1	32616	Zt32616	8.67989	13.1398	9.57338	22.4619
e_gw1.1.252.1	34788	Zt34788	48.986	55.6071	37.5948	40.7638
e_gw1.1.2520.1	34736	Zt34736	20.6281	27.1775	24.0567	136.56
e_gw1.1.2522.1	31803	Zt31803	83.4489	81.7189	60.5653	62.3737
e_gw1.1.2537.1	33525	Zt33525	6.14088	12.1283	7.73838	7.1745
e_gw1.1.2550.1	35119	Zt35119	30.0755	21.8201	29.3448	18.6944
e_gw1.1.2557.1	34941	Zt34941	10.0997	10.0572	9.81258	8.56624
e_gw1.1.2564.1	31393	Zt31393	33.2649	34.0371	26.2516	39.8274
e_gw1.1.257.1	32503	Zt32503	52.928	83.2155	59.9886	106.882
e_gw1.1.2585.1	31366	Zt31366	8.20446	11.4072	1.3919	5.0046
e_gw1.1.2587.1	35026	Zt35026	4.42265	6.09949	4.11896	4.77295
e_gw1.1.2588.1	35181	Zt35181	0.713656	0.945536	1.01189	19.3007
e_gw1.1.2628.1	32367	Zt32367	65.7676	53.5318	66.5151	51.2706
e_gw1.1.2665.1	33111	Zt33111	17.192	18.0532	22.653	18.7569
e_gw1.1.2691.1	31582	Zt31582	21.96	22.5464	40.6423	23.9913
e_gw1.1.2706.1	31341	Zt31341	24.9498	18.4055	16.9509	17.9573
e_gw1.1.2716.1	34014	Zt34014	1.35332	2.37104	0.94931	2.19576
e_gw1.1.2724.1	31323	Zt31323	28.7298	37.0227	44.3236	37.3125
e_gw1.1.2732.1	35079	Zt35079	73.6684	92.4296	55.3255	107.654
e_gw1.1.2750.1	33498	Zt33498	10.2232	12.9103	5.22346	17.4896
e_gw1.1.2763.1	35107	Zt35107	2.5571	3.5329	2.06495	4.2292
e_gw1.1.2768.1	34825	Zt34825	46.7563	42.6567	25.0799	41.2795
e_gw1.1.2791.1	33211	Zt33211	45.9483	50.8503	48.5839	49.113
e_gw1.1.2823.1	31720	Zt31720	59.1739	60.5781	30.3102	58.0766
e_gw1.1.2849.1	34157	Zt34157	12.6385	18.2174	16.9073	16.0596
e_gw1.1.2854.1	33894	Zt33894	46.1358	35.8291	58.0435	41.5975
e_gw1.1.2867.1	31509	Zt31509	50.6201	43.7494	50.1283	43.4438
e_gw1.1.2872.1	34965	Zt34965	194.819	207.216	213.68	163.813
e_gw1.1.2899.1	34808	Zt34808	31.8361	38.636	13.0131	33.5741
e_gw1.1.2916.1	34626	Zt34626	43.1141	42.049	43.3152	48.9632
e_gw1.1.2932.1	32139	Zt32139	42.2831	40.3764	53.7356	52.9387
e_gw1.1.2934.1	33131	Zt33131	41.4047	27.7388	9.62964	42.3953
e_gw1.1.294.1	31345	Zt31345	62.0294	71.0811	53.9812	60.8789
e_gw1.1.2944.1	35062	Zt35062	0.806263	1.00908	4.6581	2.80182
e_gw1.1.2956.1	31641	Zt31641	40.7675	46.7314	79.2413	46.7747
e_gw1.1.2968.1	33113	Zt33113	25.7808	25.7129	18.6395	28.274
e_gw1.1.2980.1	31520	Zt31520	30.3128	38.2044	26.0137	56.5273
e_gw1.1.2996.1	34453	Zt34453	103.138	44.7001	6.11321	214.051
e_gw1.1.2999.1	34335	Zt34335	99.7417	58.3213	110.883	90.6507
e_gw1.1.3000.1	34306	Zt34306	1.96372	2.8053	2.99538	1.79819
e_gw1.1.3002.1	34966	Zt34966	91.9584	102.384	105.457	118.554
e_gw1.1.3006.1	33363	Zt33363	16.8535	34.6971	24.0463	23.4499
e_gw1.1.3012.1	33257	Zt33257	45.0016	45.3009	74.916	38.7627
e_gw1.1.3024.1	33604	Zt33604	0.470567	1.51567	1.03493	2.1037
e_gw1.1.3046.1	32274	Zt32274	1.74454	2.28418	3.04332	8.50796
e_gw1.1.3054.1	34332	Zt34332	363.795	63.7363	97.618	199.961
e_gw1.1.3064.1	31826	Zt31826	131.148	125.459	141.469	96.2846
e_gw1.1.3067.1	33473	Zt33473	35.5087	32.0287	39.8594	54.5676
e_gw1.1.3078.1	32207	Zt32207	19.1131	19.3475	18.9557	25.5477
e_gw1.1.308.1	34379	Zt34379	22.3356	14.1072	21.5861	15.5193
e_gw1.1.3096.1	33309	Zt33309	4.08259	10.6587	3.16871	12.8845
e_gw1.1.3099.1	31918	Zt31918	12.7567	17.2585	17.6911	18.7585
e_gw1.1.3103.1	34236	Zt34236	23.5325	24.9162	26.2954	23.3538
e_gw1.1.3105.1	34505	Zt34505	16.6776	22.2549	18.2135	24.9596
e_gw1.1.3106.1	32934	Zt32934	30.0334	22.7887	19.8841	35.9711
e_gw1.1.3117.1	31911	Zt31911	21.4524	21.8134	11.9947	20.9587
e_gw1.1.3149.1	32337	Zt32337	49.7057	38.1397	23.145	24.992
e_gw1.1.3185.1	31514	Zt31514	69.9001	29.8994	92.3219	73.5214
e_gw1.1.3187.1	35040	Zt35040	48.9309	43.6244	46.6043	43.11
e_gw1.1.3204.1	32807	Zt32807	20.7575	43.4214	16.9602	19.2686
e_gw1.1.3206.1	32965	Zt32965	11.5924	11.285	57.9097	11.6698
e_gw1.1.3225.1	31350	Zt31350	10.2454	28.8158	18.5058	60.5948
e_gw1.1.3275.1	32521	Zt32521	19.5309	24.265	25.6202	20.5656
e_gw1.1.3285.1	34686	Zt34686	75.5397	82.3049	109.99	73.3647
e_gw1.1.3295.1	34411	Zt34411	152.527	134.756	117.9	117.219
e_gw1.1.3301.1	33390	Zt33390	119.201	94.6015	113.409	107.233
e_gw1.1.3324.1	31931	Zt31931	9.72055	10.7016	6.31871	93.9131
e_gw1.1.3329.1	33455	Zt33455	57.0186	49.0421	47.2152	54.8588
e_gw1.1.3330.1	32282	Zt32282	139.845	63.8692	156.426	136.76
e_gw1.1.3335.1	33591	Zt33591	9.38753	8.3558	3.58484	17.3068
e_gw1.1.3337.1	34603	Zt34603	39.3968	27.8891	40.9481	38.5218
e_gw1.1.3344.1	33608	Zt33608	54.0643	59.1172	87.315	36.246
e_gw1.1.3362.1	31703	Zt31703	150.965	106.853	149.995	125.722
e_gw1.1.3363.1	34998	Zt34998	42.6997	38.9735	56.6085	56.5291
e_gw1.1.3378.1	33861	Zt33861	2.19813	4.57302	4.61816	3.37282
e_gw1.1.3396.1	33834	Zt33834	21.8105	26.7958	25.3401	31.2774
e_gw1.1.3397.1	33635	Zt33635	125.858	86.2774	96.0109	103.525
e_gw1.1.3405.1	33747	Zt33747	9.13713	12.9167	5.39291	6.64054
e_gw1.1.3410.1	35016	Zt35016	12.5638	14.4127	8.5788	12.9078
e_gw1.1.3427.1	33929	Zt33929	88.5361	52.3437	49.7836	83.7874
e_gw1.1.3435.1	31624	Zt31624	60.3252	64.7134	70.5723	64.0722
e_gw1.1.3448.1	34926	Zt34926	58.9875	72.9343	69.4809	77.8241
e_gw1.1.3487.1	33451	Zt33451	49.003	45.0813	45.1973	40.5798
e_gw1.1.3491.1	31902	Zt31902	5.79483	7.69758	7.05938	12.3302
e_gw1.1.3508.1	33235	Zt33235	53.7085	40.0257	20.8362	62.1997
e_gw1.1.3510.1	31712	Zt31712	24.8644	24.5395	16.7218	22.5457
e_gw1.1.352.1	33196	Zt33196	40.2042	39.5114	35.7213	48.7719
e_gw1.1.3528.1	31648	Zt31648	121.482	128.885	65.4409	105.92
e_gw1.1.3536.1	32491	Zt32491	4.17086	7.19655	3.6551	5.81872
e_gw1.1.3544.1	33832	Zt33832	100.074	70.2095	56.9718	50.08
e_gw1.1.3558.1	35060	Zt35060	139.931	308.041	94.6421	275.581
e_gw1.1.3569.1	34886	Zt34886	64.156	27.0694	44.7895	59.3829
e_gw1.1.3604.1	33249	Zt33249	14.7833	9.22664	6.51375	10.8068
e_gw1.1.3635.1	33631	Zt33631	128.903	116.678	262.575	109.883
e_gw1.1.3643.1	34722	Zt34722	4.4934	2.41489	3.70231	2.7922
e_gw1.1.3650.1	32504	Zt32504	59.6148	93.9291	84.9194	63.1016
e_gw1.1.3663.1	31926	Zt31926	452.854	259.544	286.362	300.182
e_gw1.1.3671.1	34830	Zt34830	34.4439	49.1739	33.4693	33.6533
e_gw1.1.3677.1	34196	Zt34196	4.94192	18.1615	2.71294	14.7475
e_gw1.1.3685.1	34434	Zt34434	3.08805	1.72371	1.12933	3.41502
e_gw1.1.3687.1	33493	Zt33493	1.16567	3.75978	0	3.76729
e_gw1.1.370.1	33002	Zt33002	17.8349	21.5859	18.8343	20.2137
e_gw1.1.371.1	33628	Zt33628	19.8509	9.92333	24.6734	21.3245
e_gw1.1.3716.1	32483	Zt32483	110.019	87.6923	76.465	80.9993
e_gw1.1.3743.1	32848	Zt32848	89.465	79.582	74.5775	85.7784
e_gw1.1.3745.1	35039	Zt35039	76.2094	77.7521	65.5388	60.8282
e_gw1.1.3752.1	34473	Zt34473	7.46239	5.39344	10.3506	10.1764
e_gw1.1.3762.1	31431	Zt31431	121	114.661	106.311	101.55
e_gw1.1.380.1	31681	Zt31681	3.25528	8.70885	3.70215	21.5774
e_gw1.1.3808.1	32785	Zt32785	176.395	37.6732	252.763	210.404
e_gw1.1.384.1	32466	Zt32466	64.2883	28.3758	48.4944	39.3415
e_gw1.1.3842.1	33739	Zt33739	239.674	215.307	162.498	188.439
e_gw1.1.3852.1	31411	Zt31411	82.3468	68.8431	80.0322	65.9394
e_gw1.1.3856.1	33900	Zt33900	24.0932	33.8374	128.262	22.0315
e_gw1.1.3874.1	33299	Zt33299	305.115	397.052	162.498	271.468
e_gw1.1.3882.1	31674	Zt31674	53.8478	20.8824	13.5502	44.8035
e_gw1.1.3894.1	35100	Zt35100	130.099	131.298	115.278	108.277
e_gw1.1.3928.1	33442	Zt33442	41.7818	25.3557	30.0646	40.603
e_gw1.1.3930.1	33552	Zt33552	34.6371	31.4545	19.9294	11.9489
e_gw1.1.3935.1	32106	Zt32106	103.563	103.781	79.686	94.548
e_gw1.1.3942.1	35055	Zt35055	5.41204	3.14545	11.7232	0
e_gw1.1.3949.1	34109	Zt34109	27.5099	22.7431	35.1424	15.074
e_gw1.1.3953.1	32232	Zt32232	3.16752	0	0	0
e_gw1.1.3954.1	31905	Zt31905	562.068	525.569	603.967	432.894
e_gw1.1.3955.1	31474	Zt31474	41.1777	25.523	0	19.2015
e_gw1.1.3957.1	33213	Zt33213	555.296	676.436	620.053	609.864
e_gw1.1.3959.1	34200	Zt34200	237.905	344.499	233.49	211.832
e_gw1.1.3984.1	35238	Zt35238	0	0	0	0
e_gw1.1.3989.1	33636	Zt33636	178.489	274.116	201.614	191.72
e_gw1.1.402.1	33312	Zt33312	37.4113	40.0265	135.658	34.4802
e_gw1.1.4020.1	33784	Zt33784	2.14751	3.06455	2.24961	2.55449
e_gw1.1.4034.1	33139	Zt33139	392.616	658.216	440.955	696.432
e_gw1.1.4057.1	32960	Zt32960	22.1089	36.4851	9.91195	31.9496
e_gw1.1.4064.1	35311	Zt35311	7.33786	19.9148	8.40786	11.0636
e_gw1.1.4068.1	32094	Zt32094	75.5652	102.36	66.3033	90.6797
e_gw1.1.4078.1	32957	Zt32957	52.8437	51.9252	40.3668	75.018
e_gw1.1.4080.1	34913	Zt34913	50.9105	53.2864	31.4304	61.2381
e_gw1.1.4083.1	33550	Zt33550	31.2	30.6172	36.7698	31.8746
e_gw1.1.4097.1	34363	Zt34363	33.1729	34.2272	38.8362	32.7318
e_gw1.1.4112.1	33800	Zt33800	33.5172	34.4101	39.0653	30.6731
e_gw1.1.4130.1	31787	Zt31787	4.37742	8.82205	7.66408	21.7302
e_gw1.1.4131.1	32708	Zt32708	8.43241	9.32265	15.8872	13.6234
e_gw1.1.4133.1	32651	Zt32651	180.095	163.5	173.78	146.346
e_gw1.1.4163.1	34129	Zt34129	0	0	0	0
e_gw1.1.4164.1	33976	Zt33976	22.8863	63.7795	23.2794	98.325
e_gw1.1.418.1	33884	Zt33884	0.791275	0.917259	1.41811	0.784247
e_gw1.1.4185.1	34048	Zt34048	37.03	67.2255	85.4312	39.9899
e_gw1.1.4212.1	35216	Zt35216	226.69	308.781	155.254	244.06
e_gw1.1.4218.1	34068	Zt34068	19.9393	10.4263	6.0986	11.5048
e_gw1.1.4238.1	33562	Zt33562	30.5991	37.2401	37.9799	35.3671
e_gw1.1.4254.1	31676	Zt31676	12.8985	21.9227	6.18518	10.0872
e_gw1.1.4255.1	33513	Zt33513	25.7131	66.1491	41.0309	45.5982
e_gw1.1.4260.1	31400	Zt31400	1562.08	1398.89	1078.89	1289.78
e_gw1.1.436.1	34973	Zt34973	39.3233	38.0603	34.295	35.1119
e_gw1.1.444.1	35076	Zt35076	114.723	88.5496	178.465	125.156
e_gw1.1.483.1	32474	Zt32474	10.6718	9.12046	7.78342	7.42876
e_gw1.1.486.1	31898	Zt31898	107.308	110.933	87.0093	91.9416
e_gw1.1.487.1	34461	Zt34461	7.96968	7.14362	17.6906	5.97513
e_gw1.1.49.1	35302	Zt35302	52.7608	30.3487	66.4053	67.7999
e_gw1.1.492.1	34982	Zt34982	24.0109	13.0538	2.49866	14.0071
e_gw1.1.494.1	34954	Zt34954	2.57164	1.62284	1.30902	2.74486
e_gw1.1.497.1	33646	Zt33646	23.8999	16.9062	23.2436	21.0897
e_gw1.1.502.1	34911	Zt34911	38.7228	67.0944	36.2035	56.5935
e_gw1.1.525.1	34715	Zt34715	12.4575	10.2779	31.0707	15.0174
e_gw1.1.529.1	32893	Zt32893	1.99182	3.61003	1.28187	7.81212
e_gw1.1.537.1	32778	Zt32778	25.7658	43.3782	30.7853	19.9045
e_gw1.1.540.1	32867	Zt32867	18.0874	7.48673	23.2583	14.1172
e_gw1.1.547.1	34594	Zt34594	98.4876	104.712	74.2177	87.2938
e_gw1.1.549.1	31615	Zt31615	73.3748	65.1294	51.8133	85.5099
e_gw1.1.562.1	31282	Zt31282	6.38462	13.5216	2.53048	15.029
e_gw1.1.568.1	34668	Zt34668	63.0739	52.0778	56.483	72.4515
e_gw1.1.584.1	32667	Zt32667	57.768	45.4319	84.8933	41.5105
e_gw1.1.586.1	33206	Zt33206	71.8688	66.9321	66.5229	57.6285
e_gw1.1.607.1	32012	Zt32012	42.0083	23.0084	100.015	20.7192
e_gw1.1.613.1	32115	Zt32115	1.47422	1.61251	1.40912	1.55851
e_gw1.1.618.1	35091	Zt35091	41.1288	31.1795	33.3367	32.9881
e_gw1.1.628.1	32600	Zt32600	23.1943	15.0673	6.85778	8.80398
e_gw1.1.632.1	31539	Zt31539	0.35407	2.0216	1.30112	0.93611
e_gw1.1.651.1	34026	Zt34026	88.6234	79.2204	26.7787	64.6997
e_gw1.1.657.1	32226	Zt32226	22.8859	20.9401	25.9174	30.4149
e_gw1.1.667.1	32609	Zt32609	29.2149	40.6254	8.27288	37.368
e_gw1.1.671.1	34247	Zt34247	45.1463	34.7071	25.1985	54.8008
e_gw1.1.674.1	31987	Zt31987	136.432	113.813	125.104	132.217
e_gw1.1.694.1	33410	Zt33410	38.4213	36.1866	42.0387	33.1837
e_gw1.1.709.1	31466	Zt31466	29.0614	24.8056	19.7272	26.8901
e_gw1.1.726.1	33998	Zt33998	47.2283	37.2984	46.8605	47.4394
e_gw1.1.752.1	35188	Zt35188	5.61299	5.21379	5.13847	3.88416
e_gw1.1.763.1	35337	Zt35337	19.189	18.9883	20.1164	31.6301
e_gw1.1.783.1	33882	Zt33882	17.4369	16.5913	15.7063	24.1785
e_gw1.1.794.1	32193	Zt32193	23.3084	21.7081	25.0542	23.5705
e_gw1.1.81.1	32789	Zt32789	66.3777	56.1481	53.5906	51.1179
e_gw1.1.828.1	33422	Zt33422	43.2996	53.4024	62.6017	46.0977
e_gw1.1.843.1	32587	Zt32587	94.2925	88.5969	102.414	80.2254
e_gw1.1.875.1	33386	Zt33386	8.44382	9.31951	30.9085	16.9648
e_gw1.1.891.1	32802	Zt32802	23.6819	31.7132	19.1503	16.7612
e_gw1.1.905.1	31715	Zt31715	107.266	85.9971	207.419	86.2811
e_gw1.1.927.1	34175	Zt34175	6.58326	7.73176	7.25317	7.11058
e_gw1.1.932.1	33394	Zt33394	18.2876	23.7308	25.2669	24.9184
e_gw1.1.937.1	32540	Zt32540	16.5367	20.6595	8.54348	11.7863
e_gw1.1.945.1	32208	Zt32208	10.866	11.9206	18.2549	15.2437
e_gw1.1.97.1	33011	Zt33011	44.5506	41.4728	41.5708	43.7021
e_gw1.1.977.1	31477	Zt31477	70.7044	67.6581	42.2744	61.7679
e_gw1.1.98.1	33937	Zt33937	58.4028	70.2202	71.042	63.7472
e_gw1.10.1003.1	48390	Zt48390	107.924	101.831	100.178	96.2137
e_gw1.10.1015.1	49178	Zt49178	12.0787	45.1403	12.353	36.5018
e_gw1.10.1031.1	49175	Zt49175	4.83994	8.76256	10.5259	7.2699
e_gw1.10.124.1	48347	Zt48347	7.64389	11.9532	20.5535	12.6625
e_gw1.10.149.1	48855	Zt48855	8.86847	6.53477	6.34163	6.37478
e_gw1.10.150.1	49256	Zt49256	28.2339	27.3242	72.9031	22.9411
e_gw1.10.166.1	48576	Zt48576	15.1353	18.2985	4.98611	27.0792
e_gw1.10.170.1	48882	Zt48882	175.661	430.728	140.315	209.478
e_gw1.10.174.1	49251	Zt49251	126.068	196.127	95.7182	114.55
e_gw1.10.188.1	49166	Zt49166	34.4396	31.7318	21.1501	24.8795
e_gw1.10.197.1	48833	Zt48833	42.1989	42.8544	37.2943	44.7691
e_gw1.10.210.1	48965	Zt48965	6.17672	6.07161	3.85449	4.04396
e_gw1.10.211.1	48880	Zt48880	41.406	39.3141	35.2471	40.2188
e_gw1.10.239.1	49129	Zt49129	14.877	25.0764	14.7448	19.3381
e_gw1.10.261.1	48514	Zt48514	30.0795	31.5608	22.6064	37.1472
e_gw1.10.268.1	48601	Zt48601	437.865	370.553	75.3164	121.091
e_gw1.10.269.1	48453	Zt48453	51.0278	41.3229	38.7623	23.6492
e_gw1.10.28.1	49054	Zt49054	19.4741	17.6721	18.3593	21.2518
e_gw1.10.288.1	48517	Zt48517	13.1221	5.85775	26.7774	9.31885
e_gw1.10.298.1	48904	Zt48904	25.7978	21.4656	49.9918	32.0774
e_gw1.10.308.1	48604	Zt48604	22.0258	24.8499	27.9047	19.8834
e_gw1.10.318.1	48668	Zt48668	8.88252	13.9673	14.0829	41.6097
e_gw1.10.32.1	48403	Zt48403	20.6499	18.0761	73.5058	16.6232
e_gw1.10.322.1	48997	Zt48997	18.2289	14.6227	14.0898	20.1484
e_gw1.10.333.1	48355	Zt48355	29.7034	20.3985	23.2624	34.7128
e_gw1.10.354.1	48694	Zt48694	152.172	118.511	105.448	167.206
e_gw1.10.355.1	48345	Zt48345	188.659	96.2532	410.827	206.418
e_gw1.10.366.1	48269	Zt48269	82.7794	86.2892	65.5004	51.4262
e_gw1.10.379.1	48819	Zt48819	6.40138	4.26438	3.15655	3.50781
e_gw1.10.39.1	48999	Zt48999	53.3074	51.4659	62.0542	53.1702
e_gw1.10.412.1	48353	Zt48353	8.64368	5.33808	4.54031	9.36148
e_gw1.10.429.1	48799	Zt48799	21.8875	25.079	21.7605	19.852
e_gw1.10.467.1	49181	Zt49181	35.0491	38.4077	36.0759	41.2933
e_gw1.10.480.1	48791	Zt48791	2.91756	3.26635	7.31196	13.5279
e_gw1.10.49.1	48706	Zt48706	43.2635	12.1106	53.7032	36.3314
e_gw1.10.493.1	48794	Zt48794	37.2151	33.3234	51.8604	47.9681
e_gw1.10.497.1	48516	Zt48516	69.2581	88.2302	58.2672	81.6909
e_gw1.10.505.1	48728	Zt48728	76.6952	65.6335	72.2449	68.6122
e_gw1.10.514.1	48531	Zt48531	30.1127	29.2363	26.1976	25.8873
e_gw1.10.520.1	48377	Zt48377	8.28562	7.76071	8.10061	10.0821
e_gw1.10.523.1	48745	Zt48745	48.148	38.0476	38.2755	28.868
e_gw1.10.534.1	48810	Zt48810	66.1074	64.1564	52.3724	62.6633
e_gw1.10.538.1	48895	Zt48895	41.2374	29.6423	25.1498	36.6119
e_gw1.10.539.1	48515	Zt48515	27.3045	18.5995	35.919	32.3259
e_gw1.10.557.1	48316	Zt48316	55.1389	34.1234	57.9907	40.8713
e_gw1.10.563.1	48841	Zt48841	8.69368	4.46101	6.81281	7.96981
e_gw1.10.571.1	49038	Zt49038	29.7216	26.8385	21.2715	22.2753
e_gw1.10.580.1	48437	Zt48437	17.1422	16.82	15.0965	15.9712
e_gw1.10.586.1	48631	Zt48631	30.0833	70.3842	5.40712	67.2369
e_gw1.10.6.1	48386	Zt48386	108.027	105.935	110.919	88.5492
e_gw1.10.610.1	48593	Zt48593	73.1239	112.799	65.3525	93.3381
e_gw1.10.611.1	48801	Zt48801	44.1791	33.6658	33.22	30.6515
e_gw1.10.616.1	48763	Zt48763	24.718	20.0561	17.8813	22.8083
e_gw1.10.623.1	48936	Zt48936	43.6385	55.0813	53.364	35.8205
e_gw1.10.625.1	48935	Zt48935	17.1257	21.6789	30.5138	21.8213
e_gw1.10.63.1	48508	Zt48508	61.8655	59.4623	76.8225	74.4997
e_gw1.10.631.1	48419	Zt48419	30.8915	24.6394	29.935	23.9927
e_gw1.10.640.1	48687	Zt48687	2.44699	4.17502	3.51953	1.79281
e_gw1.10.645.1	48331	Zt48331	13.1138	52.0439	3.34611	13.8589
e_gw1.10.667.1	48873	Zt48873	16.8061	16.55	24.583	19.4374
e_gw1.10.705.1	48553	Zt48553	8.91935	2.72881	1.54486	15.4147
e_gw1.10.707.1	49090	Zt49090	5.72492	8.25489	6.31147	4.63333
e_gw1.10.71.1	48420	Zt48420	45.9766	48.0895	86.4171	46.3774
e_gw1.10.711.1	48782	Zt48782	20.5974	10.4215	29.9134	16.5044
e_gw1.10.713.1	48921	Zt48921	19.4199	24.0122	15.808	18.2564
e_gw1.10.734.1	48590	Zt48590	46.85	57.5357	54.5466	38.5471
e_gw1.10.74.1	48846	Zt48846	2.06202	2.73011	4.38826	8.75492
e_gw1.10.751.1	49226	Zt49226	41.3773	48.8592	45.957	68.7567
e_gw1.10.754.1	49121	Zt49121	70.0838	42.6018	55.6904	52.511
e_gw1.10.755.1	49158	Zt49158	15.1697	19.8101	5.8897	11.1776
e_gw1.10.759.1	49044	Zt49044	53.8695	47.9987	51.0607	46.3521
e_gw1.10.769.1	49141	Zt49141	44.6315	38.9764	40.4415	38.0118
e_gw1.10.776.1	48290	Zt48290	186.435	139.837	112.408	171.353
e_gw1.10.806.1	48401	Zt48401	2.0934	5.03165	2.79415	3.82276
e_gw1.10.808.1	48752	Zt48752	11.3345	11.2911	5.86232	9.20288
e_gw1.10.816.1	49006	Zt49006	6.32221	5.34224	6.11531	7.98776
e_gw1.10.83.1	49187	Zt49187	18.9935	20.8204	25.0173	20.5276
e_gw1.10.834.1	48650	Zt48650	61.6514	96.2481	50.7287	74.6229
e_gw1.10.855.1	48587	Zt48587	74.8299	90.3416	33.2652	55.9057
e_gw1.10.856.1	48449	Zt48449	25.3036	20.4818	18.7231	19.7349
e_gw1.10.863.1	48764	Zt48764	12.4204	10.3154	25.1286	37.8898
e_gw1.10.87.1	49195	Zt49195	35.9077	33.3963	36.624	37.6594
e_gw1.10.871.1	48527	Zt48527	27.9845	41.4736	18.0929	27.2191
e_gw1.10.872.1	49004	Zt49004	17.7044	28.7167	17.4553	24.0654
e_gw1.10.898.1	48689	Zt48689	314.549	490.836	131.88	443.957
e_gw1.10.901.1	49046	Zt49046	48.365	20.2871	63.9031	50.5083
e_gw1.10.910.1	48520	Zt48520	13.0424	7.21862	10.8524	9.98346
e_gw1.10.921.1	48544	Zt48544	0	0	0	0
e_gw1.10.928.1	48415	Zt48415	289.731	186.979	161.765	271.98
e_gw1.10.957.1	48308	Zt48308	23.1628	8.86701	14.5001	18.3668
e_gw1.10.972.1	48696	Zt48696	17.1444	17.4436	16.7418	15.8455
e_gw1.10.979.1	48350	Zt48350	3.40979	5.95168	2.7715	32.8115
e_gw1.11.109.1	50069	Zt50069	45.7308	43.3357	40.6118	41.3373
e_gw1.11.110.1	49536	Zt49536	6.48373	4.81979	13.2966	8.23523
e_gw1.11.119.1	49293	Zt49293	18.3608	17.6196	44.109	21.5468
e_gw1.11.129.1	49829	Zt49829	3.64322	3.07444	20.8392	51.7828
e_gw1.11.141.1	49322	Zt49322	19.7918	11.1443	18.438	21.5249
e_gw1.11.150.1	50100	Zt50100	86.6793	71.5176	83.5961	83.2997
e_gw1.11.163.1	49899	Zt49899	44.6309	30.8093	25.7298	41.8955
e_gw1.11.169.1	49928	Zt49928	29.5457	25.1366	41.1715	29.1057
e_gw1.11.171.1	49768	Zt49768	22.2293	21.1168	30.4345	19.5027
e_gw1.11.176.1	50126	Zt50126	260.551	226.938	230.167	190.39
e_gw1.11.197.1	50149	Zt50149	12.0157	14.965	10.5365	18.9371
[truncated: 10,502 more rows]
